# Supplementary material for: Allele and transcriptome mining in Gossypium hirsutum reveals variation in candidate genes at genetic loci affecting cotton fiber quality and textile flammability
Source: BMC Plant Biol. 2025 Mar 10;25:305. doi: 10.1186/s12870-025-06306-2 (PMC11892310; doi:10.1186/s12870-025-06306-2)
Supplement: Supplementary file 6 — Supplementary Material 6: Supplemental Table S1. Newick tree and taxa list for Gossypium hirsutum historic germplasm and select breeding lines from the USDA germplasm that were sequenced for this present manuscript. NWK formatted string text can be further inspected with a Newick tree viewer (eg. https://icytree.org). Supplemental Table S2. Planting years for the MAGIC RILs that were grown for isolation of RNA from 8- and 16-DPA fiber cells. All plants were grown in the same field in New Orleans, LA, USA. Supplemental Table S3. ANOVA statistics that show that the year-to-year effect of RNA expression of the A07-1731 (Gohir.A07G191600) gene is negligible. Supplemental Table S4. ANOVA statistics that show that the year-to-year effect of RNA expression of the D13-1792 (Gohir.D13G17450) gene is negligible. Supplemental Table S5. Variant Call Format (vcf) file annotated by SnpEff software for selected variants observed in the present germplasm. Supplemental Table S6. Fasta sequence of the 277-bp insertion that is annotated as transposable element TE0077021 in the WHU G. hirsutum reference genome and is associated with increased fiber expression of A07-1731 and increased fiber strength. Supplemental Table S7. Thirteen genes that were identified as potentially involved in textile flammability (Table 1, Table S10 in [27]) were BLASTed against the JGIv3.1 cotton reference genome to find homeologs and gene family members that have >90% identity to the prior candidates. The homologs of these 278 genes in three other cotton reference genomes are shown, along with the JGI annotations. Supplemental Table S8. 10,418 genes that are presented in the Supplemental Table S5 vcf file. The annotation columns indicate the potential flammability genes; the standard deviation (>45%) of fiber RNA expression in 550 MAGIC RILs at 8- and 6-DPA; and if the SnpEff software predicts consequential DNA variation in the historic germplasm. Supplemental Table S9. 2,517 genes that show more than 45% st [file 12870_2025_6306_MOESM6_ESM.xlsx]

## Sheet: TabS1-TAXA-NWK
Supplemental Table S1. Newick tree and taxa list for Gossypium hirsutum historic germplasm and select breeding lines from the USDA germplasm that were sequenced for this present manuscript. NWK formatted string text can be further inspected with a Newick tree viewer (eg. https://icytree.org)
#NEWICK TREE:
(((((((((((((((((((((((((((((((((((((((('AHA6-1-4':0.0123626,'Stoneville213':0.0123626):0.0034394,((((((((((((('AII_Tex7A21':0.0112184,((((((('Acala1517-80':0.0074919,('JJ1145ne':0.0023763,'LA887':0.0023763):0.0051156):0.0006503,((((((((('Atlas':0.0027239,(('Deltapine20':0.0006643,'Deltapine5415':0.0006643):0.001717,('Stoneville302':0.0020887,(((('Stoneville453':0.0003621,'Stoneville731N':0.00036…
#TAXA
Acala1517-80
Acala1517-99
Acala_Altima
Acala_Maxxa
Acala_Ultima_145
AHA6-1-4
AII_Tex7A21
AR9317-26
Atlas
Auburn56
Austin
Bobshaw1
BR636
Cleveland_WRWanr
Coker100wilt
Coker312
Coker315
Cokers_Clevewilt3
Del_Cerro
Delta_Pearl
Deltapine10
Deltapine11
Deltapine12
Deltapine16
Deltapine20
Deltapine25
Deltapine41
Deltapine45
Deltapine491
Deltapine5409
Deltapine5415
Deltapine5540
Deltapine55
Deltapine5690
Deltapine5816
Deltapine607
Deltapine6582
Deltapine70
Deltapine_Acala_DP90
Deltapine_NSL
Deltapine_Smoothleaf
Deltapine_SR4
Deltatype_Webber
DES119
Dixie_King
Dixie_Triumph
Empire_WR61
Empire_WR
Express432
Express
FM832
FM966
Foster
Fox4
Half_and_Half
Hartsville
HS26_145
HS26_164
HS26
HS46
HS_Salcot10
JC14
JC186
JC32
JC60
JC65
JC84
JIN668
JJ1145ne
KC311
Kekchi
LA887
Lankart57
Li2
Lightning_Express
Liy
Lockett1
Lone_Star
M240
Magnolia
MD15
MD51ne
MD52ne
MD90ne
Mebane
n4
Paymaster_HS200
PD1
PD2165
Phytogen72
Phytogen_PSC355
Rowden
SA13
SA143
SA243
SA51
SA68
SA9
SC9023wt
Sealand_Yellow_Flower
SP156
SP164
SP192
SP205
SP224
SP235
Stardel
Stoneville213
Stoneville256
Stoneville2
Stoneville302
Stoneville453
Stoneville474
Stoneville506
Stoneville5
Stoneville603
Stoneville62
Stoneville731N
Stoneville7
Stoneville825
SureGrow1001
SureGrow747
TAM182-34_ELS
TAM98-99ne
Tamcot73
Tamcot_Pyramid
Tamcot_Sphinx
TM1
Triple_Hybrid
Triumph
UA48
UTE

## Sheet: TabS2-FIELD-YEAR
Supplemental Table S2. Planting years for the MAGIC RILs that were grown for isolation of RNA from 8- and 16-DPA fiber cells. All plants were grown in the same field in New Orleans, LA, USA.
#RMUP-MAGIC-RIL	YEAR
RIL001	2019
RIL002	2019
RIL003	2019
RIL004	2019
RIL005	2019
RIL011	2019
RIL012	2019
RIL013	2019
RIL014	2019
RIL015	2019
RIL021	2019
RIL022	2019
RIL023	2019
RIL024	2019
RIL025	2019
RIL031	2019
RIL032	2019
RIL033	2019
RIL034	2019
RIL035	2019
RIL041	2019
RIL042	2019
RIL043	2019
RIL044	2019
RIL045	2019
RIL051	2019
RIL052	2019
RIL053	2019
RIL054	2019
RIL055	2019
RIL061	2019
RIL062	2019
RIL063	2019
RIL064	2019
RIL065	2019
RIL071	2019
RIL072	2019
RIL073	2019
RIL074	2019
RIL075	2019
RIL081	2019
RIL082	2019
RIL083	2019
RIL084	2019
RIL085	2019
RIL091	2019
RIL092	2019
RIL093	2019
RIL094	2019
RIL095	2019
RIL101	2019
RIL102	2019
RIL103	2019
RIL104	2019
RIL105	2019
RIL111	2019
RIL112	2019
RIL113	2019
RIL114	2019
RIL115	2019
RIL121	2019
RIL122	2019
RIL123	2019
RIL124	2019
RIL125	2019
RIL131	2019
RIL132	2019
RIL133	2019
RIL134	2019
RIL135	2019
RIL141	2019
RIL142	2019
RIL143	2019
RIL144	2019
RIL145	2019
RIL151	2019
RIL152	2019
RIL153	2019
RIL154	2019
RIL155	2019
RIL161	2019
RIL162	2019
RIL163	2019
RIL164	2019
RIL165	2019
RIL171	2019
RIL172	2019
RIL173	2019
RIL174	2019
RIL175	2019
RIL181	2019
RIL182	2019
RIL183	2019
RIL184	2019
RIL185	2019
RIL191	2019
RIL192	2019
RIL193	2019
RIL194	2019
RIL195	2019
RIL201	2019
RIL202	2019
RIL203	2019
RIL204	2019
RIL205	2019
RIL211	2019
RIL212	2019
RIL213	2019
RIL214	2019
RIL215	2019
RIL221	2019
RIL222	2019
RIL223	2019
RIL224	2019
RIL225	2019
RIL231	2019
RIL232	2019
RIL233	2019
RIL234	2019
RIL235	2019
RIL241	2019
RIL242	2019
RIL243	2019
RIL244	2019
RIL245	2019
RIL251	2019
RIL252	2019
RIL253	2019
RIL254	2019
RIL255	2019
RIL261	2019
RIL262	2019
RIL263	2019
RIL264	2019
RIL265	2019
RIL271	2019
RIL272	2019
RIL273	2019
RIL274	2019
RIL275	2019
RIL281	2019
RIL282	2019
RIL283	2019
RIL284	2019
RIL285	2019
RIL291	2019
RIL292	2019
RIL293	2019
RIL294	2019
RIL295	2019
RIL301	2019
RIL302	2019
RIL303	2019
RIL304	2019
RIL305	2019
RIL311	2019
RIL312	2019
RIL313	2019
RIL314	2019
RIL315	2019
RIL321	2019
RIL322	2019
RIL323	2019
RIL324	2019
RIL325	2019
RIL331	2019
RIL332	2019
RIL333	2019
RIL334	2019
RIL335	2019
RIL341	2019
RIL342	2019
RIL343	2019
RIL344	2019
RIL345	2019
RIL351	2019
RIL352	2019
RIL353	2019
RIL354	2019
RIL355	2019
RIL361	2019
RIL362	2019
RIL363	2019
RIL364	2019
RIL365	2019
RIL371	2019
RIL372	2019
RIL373	2019
RIL374	2019
RIL375	2019
RIL381	2019
RIL382	2019
RIL383	2019
RIL384	2019
RIL385	2019
RIL391	2019
RIL392	2019
RIL393	2019
RIL394	2019
RIL395	2019
RIL401	2019
RIL402	2019
RIL403	2019
RIL404	2019
RIL405	2019
RIL411	2019
RIL412	2019
RIL413	2019
RIL414	2019
RIL415	2019
RIL421	2019
RIL422	2019
RIL423	2019
RIL424	2019
RIL425	2019
RIL431	2019
RIL432	2019
RIL433	2019
RIL434	2019
RIL435	2019
RIL441	2019
RIL442	2019
RIL443	2019
RIL444	2019
RIL445	2019
RIL451	2019
RIL452	2019
RIL453	2019
RIL454	2019
RIL455	2019
RIL461	2019
RIL462	2019
RIL463	2019
RIL464	2019
RIL465	2019
RIL471	2019
RIL472	2019
RIL473	2019
RIL474	2019
RIL475	2019
RIL481	2019
RIL482	2019
RIL483	2019
RIL484	2019
RIL485	2019
RIL491	2019
RIL492	2019
RIL493	2019
RIL494	2019
RIL495	2019
RIL501	2019
RIL502	2019
RIL503	2019
RIL504	2019
RIL505	2019
RIL511	2019
RIL512	2019
RIL513	2019
RIL514	2019
RIL515	2019
RIL521	2019
RIL522	2019
RIL523	2019
RIL524	2019
RIL525	2019
RIL531	2019
RIL532	2019
RIL533	2019
RIL534	2019
RIL535	2019
RIL541	2019
RIL542	2019
RIL543	2019
RIL544	2019
RIL545	2019
RIL008	2021
RIL009	2021
RIL017	2021
RIL020	2021
RIL026	2021
RIL029	2021
RIL037	2021
RIL038	2021
RIL040	2021
RIL057	2021
RIL060	2021
RIL067	2021
RIL068	2021
RIL086	2021
RIL087	2021
RIL088	2021
RIL089	2021
RIL106	2021
RIL107	2021
RIL108	2021
RIL109	2021
RIL116	2021
RIL119	2021
RIL120	2021
RIL126	2021
RIL137	2021
RIL138	2021
RIL140	2021
RIL166	2021
RIL168	2021
RIL169	2021
RIL177	2021
RIL179	2021
RIL187	2021
RIL188	2021
RIL189	2021
RIL196	2021
RIL198	2021
RIL199	2021
RIL200	2021
RIL208	2021
RIL218	2021
RIL219	2021
RIL220	2021
RIL226	2021
RIL236	2021
RIL237	2021
RIL238	2021
RIL239	2021
RIL240	2021
RIL246	2021
RIL249	2021
RIL250	2021
RIL256	2021
RIL258	2021
RIL259	2021
RIL266	2021
RIL267	2021
RIL268	2021
RIL269	2021
RIL270	2021
RIL277	2021
RIL278	2021
RIL280	2021
RIL006	2022
RIL007	2022
RIL010	2022
RIL016	2022
RIL018	2022
RIL019	2022
RIL027	2022
RIL028	2022
RIL030	2022
RIL036	2022
RIL039	2022
RIL046	2022
RIL047	2022
RIL048	2022
RIL049	2022
RIL050	2022
RIL056	2022
RIL059	2022
RIL066	2022
RIL069	2022
RIL070	2022
RIL076	2022
RIL077	2022
RIL078	2022
RIL079	2022
RIL080	2022
RIL090	2022
RIL096	2022
RIL097	2022
RIL098	2022
RIL099	2022
RIL100	2022
RIL110	2022
RIL117	2022
RIL118	2022
RIL127	2022
RIL128	2022
RIL129	2022
RIL130	2022
RIL136	2022
RIL139	2022
RIL146	2022
RIL147	2022
RIL148	2022
RIL149	2022
RIL150	2022
RIL156	2022
RIL157	2022
RIL158	2022
RIL159	2022
RIL160	2022
RIL167	2022
RIL170	2022
RIL176	2022
RIL178	2022
RIL180	2022
RIL186	2022
RIL190	2022
RIL197	2022
RIL206	2022
RIL207	2022
RIL209	2022
RIL210	2022
RIL216	2022
RIL217	2022
RIL227	2022
RIL228	2022
RIL229	2022
RIL230	2022
RIL247	2022
RIL248	2022
RIL257	2022
RIL260	2022
RIL276	2022
RIL279	2022
RIL286	2022
RIL287	2022
RIL288	2022
RIL289	2022
RIL290	2022
RIL296	2022
RIL297	2022
RIL298	2022
RIL299	2022
RIL300	2022
RIL306	2022
RIL307	2022
RIL308	2022
RIL309	2022
RIL310	2022
RIL316	2022
RIL317	2022
RIL318	2022
RIL319	2022
RIL320	2022
RIL326	2022
RIL327	2022
RIL328	2022
RIL329	2022
RIL330	2022
RIL336	2022
RIL337	2022
RIL338	2022
RIL339	2022
RIL340	2022
RIL346	2022
RIL490	2022
RIL058	2023
RIL156	2023
RIL338	2023
RIL347	2023
RIL348	2023
RIL349	2023
RIL350	2023
RIL356	2023
RIL357	2023
RIL358	2023
RIL359	2023
RIL360	2023
RIL366	2023
RIL367	2023
RIL368	2023
RIL369	2023
RIL370	2023
RIL376	2023
RIL377	2023
RIL378	2023
RIL379	2023
RIL380	2023
RIL386	2023
RIL387	2023
RIL388	2023
RIL389	2023
RIL390	2023
RIL396	2023
RIL397	2023
RIL398	2023
RIL399	2023
RIL400	2023
RIL406	2023
RIL407	2023
RIL408	2023
RIL409	2023
RIL410	2023
RIL416	2023
RIL417	2023
RIL418	2023
RIL419	2023
RIL420	2023
RIL426	2023
RIL427	2023
RIL428	2023
RIL429	2023
RIL430	2023
RIL436	2023
RIL437	2023
RIL438	2023
RIL439	2023
RIL440	2023
RIL446	2023
RIL447	2023
RIL448	2023
RIL449	2023
RIL450	2023
RIL456	2023
RIL457	2023
RIL458	2023
RIL459	2023
RIL460	2023
RIL466	2023
RIL467	2023
RIL468	2023
RIL469	2023
RIL470	2023
RIL476	2023
RIL477	2023
RIL478	2023
RIL479	2023
RIL480	2023
RIL486	2023
RIL487	2023
RIL488	2023
RIL489	2023
RIL490	2023
RIL496	2023
RIL497	2023
RIL498	2023
RIL499	2023
RIL500	2023
RIL506	2023
RIL507	2023
RIL508	2023
RIL509	2023
RIL510	2023
RIL516	2023
RIL517	2023
RIL518	2023
RIL519	2023
RIL520	2023
RIL526	2023
RIL527	2023
RIL528	2023
RIL529	2023
RIL530	2023
RIL536	2023
RIL537	2023
RIL538	2023
RIL539	2023
RIL540	2023
RIL546	2023
RIL547	2023
RIL548	2023
RIL549	2023
RIL550	2023

## Sheet: TabS3-A07-YEAR
Supplemental Table S3. ANOVA statistics that show that the year-to-year effect of RNA expression of the A07-1731 (Gohir.A07G191600) gene is negligible.
Summary statistics (Quantitative data):
Variable	Observations	Obs. with missing data	Obs. without missing data	Minimum	Maximum	Mean	Std. deviation
1.93	547	0	547	0.02	31.64	5.64508	4.85476
Summary statistics (Qualitative data):
Variable	Categories	Counts	Frequencies	%
2019	2019	273	273	49.9086
	2021	63	63	11.5174
	2022	107	107	19.5612
	2023	104	104	19.0128
Correlation matrix:
	2019-2019	2019-2021	2019-2022	2019-2023	1.93
2019-2019	1	-0.360125	-0.492234	-0.483638	0.000295909
2019-2021	-0.360125	1	-0.177915	-0.174808	-0.0188795
2019-2022	-0.492234	-0.177915	1	-0.238935	-0.0190645
2019-2023	-0.483638	-0.174808	-0.238935	1	0.0342539
1.93	0.000295909	-0.0188795	-0.0190645	0.0342539	1
Regression of variable 1.93:
Goodness of fit statistics (1.93):
Observations	547
Sum of weights	547
DF	543
R²	0.00155803
Adjusted R²	-0.00395822
MSE	23.662
RMSE	4.86436
MAPE	192.925
DW	1.80277
Cp	4
AIC	1734.62
AICC	1734.7
SBC	1751.84
PC	1.01315
Analysis of variance (1.93):
Source	DF	Sum of squares	Mean squares	F	Pr > F	p-values signification codes
Model	3	20.0495	6.68318	0.282444	0.838087	°
Error	543	12848.5	23.662
Corrected Total	546	12868.5
Computed against model Y=Mean(Y)
Signification codes: 0 < *** < 0.001 < ** < 0.01 < * < 0.05 < . < 0.1 < ° < 1
Model parameters (1.93):
Source	Value	Standard error	t	Pr > |t|	Lower bound (95%)	Upper bound (95%)	p-values signification codes
Intercept	5.98798	0.47699	12.5537	6.44777e-32	5.05101	6.92495	***
2019-2019	-0.341461	0.560529	-0.609176	0.542663	-1.44253	0.75961	°
2019-2021	-0.596711	0.776599	-0.768364	0.442605	-2.12222	0.928795	°
2019-2022	-0.530411	0.66982	-0.79187	0.428782	-1.84617	0.785345	°
2019-2023	0	0
Signification codes: 0 < *** < 0.001 < ** < 0.01 < * < 0.05 < . < 0.1 < ° < 1
Equation of the model (1.93):
1.93 = 5.98798076923077-0.341460622710622*2019-2019-0.596710927960927*2019-2021-0.530410675772821*2019-2022
Standardized coefficients (1.93):
Source	Value	Standard error	t	Pr > |t|	Lower bound (95%)	Upper bound (95%)	p-values signification codes
2019-2019	-0.0351997	0.0577826	-0.609176	0.542663	-0.148705	0.0783051	°
2019-2021	-0.0392735	0.0511131	-0.768364	0.442605	-0.139677	0.0611301	°
2019-2022	-0.0433783	0.0547796	-0.79187	0.428782	-0.150984	0.0642275	°
2019-2023	0	0
Signification codes: 0 < *** < 0.001 < ** < 0.01 < * < 0.05 < . < 0.1 < ° < 1

## Sheet: TabS4-D13-YEAR
Supplemental Table S4. ANOVA statistics that show that the year-to-year effect of RNA expression of the D13-1792 (Gohir.D13G17450) gene is negligible.
Summary statistics (Quantitative data):
Variable	Observations	Obs. with missing data	Obs. without missing data	Minimum	Maximum	Mean	Std. deviation
1.93	547	0	547	0.02	31.64	5.64508	4.85476
Summary statistics (Qualitative data):
Variable	Categories	Counts	Frequencies	%
2019	2019	273	273	49.9086
	2021	63	63	11.5174
	2022	107	107	19.5612
	2023	104	104	19.0128
Correlation matrix:
	2019-2019	2019-2021	2019-2022	2019-2023	1.93
2019-2019	1	-0.360125	-0.492234	-0.483638	0.000295909
2019-2021	-0.360125	1	-0.177915	-0.174808	-0.0188795
2019-2022	-0.492234	-0.177915	1	-0.238935	-0.0190645
2019-2023	-0.483638	-0.174808	-0.238935	1	0.0342539
1.93	0.000295909	-0.0188795	-0.0190645	0.0342539	1
Regression of variable 1.93:
Goodness of fit statistics (1.93):
Observations	547
Sum of weights	547
DF	543
R²	0.00155803
Adjusted R²	-0.00395822
MSE	23.662
RMSE	4.86436
MAPE	192.925
DW	1.80277
Cp	4
AIC	1734.62
AICC	1734.7
SBC	1751.84
PC	1.01315
Analysis of variance (1.93):
Source	DF	Sum of squares	Mean squares	F	Pr > F	p-values signification codes
Model	3	20.0495	6.68318	0.282444	0.838087	°
Error	543	12848.5	23.662
Corrected Total	546	12868.5
Computed against model Y=Mean(Y)
Signification codes: 0 < *** < 0.001 < ** < 0.01 < * < 0.05 < . < 0.1 < ° < 1
Model parameters (1.93):
Source	Value	Standard error	t	Pr > |t|	Lower bound (95%)	Upper bound (95%)	p-values signification codes
Intercept	5.98798	0.47699	12.5537	6.44777e-32	5.05101	6.92495	***
2019-2019	-0.341461	0.560529	-0.609176	0.542663	-1.44253	0.75961	°
2019-2021	-0.596711	0.776599	-0.768364	0.442605	-2.12222	0.928795	°
2019-2022	-0.530411	0.66982	-0.79187	0.428782	-1.84617	0.785345	°
2019-2023	0	0
Signification codes: 0 < *** < 0.001 < ** < 0.01 < * < 0.05 < . < 0.1 < ° < 1
Equation of the model (1.93):
1.93 = 5.98798076923077-0.341460622710622*2019-2019-0.596710927960927*2019-2021-0.530410675772821*2019-2022
Standardized coefficients (1.93):
Source	Value	Standard error	t	Pr > |t|	Lower bound (95%)	Upper bound (95%)	p-values signification codes
2019-2019	-0.0351997	0.0577826	-0.609176	0.542663	-0.148705	0.0783051	°
2019-2021	-0.0392735	0.0511131	-0.768364	0.442605	-0.139677	0.0611301	°
2019-2022	-0.0433783	0.0547796	-0.79187	0.428782	-0.150984	0.0642275	°
2019-2023	0	0
Signification codes: 0 < *** < 0.001 < ** < 0.01 < * < 0.05 < . < 0.1 < ° < 1

## Sheet: TabS5-VCF
Supplemental Table S5. Variant Call Format (vcf) file annotated by SnpEff software for selected variants observed in the present germplasm.
#CHROM	POS	ID	REF	ALT	QUAL	FILTER	INFO	FORMAT	Acala1517-80	Acala1517-99	Acala_Altima	Acala_Maxxa	Acala_Ultima_145	AHA6-1-4	AII_Tex7A21	AR9317-26	Atlas	Auburn56	Austin	Bobshaw1	BR636	Cleveland_WRWanr	Coker100wilt	Coker312	Coker315	Cokers_Clevewilt3	Del_Cerro	Delta_Pearl	Deltapine10	Deltapine11	Deltapine12	Deltapine16	Deltapine20	Deltapine25	Deltapine41	Deltapine45	Deltapine491	Deltapine5409	Deltapine5415	Deltapine5540	Deltapine55	Deltapine5690	Deltapine5816	Deltapine607	Deltapine6582	Deltapine70	Deltapine_Acala_DP90	Deltapine_NSL	Deltapine_Smoothleaf
A01	368684	.	T	C	999	.	DP=3830;VDB=0.443581;SGB=188.761;RPB=0.431509;MQB=1;MQSB=1;BQB=1.16071e-07;MQ0F=0;ICB=0.889757;HOB=0.013315;AC=8;AN=264;DP4=2074,1515,65,49;MQ=60;ANN=C|missense_variant|MODERATE|Gohir.A01G004600|Gohir.A01G004600.v3.1|transcript|Gohir.A01G004600.1.v3.1|protein_coding|1/1|c.1469A>G|p.Gln490Arg|1560/1732|1469/1482|490/493||,C|downstream_gene_variant|MODIFIER|Gohir.A01G004500|Gohir.A01G004500.v3.1|tr…	GT:PL	0/0:	0/0:	0/0:	0/0:	0/0:	0/0:	0/1:	0/0:	0/0:	0/0:	0/0:	0/0:	0/0:	0/0:	0/0:	0/0:	0/0:	0/0:	0/0:	0/0:	0/0:	0/0:	0/0:	0/0:	0/0:	0/0:	0/0:	0/0:	0/1:	0/0:	0/0:	0/0:	0/0:	0/0:	0/0:	0/0:	0/0:	0/0:	0/0:	0/0:	0/0:
A01	369291	.	A	C	999	.	DP=3701;VDB=0.970307;SGB=253.445;RPB=0.771818;MQB=1;MQSB=1;BQB=1.00435e-08;MQ0F=0;ICB=0.35478;HOB=0.0288969;AC=7;AN=264;DP4=1879,1557,74,54;MQ=60;ANN=C|missense_variant|MODERATE|Gohir.A01G004600|Gohir.A01G004600.v3.1|transcript|Gohir.A01G004600.1.v3.1|protein_coding|1/1|c.862T>G|p.Leu288Val|953/1732|862/1482|288/493||,C|downstream_gene_variant|MODIFIER|Gohir.A01G004500|Gohir.A01G004500.v3.1|trans…	GT:PL	0/0:	0/0:	0/0:	0/0:	0/0:	0/0:	0/0:	0/0:	0/0:	0/0:	0/0:	0/0:	0/0:	0/0:	0/0:	0/0:	0/0:	0/0:	0/0:	0/0:	0/0:	0/0:	0/0:	0/0:	0/0:	0/0:	0/0:	0/0:	0/0:	0/0:	0/0:	0/0:	0/0:	0/0:	0/0:	0/0:	0/0:	0/0:	0/0:	0/0:	0/0:
A01	369866	.	C	T	976	.	DP=3773;VDB=0.231891;SGB=191.536;RPB=0.998655;MQB=0.232838;MQSB=0;BQB=0.0403394;MQ0F=0.00265041;ICB=0.86791;HOB=0.0137454;AC=7;AN=264;DP4=1875,1692,61,40;MQ=48;ANN=T|missense_variant|MODERATE|Gohir.A01G004600|Gohir.A01G004600.v3.1|transcript|Gohir.A01G004600.1.v3.1|protein_coding|1/1|c.287G>A|p.Cys96Tyr|378/1732|287/1482|96/493||,T|downstream_gene_variant|MODIFIER|Gohir.A01G004500|Gohir.A01G00450…	GT:PL	0/0:	0/0:	0/0:	0/0:	0/0:	0/0:	0/1:	0/0:	0/0:	0/0:	0/0:	0/0:	0/0:	0/0:	0/0:	0/0:	0/0:	0/0:	0/0:	0/0:	0/0:	0/0:	0/0:	0/0:	0/0:	0/0:	0/0:	0/0:	0/0:	0/0:	0/0:	0/0:	0/0:	0/0:	0/0:	0/0:	0/0:	0/0:	0/0:	0/0:	0/0:
A01	369964	.	T	G	783	.	DP=3590;VDB=3.50593e-13;SGB=-196.428;RPB=5.18613e-08;MQB=1;MQSB=1;BQB=0.165323;MQ0F=0;ICB=0.840298;HOB=0.0141185;AC=6;AN=264;DP4=1771,1610,30,27;MQ=60;ANN=G|missense_variant|MODERATE|Gohir.A01G004600|Gohir.A01G004600.v3.1|transcript|Gohir.A01G004600.1.v3.1|protein_coding|1/1|c.189A>C|p.Lys63Asn|280/1732|189/1482|63/493||,G|downstream_gene_variant|MODIFIER|Gohir.A01G004500|Gohir.A01G004500.v3.1|tr…	GT:PL	0/0:	0/0:	0/0:	0/0:	0/0:	0/0:	0/0:	0/0:	0/0:	0/0:	0/0:	0/0:	0/0:	0/0:	0/0:	0/0:	0/0:	0/0:	0/0:	0/0:	0/0:	0/0:	0/0:	0/0:	0/0:	0/0:	0/0:	0/0:	0/0:	0/0:	0/0:	0/0:	0/0:	0/0:	0/0:	0/0:	0/0:	0/0:	0/0:	0/0:	0/0:
A01	447940	.	A	G	611	.	DP=3464;VDB=0.932133;SGB=60.8188;RPB=0.855595;MQB=1;MQSB=1;BQB=3.86716e-05;MQ0F=0;ICB=0.8034;HOB=0.0144341;AC=5;AN=264;DP4=1894,1386,44,26;MQ=60;ANN=G|missense_variant|MODERATE|Gohir.A01G005001|Gohir.A01G005001.v3.1|transcript|Gohir.A01G005001.1.v3.1|protein_coding|8/14|c.1016A>G|p.Asn339Ser|1140/2449|1016/1923|339/640||,G|downstream_gene_variant|MODIFIER|Gohir.A01G005101|Gohir.A01G005101.v3.1|tr…	GT:PL	0/0:	0/0:	0/0:	0/0:	0/0:	0/0:	0/0:	0/0:	0/0:	0/0:	0/0:	0/0:	0/0:	0/0:	0/0:	0/0:	0/0:	0/0:	0/0:	0/0:	0/0:	0/0:	0/0:	0/0:	0/0:	0/0:	0/0:	0/0:	0/0:	0/0:	0/0:	0/0:	0/0:	0/0:	0/0:	0/0:	0/0:	0/0:	0/0:	0/0:	0/0:
A01	449160	.	A	C	627	.	DP=3941;VDB=0.00179978;SGB=-2.40471;RPB=0.017982;MQB=1;MQSB=1;BQB=0.145475;MQ0F=0.000253743;ICB=0.8034;HOB=0.0144341;AC=5;AN=264;DP4=1880,1876,30,24;MQ=60;ANN=C|missense_variant|MODERATE|Gohir.A01G005001|Gohir.A01G005001.v3.1|transcript|Gohir.A01G005001.1.v3.1|protein_coding|11/14|c.1357A>C|p.Ile453Leu|1481/2449|1357/1923|453/640||,C|downstream_gene_variant|MODIFIER|Gohir.A01G005101|Gohir.A01G005…	GT:PL	0/0:	0/0:	0/0:	0/0:	0/0:	0/0:	0/1:	0/0:	0/0:	0/0:	0/0:	0/0:	0/0:	0/0:	0/0:	0/0:	0/0:	0/0:	0/0:	0/0:	0/0:	0/0:	0/0:	0/0:	0/0:	0/0:	0/0:	0/0:	0/0:	0/0:	0/0:	0/0:	0/0:	0/0:	0/0:	0/0:	0/0:	0/0:	0/0:	0/0:	0/0:
A01	459010	.	G	C	756	.	DP=3927;VDB=0.00430144;SGB=46.6222;RPB=0.999541;MQB=0.969636;MQSB=0.990181;BQB=7.66576e-09;MQ0F=0;ICB=0.8034;HOB=0.0144341;AC=5;AN=264;DP4=1698,2033,26,43;MQ=58;ANN=C|missense_variant|MODERATE|Gohir.A01G005101|Gohir.A01G005101.v3.1|transcript|Gohir.A01G005101.1.v3.1|protein_coding|2/4|c.612C>G|p.Ser204Arg|649/1511|612/1206|204/401||,C|missense_variant|MODERATE|Gohir.A01G005101|Gohir.A01G005101.v3…	GT:PL	0/0:	0/0:	0/0:	0/0:	0/0:	0/0:	0/1:	0/0:	0/0:	0/0:	0/0:	0/0:	0/0:	0/0:	0/0:	0/0:	0/0:	0/0:	0/0:	0/0:	0/0:	0/0:	0/0:	0/0:	0/0:	0/0:	0/0:	0/0:	0/0:	0/0:	0/0:	0/0:	0/0:	0/0:	0/0:	0/0:	0/0:	0/0:	0/0:	0/0:	0/0:
A01	466119	.	A	T	765	.	DP=3609;VDB=0.0911033;SGB=13.6607;RPB=0.801488;MQB=1;MQSB=1;BQB=3.65769e-07;MQ0F=0;ICB=0.35478;HOB=0.0288969;AC=7;AN=264;DP4=1655,1755,43,36;MQ=60;ANN=T|missense_variant|MODERATE|Gohir.A01G005300|Gohir.A01G005300.v3.1|transcript|Gohir.A01G005300.1.v3.1|protein_coding|5/5|c.1013T>A|p.Val338Glu|1013/1239|1013/1239|338/412||WARNING_TRANSCRIPT_NO_START_CODON,T|downstream_gene_variant|MODIFIER|Gohir.A…	GT:PL	0/0:	0/0:	0/0:	0/0:	0/0:	0/0:	0/1:	0/0:	0/0:	0/0:	0/0:	0/0:	0/0:	0/0:	0/0:	0/0:	0/0:	0/0:	0/0:	0/0:	0/0:	0/0:	0/0:	0/0:	0/0:	0/0:	0/0:	0/0:	0/0:	0/0:	0/0:	0/0:	0/0:	0/0:	0/0:	0/0:	0/0:	0/0:	0/0:	0/0:	0/0:
A01	504887	.	G	A	999	.	DP=3877;VDB=0.077862;SGB=614.055;RPB=0.345036;MQB=1;MQSB=1;BQB=0.0151046;MQ0F=0;ICB=6.57042e-06;HOB=0.189365;AC=43;AN=264;DP4=1579,1535,315,325;MQ=60;ANN=A|stop_gained|HIGH|Gohir.A01G005700|Gohir.A01G005700.v3.1|transcript|Gohir.A01G005700.2.v3.1|protein_coding|3/3|c.786G>A|p.Trp262*|786/1047|786/1047|262/348||,A|downstream_gene_variant|MODIFIER|Gohir.A01G005800|Gohir.A01G005800.v3.1|transcript|G…	GT:PL	0/0:	0/0:	0/0:	0/0:	0/0:	0/0:	0/0:	0/0:	0/0:	1/1:	0/0:	0/1:	0/0:	0/1:	0/1:	1/1:	1/1:	0/0:	1/1:	0/0:	0/0:	1/1:	1/1:	0/0:	0/0:	0/0:	0/0:	0/0:	0/0:	0/0:	0/0:	0/0:	0/0:	1/1:	0/0:	0/0:	0/0:	0/0:	0/0:	0/0:	0/0:
A01	505134	.	T	C	733	.	DP=3982;VDB=0.625519;SGB=19.9342;RPB=0.475988;MQB=1;MQSB=1;BQB=2.48965e-07;MQ0F=0;ICB=0.35478;HOB=0.0288969;AC=7;AN=264;DP4=2067,1623,44,43;MQ=60;ANN=C|missense_variant|MODERATE|Gohir.A01G005700|Gohir.A01G005700.v3.1|transcript|Gohir.A01G005700.2.v3.1|protein_coding|3/3|c.1033T>C|p.Ser345Pro|1033/1047|1033/1047|345/348||,C|downstream_gene_variant|MODIFIER|Gohir.A01G005800|Gohir.A01G005800.v3.1|tr…	GT:PL	0/0:	0/0:	0/0:	0/0:	0/0:	0/0:	0/1:	0/0:	0/0:	0/0:	0/0:	0/0:	0/0:	0/0:	0/0:	0/0:	0/0:	0/0:	0/0:	0/0:	0/0:	0/0:	0/0:	0/0:	0/0:	0/0:	0/0:	0/0:	0/0:	0/0:	0/0:	0/0:	0/0:	0/0:	0/0:	0/0:	0/0:	0/0:	0/0:	0/0:	0/0:
A01	506356	.	T	C	637	.	DP=4104;VDB=0.540882;SGB=3.80218;RPB=0.336676;MQB=1;MQSB=1;BQB=0.000848522;MQ0F=0;ICB=0.8034;HOB=0.0144341;AC=5;AN=264;DP4=1876,2069,26,37;MQ=60;ANN=C|missense_variant|MODERATE|Gohir.A01G005800|Gohir.A01G005800.v3.1|transcript|Gohir.A01G005800.1.v3.1|protein_coding|9/9|c.858A>G|p.Ile286Met|886/1329|858/1083|286/360||,C|downstream_gene_variant|MODIFIER|Gohir.A01G005700|Gohir.A01G005700.v3.1|transc…	GT:PL	0/0:	0/0:	0/0:	0/0:	0/0:	0/0:	0/0:	0/0:	0/0:	0/0:	0/0:	0/0:	0/0:	0/0:	0/0:	0/0:	0/0:	0/0:	0/0:	0/0:	0/0:	0/0:	0/0:	0/0:	0/0:	0/0:	0/0:	0/0:	0/0:	0/0:	0/0:	0/0:	0/0:	0/0:	0/0:	0/0:	0/0:	0/0:	0/0:	0/0:	0/0:
A01	506625	.	A	C	703	.	DP=4196;VDB=0.0568872;SGB=71.787;RPB=0.0647123;MQB=1;MQSB=1;BQB=3.15481e-09;MQ0F=0;ICB=0.8034;HOB=0.0144341;AC=5;AN=264;DP4=2026,1975,25,36;MQ=60;ANN=C|missense_variant&splice_region_variant|MODERATE|Gohir.A01G005800|Gohir.A01G005800.v3.1|transcript|Gohir.A01G005800.1.v3.1|protein_coding|8/9|c.792T>G|p.Asn264Lys|820/1329|792/1083|264/360||,C|downstream_gene_variant|MODIFIER|Gohir.A01G005700|Gohir…	GT:PL	0/0:	0/0:	0/0:	0/0:	0/0:	0/0:	0/0:	0/0:	0/0:	0/0:	0/0:	0/0:	0/0:	0/0:	0/0:	0/0:	0/0:	0/0:	0/0:	0/0:	0/0:	0/0:	0/0:	0/0:	0/0:	0/0:	0/0:	0/0:	0/0:	0/0:	0/0:	0/0:	0/0:	0/0:	0/0:	0/0:	0/0:	0/0:	0/0:	0/0:	0/0:
A01	507453	.	C	T	697	.	DP=3918;VDB=0.446372;SGB=68.0694;RPB=0.386999;MQB=1;MQSB=1;BQB=0.000235979;MQ0F=0;ICB=0.8034;HOB=0.0144341;AC=5;AN=264;DP4=1951,1749,40,35;MQ=60;ANN=T|missense_variant|MODERATE|Gohir.A01G005800|Gohir.A01G005800.v3.1|transcript|Gohir.A01G005800.1.v3.1|protein_coding|4/9|c.353G>A|p.Arg118Gln|381/1329|353/1083|118/360||,T|upstream_gene_variant|MODIFIER|Gohir.A01G005900|Gohir.A01G005900.v3.1|transcri…	GT:PL	0/0:	0/0:	0/0:	0/0:	0/0:	0/0:	0/1:	0/0:	0/0:	0/0:	0/0:	0/0:	0/0:	0/0:	0/0:	0/0:	0/0:	0/0:	0/0:	0/0:	0/0:	0/0:	0/0:	0/0:	0/0:	0/0:	0/0:	0/0:	0/0:	0/0:	0/0:	0/0:	0/0:	0/0:	0/0:	0/0:	0/0:	0/0:	0/0:	0/0:	0/0:
A01	507553	.	C	T	746	.	DP=4131;VDB=0.754505;SGB=233.278;RPB=0.424113;MQB=0.997474;MQSB=0.9375;BQB=3.51837e-09;MQ0F=0;ICB=0.278245;HOB=0.02927;AC=6;AN=264;DP4=2194,1752,51,42;MQ=59;ANN=T|missense_variant|MODERATE|Gohir.A01G005800|Gohir.A01G005800.v3.1|transcript|Gohir.A01G005800.1.v3.1|protein_coding|3/9|c.340G>A|p.Glu114Lys|368/1329|340/1083|114/360||,T|upstream_gene_variant|MODIFIER|Gohir.A01G005900|Gohir.A01G005900.v…	GT:PL	0/0:	0/0:	0/0:	0/0:	0/0:	0/0:	0/1:	0/0:	0/0:	0/0:	0/0:	0/0:	0/0:	0/0:	0/0:	0/0:	0/0:	0/0:	0/0:	0/0:	0/0:	0/0:	0/0:	0/0:	0/0:	0/0:	0/0:	0/0:	0/0:	0/0:	0/0:	0/0:	0/0:	0/0:	0/0:	0/0:	0/0:	0/0:	0/0:	0/0:	0/0:
A01	508965	.	C	T	752	.	DP=2517;VDB=0.209248;SGB=47.7575;RPB=0.905748;MQB=1;MQSB=1;BQB=0.211975;MQ0F=0;ICB=0.8034;HOB=0.0144341;AC=5;AN=264;DP4=1063,1302,30,31;MQ=60;ANN=T|splice_donor_variant&intron_variant|HIGH|Gohir.A01G005800|Gohir.A01G005800.v3.1|transcript|Gohir.A01G005800.1.v3.1|protein_coding|1/8|c.171+1G>A||||||,T|upstream_gene_variant|MODIFIER|Gohir.A01G005900|Gohir.A01G005900.v3.1|transcript|Gohir.A01G005900.…	GT:PL	0/0:	0/0:	0/0:	0/0:	0/0:	0/0:	0/1:	0/0:	0/0:	0/0:	0/0:	0/0:	0/0:	0/0:	0/0:	0/0:	0/0:	0/0:	0/0:	0/0:	0/0:	0/0:	0/0:	0/0:	0/0:	0/0:	0/0:	0/0:	0/0:	0/0:	0/0:	0/0:	0/0:	0/0:	0/0:	0/0:	0/0:	0/0:	0/0:	0/0:	0/0:
A01	513746	.	T	A	803	.	DP=3950;VDB=0.00149836;SGB=254.498;RPB=0.977219;MQB=1;MQSB=1;BQB=8.14052e-06;MQ0F=0;ICB=0.8034;HOB=0.0144341;AC=5;AN=264;DP4=1929,1797,49,54;MQ=60;ANN=A|missense_variant|MODERATE|Gohir.A01G005900|Gohir.A01G005900.v3.1|transcript|Gohir.A01G005900.1.v3.1|protein_coding|2/2|c.1145T>A|p.Ile382Lys|1152/2898|1145/2511|382/836||,A|upstream_gene_variant|MODIFIER|Gohir.A01G005800|Gohir.A01G005800.v3.1|tra…	GT:PL	0/0:	0/0:	0/0:	0/0:	0/0:	0/0:	0/1:	0/0:	0/0:	0/0:	0/0:	0/0:	0/0:	0/0:	0/0:	0/0:	0/0:	0/0:	0/0:	0/0:	0/0:	0/0:	0/0:	0/0:	0/0:	0/0:	0/0:	0/0:	0/0:	0/0:	0/0:	0/0:	0/0:	0/0:	0/0:	0/0:	0/0:	0/0:	0/0:	0/0:	0/0:
A01	514748	.	C	T	999	.	DP=4154;VDB=0.9757;SGB=280.041;RPB=0.997366;MQB=1;MQSB=1;BQB=0.000648552;MQ0F=0;ICB=0.00281389;HOB=0.107323;AC=22;AN=264;DP4=1866,1868,140,140;MQ=60;ANN=T|missense_variant|MODERATE|Gohir.A01G005900|Gohir.A01G005900.v3.1|transcript|Gohir.A01G005900.1.v3.1|protein_coding|2/2|c.2147C>T|p.Pro716Leu|2154/2898|2147/2511|716/836||,T|upstream_gene_variant|MODIFIER|Gohir.A01G005950|Gohir.A01G005950.v3.1|t…	GT:PL	0/0:	0/0:	0/0:	0/0:	0/0:	0/0:	0/0:	0/0:	0/0:	0/0:	0/0:	0/0:	1/1:	0/0:	0/0:	0/0:	0/0:	0/0:	0/0:	0/1:	0/0:	0/0:	0/0:	0/0:	0/0:	0/0:	0/0:	1/1:	0/0:	0/0:	0/0:	0/0:	0/0:	0/0:	0/1:	0/0:	0/0:	0/0:	1/1:	0/0:	0/0:
A01	519961	.	C	T	702	.	DP=3559;VDB=0.506288;SGB=169.24;RPB=0.894527;MQB=1;MQSB=1;BQB=2.03913e-10;MQ0F=0;ICB=0.8034;HOB=0.0144341;AC=5;AN=264;DP4=1368,1972,35,35;MQ=60;ANN=T|missense_variant|MODERATE|Gohir.A01G005950|Gohir.A01G005950.v3.1|transcript|Gohir.A01G005950.1.v3.1|protein_coding|1/9|c.268C>T|p.Pro90Ser|268/1107|268/1107|90/368||,T|downstream_gene_variant|MODIFIER|Gohir.A01G005900|Gohir.A01G005900.v3.1|transcrip…	GT:PL	0/0:	0/0:	0/0:	0/0:	0/0:	0/0:	0/1:	0/0:	0/0:	0/0:	0/0:	0/0:	0/0:	0/0:	0/0:	0/0:	0/0:	0/0:	0/0:	0/0:	0/0:	0/0:	0/0:	0/0:	0/0:	0/0:	0/0:	0/0:	0/0:	0/0:	0/0:	0/0:	0/0:	0/0:	0/0:	0/0:	0/0:	0/0:	0/0:	0/0:	0/0:
A01	525296	.	C	A	999	.	DP=3648;VDB=0.633553;SGB=625.976;RPB=0.17085;MQB=1;MQSB=1;BQB=0.713406;MQ0F=0;ICB=1.80919e-09;HOB=0.275453;AC=97;AN=264;DP4=1132,1225,524,636;MQ=60;ANN=A|missense_variant|MODERATE|Gohir.A01G005950|Gohir.A01G005950.v3.1|transcript|Gohir.A01G005950.1.v3.1|protein_coding|9/9|c.950C>A|p.Pro317His|950/1107|950/1107|317/368||,A|3_prime_UTR_variant|MODIFIER|Gohir.A01G006000|Gohir.A01G006000.v3.1|transcr…	GT:PL	1/1:	0/0:	1/1:	0/1:	1/1:	0/0:	0/1:	0/0:	0/0:	0/0:	0/1:	0/1:	0/0:	0/0:	0/1:	0/0:	0/0:	1/1:	0/0:	0/0:	0/0:	0/0:	0/0:	0/0:	0/0:	0/0:	0/0:	0/0:	1/1:	0/0:	0/0:	1/1:	0/0:	0/0:	0/0:	0/0:	0/0:	0/0:	0/0:	0/0:	0/0:
A01	525418	.	G	A	999	.	DP=3402;VDB=2.06349e-06;SGB=486.963;RPB=5.91527e-08;MQB=1;MQSB=1;BQB=0.984532;MQ0F=0;ICB=9.73914e-08;HOB=0.246442;AC=94;AN=264;DP4=887,1399,358,662;MQ=60;ANN=A|missense_variant|MODERATE|Gohir.A01G005950|Gohir.A01G005950.v3.1|transcript|Gohir.A01G005950.1.v3.1|protein_coding|9/9|c.1072G>A|p.Val358Met|1072/1107|1072/1107|358/368||,A|3_prime_UTR_variant|MODIFIER|Gohir.A01G006000|Gohir.A01G006000.v3.…	GT:PL	1/1:	0/0:	1/1:	0/1:	1/1:	0/0:	0/1:	0/0:	0/0:	0/0:	0/1:	0/1:	0/0:	0/0:	0/1:	0/0:	0/0:	1/1:	0/0:	0/0:	0/0:	0/0:	0/0:	0/0:	0/0:	0/0:	0/0:	0/0:	1/1:	0/0:	0/0:	1/1:	0/0:	0/0:	0/0:	0/0:	0/0:	0/0:	0/0:	0/0:	0/1:
A01	531023	.	T	C	630	.	DP=3603;VDB=0.41617;SGB=35.9153;RPB=0.229787;MQB=0.999933;MQSB=0.999233;BQB=0.0874578;MQ0F=0;ICB=0.8034;HOB=0.0144341;AC=5;AN=264;DP4=1920,1534,32,28;MQ=59;ANN=C|missense_variant|MODERATE|Gohir.A01G006100|Gohir.A01G006100.v3.1|transcript|Gohir.A01G006100.1.v3.1|protein_coding|3/5|c.421A>G|p.Thr141Ala|421/654|421/642|141/213||,C|upstream_gene_variant|MODIFIER|Gohir.A01G006000|Gohir.A01G006000.v3.1…	GT:PL	0/0:	0/0:	0/0:	0/0:	0/0:	0/0:	0/1:	0/0:	0/0:	0/0:	0/0:	0/0:	0/0:	0/0:	0/0:	0/0:	0/0:	0/0:	0/0:	0/0:	0/0:	0/0:	0/0:	0/0:	0/0:	0/0:	0/0:	0/0:	0/0:	0/0:	0/0:	0/0:	0/0:	0/0:	0/0:	0/0:	0/0:	0/0:	0/0:	0/0:	0/0:
A01	540284	.	G	A	595	.	DP=4099;VDB=0.0145478;SGB=32.3463;RPB=0.992725;MQB=1;MQSB=1;BQB=2.66159e-09;MQ0F=0;ICB=0.8034;HOB=0.0144341;AC=5;AN=264;DP4=2359,1542,32,25;MQ=60;ANN=A|missense_variant|MODERATE|Gohir.A01G006232|Gohir.A01G006232.v3.1|transcript|Gohir.A01G006232.1.v3.1|protein_coding|3/4|c.83G>A|p.Gly28Glu|580/1227|83/420|28/139||,A|downstream_gene_variant|MODIFIER|Gohir.A01G006166|Gohir.A01G006166.v3.1|transcript…	GT:PL	0/0:	0/0:	0/0:	0/0:	0/0:	0/0:	0/1:	0/0:	0/0:	0/0:	0/0:	0/0:	0/0:	0/0:	0/0:	0/0:	0/0:	0/0:	0/0:	0/0:	0/0:	0/0:	0/0:	0/0:	0/0:	0/0:	0/0:	0/0:	0/0:	0/0:	0/0:	0/0:	0/0:	0/0:	0/0:	0/0:	0/0:	0/0:	0/0:	0/0:	0/0:
A01	540337	.	C	A	999	.	DP=4072;VDB=0.192913;SGB=508.971;RPB=0.809563;MQB=1;MQSB=1;BQB=5.35879e-05;MQ0F=0;ICB=8.72923e-09;HOB=0.265123;AC=133;AN=264;DP4=1197,893,1036,829;MQ=60;ANN=A|missense_variant|MODERATE|Gohir.A01G006232|Gohir.A01G006232.v3.1|transcript|Gohir.A01G006232.1.v3.1|protein_coding|3/4|c.136C>A|p.Arg46Ser|633/1227|136/420|46/139||,A|downstream_gene_variant|MODIFIER|Gohir.A01G006166|Gohir.A01G006166.v3.1|t…	GT:PL	1/1:	0/0:	1/1:	0/1:	1/1:	0/0:	0/1:	0/0:	0/0:	1/1:	0/1:	1/1:	0/0:	0/1:	0/1:	1/1:	1/1:	1/1:	1/1:	0/0:	0/0:	1/1:	1/1:	0/0:	0/0:	0/0:	0/0:	0/0:	1/1:	0/0:	0/0:	1/1:	0/0:	1/1:	0/0:	0/0:	0/0:	0/0:	0/0:	0/0:	0/1:
A01	540403	.	G	A	583	.	DP=3789;VDB=0.00880089;SGB=3.80218;RPB=0.898726;MQB=1;MQSB=1;BQB=0.00107802;MQ0F=0;ICB=0.8034;HOB=0.0144341;AC=5;AN=264;DP4=1988,1619,38,25;MQ=60;ANN=A|missense_variant|MODERATE|Gohir.A01G006232|Gohir.A01G006232.v3.1|transcript|Gohir.A01G006232.1.v3.1|protein_coding|3/4|c.202G>A|p.Ala68Thr|699/1227|202/420|68/139||,A|downstream_gene_variant|MODIFIER|Gohir.A01G006166|Gohir.A01G006166.v3.1|transcri…	GT:PL	0/0:	0/0:	0/0:	0/0:	0/0:	0/0:	0/1:	0/0:	0/0:	0/0:	0/0:	0/0:	0/0:	0/0:	0/0:	0/0:	0/0:	0/0:	0/0:	0/0:	0/0:	0/0:	0/0:	0/0:	0/0:	0/0:	0/0:	0/0:	0/0:	0/0:	0/0:	0/0:	0/0:	0/0:	0/0:	0/0:	0/0:	0/0:	0/0:	0/0:	0/0:
A01	540475	.	G	A	575	.	DP=3899;VDB=0.690775;SGB=73.4766;RPB=0.577118;MQB=1;MQSB=1;BQB=0.00216215;MQ0F=0;ICB=0.750178;HOB=0.0146924;AC=4;AN=264;DP4=1732,1982,42,20;MQ=60;ANN=A|missense_variant|MODERATE|Gohir.A01G006232|Gohir.A01G006232.v3.1|transcript|Gohir.A01G006232.1.v3.1|protein_coding|3/4|c.274G>A|p.Glu92Lys|771/1227|274/420|92/139||,A|downstream_gene_variant|MODIFIER|Gohir.A01G006166|Gohir.A01G006166.v3.1|transcri…	GT:PL	0/0:	0/0:	0/0:	0/0:	0/0:	0/0:	0/0:	0/0:	0/0:	0/0:	0/0:	0/0:	0/0:	0/0:	0/0:	0/0:	0/0:	0/0:	0/0:	0/0:	0/0:	0/0:	0/0:	0/0:	0/0:	0/0:	0/0:	0/0:	0/0:	0/0:	0/0:	0/0:	0/0:	0/0:	0/0:	0/0:	0/0:	0/0:	0/0:	0/0:	0/0:
A01	540520	.	G	C	999	.	DP=3653;VDB=0.0386961;SGB=571.529;RPB=0.31425;MQB=1;MQSB=1;BQB=0.0288864;MQ0F=0;ICB=8.72358e-12;HOB=0.310577;AC=131;AN=264;DP4=695,1153,653,1047;MQ=60;ANN=C|missense_variant|MODERATE|Gohir.A01G006232|Gohir.A01G006232.v3.1|transcript|Gohir.A01G006232.1.v3.1|protein_coding|3/4|c.319G>C|p.Ala107Pro|816/1227|319/420|107/139||,C|downstream_gene_variant|MODIFIER|Gohir.A01G006166|Gohir.A01G006166.v3.1|t…	GT:PL	1/1:	0/0:	1/1:	0/1:	1/1:	0/0:	0/1:	0/0:	0/0:	1/1:	1/1:	1/1:	0/0:	0/1:	1/1:	1/1:	1/1:	1/1:	1/1:	0/0:	0/0:	1/1:	1/1:	0/0:	0/0:	0/0:	0/0:	0/0:	0/1:	0/0:	0/0:	1/1:	0/0:	1/1:	0/0:	0/0:	0/0:	0/0:	0/0:	0/0:	0/0:
A01	608952	.	A	C	999	.	DP=3987;VDB=0.129248;SGB=574.323;RPB=0.297419;MQB=0.99981;MQSB=0.999632;BQB=1.08585e-09;MQ0F=0;ICB=6.6706e-07;HOB=0.23129;AC=94;AN=264;DP4=1307,1301,684,605;MQ=59;ANN=C|missense_variant|MODERATE|Gohir.A01G006500|Gohir.A01G006500.v3.1|transcript|Gohir.A01G006500.3.v3.1|protein_coding|7/7|c.1174A>C|p.Lys392Gln|1231/1853|1174/1311|392/436||,C|missense_variant|MODERATE|Gohir.A01G006500|Gohir.A01G0065…	GT:PL	1/1:	0/0:	1/1:	0/1:	1/1:	0/0:	0/1:	0/0:	0/0:	0/0:	0/1:	0/1:	0/0:	0/0:	0/1:	0/0:	0/0:	1/1:	0/0:	0/0:	0/0:	0/0:	0/0:	0/0:	0/0:	0/0:	0/0:	0/0:	1/1:	0/0:	0/0:	1/1:	0/0:	0/0:	0/0:	0/0:	0/0:	0/0:	0/0:	0/0:	0/1:
A01	613534	.	C	T	999	.	DP=3886;VDB=0.0053103;SGB=542.231;RPB=3.05711e-07;MQB=0.617299;MQSB=0.890311;BQB=0.137541;MQ0F=0;ICB=3.68295e-10;HOB=0.286846;AC=138;AN=264;DP4=1105,893,1017,770;MQ=59;ANN=T|missense_variant|MODERATE|Gohir.A01G006600|Gohir.A01G006600.v3.1|transcript|Gohir.A01G006600.1.v3.1|protein_coding|7/18|c.700G>A|p.Glu234Lys|1075/2392|700/1713|234/570||,T|missense_variant|MODERATE|Gohir.A01G006600|Gohir.A01G…	GT:PL	1/1:	0/0:	1/1:	0/1:	1/1:	0/0:	0/1:	0/0:	0/0:	1/1:	0/1:	0/1:	0/0:	0/1:	1/1:	1/1:	1/1:	1/1:	1/1:	0/0:	0/0:	1/1:	1/1:	0/0:	0/0:	0/0:	0/0:	0/0:	1/1:	0/0:	0/0:	1/1:	0/0:	1/1:	0/0:	0/0:	0/0:	0/0:	0/0:	0/0:	0/1:
A01	615692	.	C	A	999	.	DP=3564;VDB=0.0887513;SGB=319.118;RPB=0.856302;MQB=0.501493;MQSB=0.589799;BQB=0.00104448;MQ0F=0.00112233;ICB=9.61113e-09;HOB=0.264434;AC=137;AN=264;DP4=1057,897,763,741;MQ=59;ANN=A|missense_variant|MODERATE|Gohir.A01G006600|Gohir.A01G006600.v3.1|transcript|Gohir.A01G006600.1.v3.1|protein_coding|3/18|c.201G>T|p.Lys67Asn|576/2392|201/1713|67/570||,A|missense_variant|MODERATE|Gohir.A01G006600|Gohir.…	GT:PL	1/1:	0/0:	1/1:	0/1:	1/1:	0/0:	0/1:	0/0:	0/0:	1/1:	0/1:	0/1:	0/0:	0/1:	0/1:	1/1:	1/1:	1/1:	1/1:	0/0:	0/0:	1/1:	1/1:	0/0:	0/0:	0/0:	0/0:	0/0:	1/1:	0/0:	0/0:	1/1:	0/0:	1/1:	0/0:	0/0:	0/0:	0/0:	0/0:	0/0:	0/1:
A01	615821	.	TAAAA	TAAA	999	.	INDEL;IDV=29;IMF=1;DP=3439;VDB=0.111684;SGB=108.906;MQSB=1;MQ0F=0;ICB=7.1196e-13;HOB=0.325499;AC=129;AN=264;DP4=892,1056,502,551;MQ=60;ANN=TAAA|frameshift_variant|HIGH|Gohir.A01G006600|Gohir.A01G006600.v3.1|transcript|Gohir.A01G006600.1.v3.1|protein_coding|3/18|c.68delT|p.Leu24fs|443/2392|68/1713|23/570||,TAAA|frameshift_variant|HIGH|Gohir.A01G006600|Gohir.A01G006600.v3.1|transcript|Gohir.A01G006…	GT:PL	1/1:	0/0:	1/1:	0/1:	1/1:	0/0:	0/1:	0/0:	0/0:	1/1:	0/1:	0/1:	0/0:	0/1:	0/1:	1/1:	1/1:	1/1:	1/1:	0/0:	0/0:	1/1:	1/1:	0/0:	0/0:	0/0:	0/0:	0/0:	1/1:	0/0:	0/0:	1/1:	0/0:	1/1:	0/0:	0/0:	0/0:	0/0:	0/0:	0/0:	0/1:
A01	625637	.	A	T	999	.	DP=3636;VDB=0.2519;SGB=498.715;RPB=0.730775;MQB=1;MQSB=1;BQB=0.60035;MQ0F=0;ICB=3.4394e-09;HOB=0.271694;AC=138;AN=264;DP4=1010,753,1002,741;MQ=60;ANN=T|missense_variant|MODERATE|Gohir.A01G006700|Gohir.A01G006700.v3.1|transcript|Gohir.A01G006700.1.v3.1|protein_coding|9/18|c.1069T>A|p.Phe357Ile|1123/2332|1069/1905|357/634||	GT:PL	1/1:	0/0:	1/1:	0/1:	1/1:	0/0:	0/1:	0/0:	0/0:	1/1:	0/1:	0/1:	0/0:	0/1:	0/1:	1/1:	1/1:	1/1:	1/1:	0/0:	0/0:	1/1:	1/1:	0/0:	0/0:	0/0:	0/0:	0/0:	1/1:	0/0:	0/0:	1/1:	0/0:	1/1:	0/0:	0/0:	0/0:	0/0:	0/0:	0/0:	0/1:
A01	630951	.	G	A	999	.	DP=3251;VDB=0.0633814;SGB=467.618;RPB=0.116873;MQB=1;MQSB=1;BQB=0.742027;MQ0F=0;ICB=1.09651e-10;HOB=0.294737;AC=137;AN=264;DP4=844,822,839,657;MQ=60;ANN=A|stop_gained|HIGH|Gohir.A01G006700|Gohir.A01G006700.v3.1|transcript|Gohir.A01G006700.1.v3.1|protein_coding|7/18|c.835C>T|p.Gln279*|889/2332|835/1905|279/634||;LOF=(Gohir.A01G006700|Gohir.A01G006700.v3.1|1|1.00);NMD=(Gohir.A01G006700|Gohir.A01G00…	GT:PL	1/1:	0/0:	1/1:	0/1:	1/1:	0/0:	0/1:	0/0:	0/0:	1/1:	0/1:	0/1:	0/0:	0/1:	1/1:	1/1:	1/1:	1/1:	1/1:	0/0:	0/0:	1/1:	1/1:	0/0:	0/0:	0/0:	0/0:	0/0:	1/1:	0/0:	0/0:	1/1:	0/0:	1/1:	0/0:	0/0:	0/0:	0/0:	0/0:	0/0:	0/1:
A01	726438	.	C	T	994	.	DP=3541;VDB=0.00228339;SGB=-8.09365;RPB=0.617574;MQB=0.986118;MQSB=0.999663;BQB=0.0247965;MQ0F=0.000282406;ICB=0.86791;HOB=0.0137454;AC=7;AN=264;DP4=1443,1867,40,64;MQ=59;ANN=T|missense_variant|MODERATE|Gohir.A01G007900|Gohir.A01G007900.v3.1|transcript|Gohir.A01G007900.2.v3.1|protein_coding|1/3|c.113G>A|p.Arg38His|137/1063|113/825|38/274||,T|missense_variant|MODERATE|Gohir.A01G007900|Gohir.A01G00…	GT:PL	0/0:	0/0:	0/0:	0/0:	0/0:	0/0:	0/1:	0/0:	0/0:	0/0:	0/0:	0/0:	0/0:	0/0:	0/0:	0/0:	0/0:	0/0:	0/0:	0/0:	0/0:	0/0:	0/0:	0/0:	0/0:	0/0:	0/0:	0/0:	0/0:	0/0:	0/0:	0/0:	0/0:	0/0:	0/0:	0/0:	0/0:	0/0:	0/0:	0/0:	0/0:
A01	732525	.	A	T	999	.	DP=3716;VDB=0.239896;SGB=182.55;RPB=0.284266;MQB=1;MQSB=1;BQB=8.06273e-07;MQ0F=0;ICB=0.889757;HOB=0.013315;AC=8;AN=264;DP4=1793,1704,35,62;MQ=60;ANN=T|missense_variant|MODERATE|Gohir.A01G008000|Gohir.A01G008000.v3.1|transcript|Gohir.A01G008000.2.v3.1|protein_coding|1/10|c.82A>T|p.Ile28Phe|82/717|82/717|28/238||,T|downstream_gene_variant|MODIFIER|Gohir.A01G007950|Gohir.A01G007950.v3.1|transcript|G…	GT:PL	0/0:	0/0:	0/0:	0/0:	0/0:	0/0:	0/1:	0/0:	0/0:	0/0:	0/0:	0/0:	0/0:	0/0:	0/0:	0/0:	0/0:	0/0:	0/0:	0/0:	0/0:	0/0:	0/0:	0/0:	0/0:	0/0:	0/0:	0/0:	0/1:	0/0:	0/0:	0/0:	0/0:	0/0:	0/0:	0/0:	0/0:	0/0:	0/0:	0/0:	0/0:
A01	788772	.	G	A	999	.	DP=3528;VDB=0.338496;SGB=674.116;RPB=0.385023;MQB=1;MQSB=1;BQB=0.407836;MQ0F=0;ICB=0.0001911;HOB=0.163883;AC=47;AN=264;DP4=1125,1691,248,358;MQ=60;ANN=A|missense_variant|MODERATE|Gohir.A01G008700|Gohir.A01G008700.v3.1|transcript|Gohir.A01G008700.1.v3.1|protein_coding|1/3|c.56G>A|p.Arg19His|124/754|56/171|19/56||,A|upstream_gene_variant|MODIFIER|Gohir.A01G008600|Gohir.A01G008600.v3.1|transcript|Go…	GT:PL	0/0:	0/0:	0/0:	0/0:	0/0:	0/0:	0/1:	0/0:	0/0:	1/1:	0/0:	0/0:	0/0:	0/1:	0/1:	1/1:	1/1:	0/0:	1/1:	0/0:	0/0:	1/1:	1/1:	0/0:	0/0:	0/0:	0/0:	0/0:	0/0:	0/0:	0/0:	0/0:	0/0:	1/1:	0/0:	0/0:	0/0:	0/0:	0/0:	0/0:	0/1:
A01	798741	.	T	A	999	.	DP=3581;VDB=0.359596;SGB=592.677;RPB=0.987026;MQB=0.999918;MQSB=0.999576;BQB=0.00103251;MQ0F=0;ICB=9.03462e-05;HOB=0.169163;AC=45;AN=264;DP4=1462,1461,291,262;MQ=59;ANN=A|missense_variant|MODERATE|Gohir.A01G008900|Gohir.A01G008900.v3.1|transcript|Gohir.A01G008900.1.v3.1|protein_coding|12/12|c.1850A>T|p.Gln617Leu|2767/3311|1850/1890|617/629||,A|downstream_gene_variant|MODIFIER|Gohir.A01G008800|Goh…	GT:PL	0/0:	0/0:	0/0:	0/0:	0/0:	0/0:	0/1:	0/0:	0/0:	1/1:	0/0:	0/1:	0/0:	0/1:	0/1:	1/1:	1/1:	0/0:	1/1:	0/0:	0/0:	1/1:	1/1:	0/0:	0/0:	0/0:	0/0:	0/0:	0/0:	0/0:	0/0:	0/0:	0/0:	1/1:	0/0:	0/0:	0/0:	0/0:	0/0:	0/0:	0/1:
A01	800656	.	G	A	999	.	DP=3871;VDB=0.0894595;SGB=570.215;RPB=0.510874;MQB=1;MQSB=1;BQB=0.929952;MQ0F=0;ICB=0.00031456;HOB=0.156566;AC=44;AN=264;DP4=1817,1379,305,278;MQ=60;ANN=A|missense_variant&splice_region_variant|MODERATE|Gohir.A01G008900|Gohir.A01G008900.v3.1|transcript|Gohir.A01G008900.1.v3.1|protein_coding|7/12|c.1402C>T|p.Pro468Ser|2319/3311|1402/1890|468/629||,A|downstream_gene_variant|MODIFIER|Gohir.A01G00880…	GT:PL	0/0:	0/0:	0/0:	0/0:	0/0:	0/0:	0/1:	0/0:	0/0:	1/1:	0/0:	0/0:	0/0:	0/1:	0/1:	0/1:	1/1:	0/0:	1/1:	0/0:	0/0:	1/1:	1/1:	0/0:	0/0:	0/0:	0/0:	0/0:	0/0:	0/0:	0/0:	0/0:	0/0:	1/1:	0/0:	0/0:	0/0:	0/0:	0/0:	0/0:	0/1:
A01	874177	.	TGG	TG	999	.	INDEL;IDV=34;IMF=0.944444;DP=3953;VDB=0.527357;SGB=422.367;MQSB=0.467397;MQ0F=0.000758917;ICB=5.18494e-05;HOB=0.184573;AC=60;AN=264;DP4=1618,1380,420,284;MQ=59;ANN=TG|frameshift_variant|HIGH|Gohir.A01G009380|Gohir.A01G009380.v3.1|transcript|Gohir.A01G009380.1.v3.1|protein_coding|3/6|c.738delC|p.Gln247fs|856/1769|738/1458|246/485||,TG|upstream_gene_variant|MODIFIER|Gohir.A01G009420|Gohir.A01G00942…	GT:PL	0/1:	0/0:	0/0:	0/0:	0/0:	0/0:	0/0:	0/0:	0/0:	0/0:	0/1:	1/1:	0/0:	0/1:	0/0:	0/0:	0/0:	1/1:	0/0:	0/0:	0/0:	0/0:	0/0:	0/0:	0/0:	0/0:	0/0:	0/0:	0/1:	0/0:	0/0:	1/1:	0/0:	0/0:	0/0:	0/0:	0/0:	0/0:	0/0:	0/0:	0/0:
A01	908065	.	A	C	999	.	DP=3545;VDB=0.154866;SGB=522.206;RPB=0.537472;MQB=1;MQSB=1;BQB=0.678429;MQ0F=0;ICB=3.64634e-05;HOB=0.179035;AC=47;AN=264;DP4=1330,1516,246,302;MQ=60;ANN=C|missense_variant|MODERATE|Gohir.A01G009600|Gohir.A01G009600.v3.1|transcript|Gohir.A01G009600.1.v3.1|protein_coding|6/7|c.1232T>G|p.Val411Gly|1232/1446|1232/1446|411/481||,C|synonymous_variant|LOW|Gohir.A01G009600|Gohir.A01G009600.v3.1|transcrip…	GT:PL	0/0:	0/0:	0/0:	0/1:	0/0:	0/0:	0/1:	0/0:	0/0:	1/1:	0/0:	0/1:	0/0:	0/1:	1/1:	1/1:	1/1:	1/1:	1/1:	0/0:	0/0:	1/1:	1/1:	0/0:	0/0:	0/0:	0/0:	0/0:	0/0:	0/0:	0/0:	0/0:	0/0:	1/1:	0/0:	0/0:	0/0:	0/0:	0/0:	0/0:	0/0:
A01	938742	.	C	A	999	.	DP=3834;VDB=0.14836;SGB=441.248;RPB=0.12921;MQB=0.0513755;MQSB=1.76453e-33;BQB=2.29303e-07;MQ0F=0.00234742;ICB=3.64634e-05;HOB=0.179035;AC=47;AN=264;DP4=1499,1611,228,379;MQ=53;ANN=A|missense_variant|MODERATE|Gohir.A01G010100|Gohir.A01G010100.v3.1|transcript|Gohir.A01G010100.2.v3.1|protein_coding|1/4|c.52C>A|p.Pro18Thr|257/2449|52/1683|18/560||,A|missense_variant|MODERATE|Gohir.A01G010100|Gohir.A…	GT:PL	0/0:	0/0:	0/0:	0/1:	0/0:	0/0:	0/0:	0/0:	0/0:	1/1:	0/0:	0/0:	0/0:	0/1:	0/1:	1/1:	1/1:	0/1:	1/1:	0/0:	0/0:	1/1:	1/1:	0/0:	0/0:	0/0:	0/0:	0/0:	0/0:	0/0:	0/0:	0/0:	0/0:	1/1:	0/0:	0/0:	0/0:	0/0:	0/0:	0/0:	0/1:
A01	951012	.	A	C	999	.	DP=3872;VDB=1.26789e-07;SGB=436.233;RPB=1.17425e-20;MQB=0.968664;MQSB=0.991279;BQB=0.396009;MQ0F=0;ICB=1.20614e-05;HOB=0.204201;AC=78;AN=264;DP4=1548,1320,455,442;MQ=59;ANN=C|missense_variant|MODERATE|Gohir.A01G010300|Gohir.A01G010300.v3.1|transcript|Gohir.A01G010300.1.v3.1|protein_coding|1/2|c.1193A>C|p.His398Pro|1521/2258|1193/1605|398/534||,C|upstream_gene_variant|MODIFIER|Gohir.A01G010400|Goh…	GT:PL	0/1:	0/0:	0/0:	0/1:	0/0:	0/0:	0/1:	0/0:	0/0:	1/1:	0/0:	0/1:	0/0:	0/1:	0/1:	1/1:	1/1:	1/1:	0/1:	0/0:	0/0:	1/1:	1/1:	0/0:	0/0:	0/0:	0/0:	0/0:	0/0:	0/0:	0/0:	0/0:	0/0:	1/1:	0/0:	0/0:	0/0:	0/0:	0/0:	0/0:	0/1:
A01	962485	.	G	A	999	.	DP=3918;VDB=0.000691629;SGB=207.007;RPB=0.149342;MQB=1;MQSB=1;BQB=0.112299;MQ0F=0;ICB=0.00507079;HOB=0.11223;AC=29;AN=264;DP4=1952,1581,145,144;MQ=60;ANN=A|missense_variant|MODERATE|Gohir.A01G010600|Gohir.A01G010600.v3.1|transcript|Gohir.A01G010600.2.v3.1|protein_coding|3/3|c.245G>A|p.Arg82Gln|536/1346|245/831|82/276||,A|upstream_gene_variant|MODIFIER|Gohir.A01G010500|Gohir.A01G010500.v3.1|transc…	GT:PL	0/1:	0/0:	0/0:	0/0:	0/0:	0/0:	0/0:	0/0:	0/0:	0/0:	0/0:	0/0:	0/0:	0/0:	0/0:	0/0:	0/0:	0/0:	0/0:	0/0:	0/0:	0/0:	0/0:	0/0:	0/0:	0/0:	0/0:	0/0:	0/0:	0/0:	0/0:	0/0:	0/0:	0/0:	0/0:	0/0:	0/0:	0/0:	0/0:	0/0:	0/0:
A01	962958	.	T	C	999	.	DP=3992;VDB=0.0182213;SGB=521.909;RPB=0.0337066;MQB=1;MQSB=1;BQB=0.0859493;MQ0F=0;ICB=1.39725e-05;HOB=0.19212;AC=53;AN=264;DP4=1533,1629,330,386;MQ=60;ANN=C|missense_variant|MODERATE|Gohir.A01G010600|Gohir.A01G010600.v3.1|transcript|Gohir.A01G010600.2.v3.1|protein_coding|3/3|c.718T>C|p.Cys240Arg|1009/1346|718/831|240/276||,C|upstream_gene_variant|MODIFIER|Gohir.A01G010500|Gohir.A01G010500.v3.1|tr…	GT:PL	0/0:	0/0:	0/0:	0/1:	0/0:	0/0:	0/1:	0/0:	0/0:	1/1:	0/0:	0/1:	0/0:	0/1:	0/1:	1/1:	1/1:	1/1:	0/1:	0/0:	0/0:	1/1:	1/1:	0/0:	0/0:	0/0:	0/0:	0/0:	0/0:	0/0:	0/0:	0/0:	0/0:	1/1:	0/0:	0/0:	0/0:	0/0:	0/0:	0/0:	0/1:
A01	970794	.	CG	C	999	.	INDEL;IDV=52;IMF=0.981132;DP=4068;VDB=0.472715;SGB=756.961;MQSB=1;MQ0F=0;ICB=2.22639e-05;HOB=0.185836;AC=50;AN=264;DP4=1586,1548,384,362;MQ=60;ANN=C|frameshift_variant|HIGH|Gohir.A01G010800|Gohir.A01G010800.v3.1|transcript|Gohir.A01G010800.1.v3.1|protein_coding|1/4|c.265delC|p.Arg89fs|334/1142|265/786|89/261||,C|upstream_gene_variant|MODIFIER|Gohir.A01G010700|Gohir.A01G010700.v3.1|transcript|Gohi…	GT:PL	0/0:	0/0:	0/0:	0/1:	0/0:	0/0:	0/1:	0/0:	0/0:	1/1:	0/0:	0/1:	0/0:	0/1:	1/1:	1/1:	1/1:	1/1:	0/1:	0/0:	0/0:	1/1:	1/1:	0/0:	0/0:	0/0:	0/0:	0/0:	0/0:	0/0:	0/0:	0/0:	0/0:	1/1:	0/0:	0/0:	0/0:	0/0:	0/0:	0/0:	0/1:
A01	1013890	.	C	A	999	.	DP=3182;VDB=0.00658095;SGB=275.362;RPB=0.198531;MQB=1;MQSB=1;BQB=0.969422;MQ0F=0;ICB=3.89246e-08;HOB=0.252497;AC=87;AN=264;DP4=1292,986,517,318;MQ=60;ANN=A|missense_variant|MODERATE|Gohir.A01G014151|Gohir.A01G014151.v3.1|transcript|Gohir.A01G014151.1.v3.1|protein_coding|2/2|c.178G>T|p.Gly60Cys|280/291|178/189|60/62||,A|upstream_gene_variant|MODIFIER|Gohir.A01G013201|Gohir.A01G013201.v3.1|transcri…	GT:PL	0/0:	1/1:	0/0:	0/1:	0/0:	0/0:	0/1:	0/0:	0/0:	1/1:	0/0:	0/1:	0/0:	0/1:	1/1:	1/1:	1/1:	1/1:	0/1:	0/0:	0/0:	1/1:	1/1:	0/0:	0/0:	0/0:	0/0:	0/0:	0/0:	0/0:	0/0:	0/0:	0/0:	1/1:	0/0:	0/0:	0/0:	0/0:	0/0:	0/0:	0/1:
A01	1013893	.	T	C	999	.	DP=3185;VDB=0.00792913;SGB=297.811;RPB=0.966943;MQB=1;MQSB=1;BQB=0.726839;MQ0F=0;ICB=1.93322e-08;HOB=0.257461;AC=86;AN=264;DP4=1300,985,510,321;MQ=60;ANN=C|missense_variant|MODERATE|Gohir.A01G014151|Gohir.A01G014151.v3.1|transcript|Gohir.A01G014151.1.v3.1|protein_coding|2/2|c.175A>G|p.Asn59Asp|277/291|175/189|59/62||,C|upstream_gene_variant|MODIFIER|Gohir.A01G013201|Gohir.A01G013201.v3.1|transcri…	GT:PL	0/0:	1/1:	0/0:	0/1:	0/0:	0/0:	0/1:	0/0:	0/0:	1/1:	0/0:	0/1:	0/0:	0/1:	1/1:	1/1:	1/1:	1/1:	0/1:	0/0:	0/0:	1/1:	1/1:	0/0:	0/0:	0/0:	0/0:	0/0:	0/0:	0/0:	0/0:	0/0:	0/0:	1/1:	0/0:	0/0:	0/0:	0/0:	0/0:	0/0:	0/1:
A01	1029371	.	C	T	999	.	DP=3357;VDB=0.622631;SGB=304.791;RPB=0.276794;MQB=1;MQSB=1;BQB=0.0094487;MQ0F=0;ICB=0.0119321;HOB=0.100293;AC=27;AN=264;DP4=1839,1167,173,94;MQ=60;ANN=T|missense_variant&splice_region_variant|MODERATE|Gohir.A01G015100|Gohir.A01G015100.v3.1|transcript|Gohir.A01G015100.1.v3.1|protein_coding|2/3|c.398C>T|p.Thr133Ile|666/1512|398/975|133/324||,T|downstream_gene_variant|MODIFIER|Gohir.A01G015000|Gohir…	GT:PL	0/0:	0/0:	0/0:	0/0:	0/0:	0/0:	0/0:	0/0:	0/0:	0/0:	0/0:	0/0:	0/0:	0/0:	0/0:	0/0:	0/0:	0/0:	0/0:	0/0:	0/0:	0/0:	0/0:	0/0:	0/0:	0/0:	0/0:	0/0:	0/0:	0/0:	0/0:	0/0:	0/0:	0/0:	0/0:	0/0:	0/0:	0/0:	0/0:	0/0:	0/0:
A01	1033557	.	C	T	999	.	DP=4023;VDB=0.109718;SGB=284.896;RPB=0.769112;MQB=1;MQSB=1;BQB=0.757405;MQ0F=0;ICB=0.0191821;HOB=0.0970787;AC=29;AN=264;DP4=1893,1684,183,158;MQ=60;ANN=T|missense_variant|MODERATE|Gohir.A01G015000|Gohir.A01G015000.v3.1|transcript|Gohir.A01G015000.1.v3.1|protein_coding|4/5|c.1895G>A|p.Arg632His|2356/3213|1895/2013|632/670||,T|missense_variant|MODERATE|Gohir.A01G015000|Gohir.A01G015000.v3.1|transcr…	GT:PL	0/1:	0/0:	0/0:	0/0:	0/0:	0/0:	0/0:	0/0:	0/0:	0/0:	0/0:	0/0:	0/0:	0/0:	0/0:	0/0:	0/0:	0/0:	0/0:	0/0:	0/0:	0/0:	0/0:	0/0:	0/0:	0/0:	0/0:	0/0:	0/0:	0/0:	0/0:	0/0:	0/0:	0/0:	0/0:	0/0:	0/0:	0/0:	0/0:	0/0:	0/0:
A01	1035250	.	A	G	999	.	DP=3871;VDB=0.332914;SGB=209.947;RPB=0.0484796;MQB=1;MQSB=1;BQB=0.998877;MQ0F=0;ICB=0.0239233;HOB=0.0953857;AC=30;AN=264;DP4=1850,1605,145,147;MQ=60;ANN=G|missense_variant|MODERATE|Gohir.A01G015000|Gohir.A01G015000.v3.1|transcript|Gohir.A01G015000.1.v3.1|protein_coding|1/5|c.1079T>C|p.Val360Ala|1540/3213|1079/2013|360/670||,G|missense_variant|MODERATE|Gohir.A01G015000|Gohir.A01G015000.v3.1|transc…	GT:PL	0/0:	0/0:	0/0:	0/0:	0/0:	0/0:	0/0:	0/0:	0/0:	0/0:	0/0:	0/0:	0/0:	0/0:	0/0:	0/0:	0/0:	0/0:	0/0:	0/0:	0/0:	0/0:	0/0:	0/0:	0/0:	0/0:	0/0:	0/0:	0/0:	0/0:	0/0:	0/0:	0/0:	0/0:	0/0:	0/0:	0/0:	0/0:	0/0:	0/0:	0/0:
A01	1300402	.	G	C	999	.	DP=4071;VDB=0.0203051;SGB=513.063;RPB=0.987791;MQB=1;MQSB=1;BQB=0.022093;MQ0F=0;ICB=0.0140236;HOB=0.105114;AC=33;AN=264;DP4=1851,1676,219,207;MQ=60;ANN=C|missense_variant|MODERATE|Gohir.A01G012200|Gohir.A01G012200.v3.1|transcript|Gohir.A01G012200.1.v3.1|protein_coding|4/4|c.1480G>C|p.Val494Leu|1715/2465|1480/2040|494/679||,C|downstream_gene_variant|MODIFIER|Gohir.A01G012300|Gohir.A01G012300.v3.1|…	GT:PL	0/1:	0/0:	0/0:	0/0:	0/0:	0/0:	0/0:	0/0:	0/0:	0/0:	0/0:	0/0:	0/0:	0/0:	0/0:	0/0:	0/0:	1/1:	0/0:	0/0:	0/0:	0/0:	0/0:	0/0:	0/0:	0/0:	0/0:	0/0:	0/0:	0/0:	0/0:	0/0:	0/0:	0/0:	0/0:	0/0:	0/0:	0/0:	0/0:	0/0:	0/1:
A01	1300418	.	A	G	999	.	DP=4137;VDB=0.279158;SGB=540.56;RPB=0.852982;MQB=1;MQSB=1;BQB=0.622423;MQ0F=0;ICB=0.0140236;HOB=0.105114;AC=33;AN=264;DP4=1856,1698,227,219;MQ=60;ANN=G|missense_variant|MODERATE|Gohir.A01G012200|Gohir.A01G012200.v3.1|transcript|Gohir.A01G012200.1.v3.1|protein_coding|4/4|c.1496A>G|p.Gln499Arg|1731/2465|1496/2040|499/679||,G|downstream_gene_variant|MODIFIER|Gohir.A01G012300|Gohir.A01G012300.v3.1|tr…	GT:PL	0/1:	0/0:	0/0:	0/0:	0/0:	0/0:	0/0:	0/0:	0/0:	0/0:	0/0:	0/0:	0/0:	0/0:	0/0:	0/0:	0/0:	1/1:	0/0:	0/0:	0/0:	0/0:	0/0:	0/0:	0/0:	0/0:	0/0:	0/0:	0/0:	0/0:	0/0:	0/0:	0/0:	0/0:	0/0:	0/0:	0/0:	0/0:	0/0:	0/0:	0/1:
A01	1370885	.	A	G	999	.	DP=3865;VDB=0.0173543;SGB=573.005;RPB=0.879664;MQB=0.999626;MQSB=0.999611;BQB=0.0895665;MQ0F=0.000517464;ICB=7.52167e-05;HOB=0.179494;AC=57;AN=264;DP4=1482,1473,364,394;MQ=59;ANN=G|missense_variant|MODERATE|Gohir.A01G013000|Gohir.A01G013000.v3.1|transcript|Gohir.A01G013000.1.v3.1|protein_coding|9/24|c.755A>G|p.His252Arg|826/4490|755/4179|252/1392||,G|missense_variant|MODERATE|Gohir.A01G013000|Goh…	GT:PL	0/0:	1/1:	0/0:	0/1:	0/0:	0/0:	0/1:	0/0:	0/0:	1/1:	0/0:	0/0:	0/0:	0/1:	0/1:	1/1:	1/1:	0/0:	1/1:	0/0:	0/0:	1/1:	1/1:	0/0:	0/0:	0/0:	0/0:	0/0:	0/0:	0/0:	0/0:	0/0:	0/0:	1/1:	0/0:	0/0:	0/0:	0/0:	0/0:	0/0:	0/0:
A01	1382754	.	T	C	999	.	DP=3463;VDB=0.0800823;SGB=581.117;RPB=0.493062;MQB=1;MQSB=1;BQB=0.752108;MQ0F=0;ICB=1.41498e-05;HOB=0.194645;AC=57;AN=264;DP4=1272,1425,335,342;MQ=60;ANN=C|missense_variant|MODERATE|Gohir.A01G013100|Gohir.A01G013100.v3.1|transcript|Gohir.A01G013100.1.v3.1|protein_coding|2/7|c.315A>G|p.Ile105Met|432/1662|315/1218|105/405||,C|upstream_gene_variant|MODIFIER|Gohir.A01G013100|Gohir.A01G013100.v3.1|tra…	GT:PL	0/0:	1/1:	0/0:	0/1:	0/0:	0/0:	0/0:	0/0:	0/0:	1/1:	0/0:	0/0:	0/0:	0/1:	1/1:	1/1:	1/1:	0/0:	1/1:	0/0:	0/0:	1/1:	1/1:	0/0:	0/0:	0/0:	0/0:	0/0:	0/0:	0/0:	0/0:	0/0:	0/0:	1/1:	0/0:	0/0:	0/0:	0/0:	0/0:	0/0:	0/0:
A01	1385430	.	C	A	999	.	DP=3671;VDB=0.0146103;SGB=395.17;RPB=7.04563e-06;MQB=1;MQSB=1;BQB=0.966419;MQ0F=0;ICB=0.00024124;HOB=0.167585;AC=56;AN=264;DP4=1503,1482,281,306;MQ=60;ANN=A|missense_variant|MODERATE|Gohir.A01G013200|Gohir.A01G013200.v3.1|transcript|Gohir.A01G013200.2.v3.1|protein_coding|6/7|c.1570G>T|p.Ala524Ser|1570/2117|1570/1728|524/575||,A|missense_variant|MODERATE|Gohir.A01G013200|Gohir.A01G013200.v3.1|tran…	GT:PL	0/0:	1/1:	0/0:	0/1:	0/0:	0/0:	0/1:	0/0:	0/0:	1/1:	0/0:	0/0:	0/0:	0/1:	0/1:	1/1:	1/1:	0/0:	0/1:	0/0:	0/0:	1/1:	1/1:	0/0:	0/0:	0/0:	0/0:	0/0:	0/0:	0/0:	0/0:	0/0:	0/0:	1/1:	0/0:	0/0:	0/0:	0/0:	0/0:	0/0:	0/0:
A01	1386142	.	C	T	999	.	DP=3666;VDB=0.251534;SGB=335.175;RPB=0.0355997;MQB=1;MQSB=1;BQB=0.977105;MQ0F=0;ICB=7.52167e-05;HOB=0.179494;AC=57;AN=264;DP4=1511,1432,316,305;MQ=60;ANN=T|missense_variant|MODERATE|Gohir.A01G013200|Gohir.A01G013200.v3.1|transcript|Gohir.A01G013200.2.v3.1|protein_coding|5/7|c.1364G>A|p.Arg455His|1364/2117|1364/1728|455/575||,T|missense_variant|MODERATE|Gohir.A01G013200|Gohir.A01G013200.v3.1|trans…	GT:PL	0/0:	1/1:	0/0:	0/1:	0/0:	0/0:	0/1:	0/0:	0/0:	1/1:	0/0:	0/0:	0/0:	0/1:	0/1:	1/1:	1/1:	0/0:	1/1:	0/0:	0/0:	1/1:	1/1:	0/0:	0/0:	0/0:	0/0:	0/0:	0/0:	0/0:	0/0:	0/0:	0/0:	1/1:	0/0:	0/0:	0/0:	0/0:	0/0:	0/0:	0/0:
A01	1392746	.	G	A	999	.	DP=3421;VDB=0.0326947;SGB=658.087;RPB=0.370987;MQB=1;MQSB=1;BQB=0.0924931;MQ0F=0;ICB=0.00011235;HOB=0.176194;AC=58;AN=264;DP4=1415,1221,360,352;MQ=60;ANN=A|missense_variant|MODERATE|Gohir.A01G013300|Gohir.A01G013300.v3.1|transcript|Gohir.A01G013300.1.v3.1|protein_coding|14/15|c.1315C>T|p.Leu439Phe|1405/2714|1315/1452|439/483||,A|missense_variant|MODERATE|Gohir.A01G013300|Gohir.A01G013300.v3.1|tra…	GT:PL	0/0:	1/1:	0/0:	0/1:	0/0:	0/0:	0/1:	0/0:	0/0:	1/1:	0/0:	0/0:	0/0:	0/1:	0/1:	1/1:	1/1:	0/0:	1/1:	0/0:	0/0:	1/1:	1/1:	0/0:	0/0:	0/0:	0/0:	0/0:	0/0:	0/0:	0/0:	0/0:	0/0:	1/1:	0/0:	0/0:	0/0:	0/0:	0/0:	0/0:	0/0:
A01	1440276	.	G	A	999	.	DP=2851;VDB=0.0123874;SGB=317.249;RPB=0.677229;MQB=0.957316;MQSB=0.811507;BQB=0.00364926;MQ0F=0.00140302;ICB=0.0119321;HOB=0.100293;AC=27;AN=264;DP4=1102,1442,87,154;MQ=59;ANN=A|missense_variant|MODERATE|Gohir.A01G013800|Gohir.A01G013800.v3.1|transcript|Gohir.A01G013800.1.v3.1|protein_coding|1/2|c.58C>T|p.Pro20Ser|58/1467|58/1467|20/488||,A|upstream_gene_variant|MODIFIER|Gohir.A01G013892|Gohir.A0…	GT:PL	0/1:	0/0:	0/0:	0/0:	0/0:	0/0:	0/0:	0/0:	0/0:	0/0:	0/0:	0/0:	0/0:	0/0:	0/0:	1/1:	0/0:	0/0:	0/0:	0/0:	0/0:	0/0:	0/0:	0/0:	0/0:	0/0:	0/0:	0/0:	0/0:	0/0:	0/0:	0/0:	0/0:	0/0:	0/0:	0/0:	0/0:	0/0:	0/0:	0/0:	0/0:
A01	1794969	.	A	G	899	.	DP=3859;VDB=0.20241;SGB=243.108;RPB=0.736644;MQB=1;MQSB=1;BQB=0.97142;MQ0F=0;ICB=0.8034;HOB=0.0144341;AC=5;AN=264;DP4=1926,1722,40,45;MQ=60;ANN=G|missense_variant|MODERATE|Gohir.A01G018850|Gohir.A01G018850.v3.1|transcript|Gohir.A01G018850.1.v3.1|protein_coding|1/1|c.190T>C|p.Trp64Arg|190/738|190/738|64/245||,G|downstream_gene_variant|MODIFIER|Gohir.A01G018900|Gohir.A01G018900.v3.1|transcript|Gohi…	GT:PL	0/0:	0/0:	0/0:	0/0:	0/0:	0/0:	0/0:	0/0:	0/0:	0/0:	0/0:	0/0:	0/0:	0/0:	0/0:	0/0:	0/0:	0/0:	0/0:	0/0:	0/0:	0/0:	0/0:	0/0:	0/0:	0/0:	0/0:	0/0:	0/0:	0/0:	0/0:	0/0:	0/0:	0/0:	0/0:	0/0:	0/0:	0/0:	0/0:	0/0:	0/0:
A01	1794978	.	C	T	900	.	DP=3908;VDB=0.520017;SGB=258.696;RPB=0.343707;MQB=1;MQSB=1;BQB=0.880981;MQ0F=0;ICB=0.8034;HOB=0.0144341;AC=5;AN=264;DP4=1901,1795,40,50;MQ=60;ANN=T|missense_variant|MODERATE|Gohir.A01G018850|Gohir.A01G018850.v3.1|transcript|Gohir.A01G018850.1.v3.1|protein_coding|1/1|c.181G>A|p.Glu61Lys|181/738|181/738|61/245||,T|downstream_gene_variant|MODIFIER|Gohir.A01G018900|Gohir.A01G018900.v3.1|transcript|Go…	GT:PL	0/0:	0/0:	0/0:	0/0:	0/0:	0/0:	0/0:	0/0:	0/0:	0/0:	0/0:	0/0:	0/0:	0/0:	0/0:	0/0:	0/0:	0/0:	0/0:	0/0:	0/0:	0/0:	0/0:	0/0:	0/0:	0/0:	0/0:	0/0:	0/0:	0/0:	0/0:	0/0:	0/0:	0/0:	0/0:	0/0:	0/0:	0/0:	0/0:	0/0:	0/0:
A01	1803434	.	G	T	999	.	DP=3321;VDB=1.23171e-20;SGB=175.495;RPB=1.54143e-44;MQB=1;MQSB=1;BQB=9.46036e-13;MQ0F=0;ICB=4.0168e-07;HOB=0.235537;AC=96;AN=264;DP4=1372,1045,470,358;MQ=60;ANN=T|missense_variant|MODERATE|Gohir.A01G019000|Gohir.A01G019000.v3.1|transcript|Gohir.A01G019000.1.v3.1|protein_coding|14/18|c.1889C>A|p.Thr630Lys|2107/2883|1889/2298|630/765||,T|missense_variant|MODERATE|Gohir.A01G019000|Gohir.A01G019000.v…	GT:PL	0/1:	1/1:	1/1:	1/1:	1/1:	1/1:	0/0:	0/0:	1/1:	1/1:	0/1:	0/1:	0/0:	0/0:	1/1:	1/1:	0/0:	1/1:	1/1:	0/0:	0/0:	1/1:	1/1:	0/0:	0/0:	0/0:	0/0:	0/0:	0/0:	0/0:	0/0:	0/1:	0/0:	0/0:	0/0:	0/0:	0/0:	0/0:	0/0:	0/0:	0/1:
A01	1810176	.	A	G	999	.	DP=3294;VDB=0.0823112;SGB=310.138;RPB=0.0134911;MQB=1;MQSB=1;BQB=3.24281e-05;MQ0F=0;ICB=1.12602e-06;HOB=0.226814;AC=92;AN=264;DP4=1150,1052,507,466;MQ=60;ANN=G|missense_variant|MODERATE|Gohir.A01G019100|Gohir.A01G019100.v3.1|transcript|Gohir.A01G019100.1.v3.1|protein_coding|1/2|c.55A>G|p.Ile19Val|71/544|55/351|19/116||,G|upstream_gene_variant|MODIFIER|Gohir.A01G019000|Gohir.A01G019000.v3.1|transc…	GT:PL	0/1:	1/1:	0/1:	1/1:	1/1:	1/1:	0/0:	0/0:	1/1:	1/1:	0/1:	0/0:	0/0:	0/0:	1/1:	1/1:	0/0:	1/1:	0/1:	0/0:	0/0:	1/1:	1/1:	0/0:	0/0:	0/0:	0/0:	0/0:	0/0:	0/0:	0/0:	0/1:	0/0:	0/0:	0/0:	0/0:	0/0:	0/0:	0/0:	0/0:	0/0:
A01	1810261	.	C	T	999	.	DP=3625;VDB=0.0871422;SGB=433.446;RPB=0.00051717;MQB=1;MQSB=1;BQB=5.22377e-07;MQ0F=0;ICB=1.0277e-06;HOB=0.227244;AC=89;AN=264;DP4=1282,1177,551,516;MQ=60;ANN=T|missense_variant|MODERATE|Gohir.A01G019100|Gohir.A01G019100.v3.1|transcript|Gohir.A01G019100.1.v3.1|protein_coding|1/2|c.140C>T|p.Pro47Leu|156/544|140/351|47/116||,T|5_prime_UTR_premature_start_codon_gain_variant|LOW|Gohir.A01G019100|Gohir…	GT:PL	0/1:	1/1:	1/1:	1/1:	1/1:	1/1:	0/0:	0/0:	1/1:	1/1:	0/1:	0/0:	0/0:	0/0:	1/1:	1/1:	0/1:	1/1:	0/1:	0/0:	0/0:	1/1:	1/1:	0/0:	0/0:	0/0:	0/0:	0/0:	0/0:	0/0:	0/0:	0/1:	0/0:	0/0:	0/0:	0/0:	0/0:	0/0:	0/0:	0/0:	0/0:
A01	1810458	.	T	C	881	.	DP=3769;VDB=0.0492049;SGB=306.461;RPB=0.272955;MQB=1;MQSB=1;BQB=0.384832;MQ0F=0;ICB=0.278245;HOB=0.02927;AC=6;AN=264;DP4=1980,1595,57,44;MQ=60;ANN=C|missense_variant|MODERATE|Gohir.A01G019100|Gohir.A01G019100.v3.1|transcript|Gohir.A01G019100.1.v3.1|protein_coding|1/2|c.337T>C|p.Cys113Arg|353/544|337/351|113/116||,C|missense_variant|MODERATE|Gohir.A01G019100|Gohir.A01G019100.v3.1|transcript|Gohir.…	GT:PL	0/0:	0/0:	0/0:	0/0:	0/0:	0/0:	0/0:	0/0:	0/0:	0/0:	0/0:	0/0:	0/0:	0/0:	0/0:	0/0:	0/0:	0/0:	0/0:	0/0:	0/0:	0/0:	0/0:	0/0:	0/0:	0/0:	0/0:	0/0:	0/0:	0/0:	0/0:	0/0:	0/0:	0/0:	0/0:	0/0:	0/0:	0/0:	0/0:	0/0:	0/0:
A01	1815081	.	A	G	999	.	DP=3274;VDB=0.292964;SGB=233.056;RPB=0.260112;MQB=0.070488;MQSB=0.000910645;BQB=0.556806;MQ0F=0.00977398;ICB=0.586534;HOB=0.0440484;AC=73;AN=264;DP4=1451,882,401,383;MQ=47;ANN=G|missense_variant|MODERATE|Gohir.A01G019200|Gohir.A01G019200.v3.1|transcript|Gohir.A01G019200.1.v3.1|protein_coding|1/1|c.929A>G|p.Asn310Ser|1048/1357|929/1020|310/339||,G|upstream_gene_variant|MODIFIER|Gohir.A01G019300|Go…	GT:PL	0/1:	1/1:	0/1:	0/1:	0/1:	1/1:	0/0:	0/0:	0/1:	0/1:	0/1:	0/0:	0/0:	0/0:	1/1:	0/1:	0/0:	1/1:	0/1:	0/0:	0/0:	1/1:	0/1:	0/0:	0/0:	0/0:	0/0:	0/0:	0/0:	0/0:	0/0:	0/1:	0/0:	0/0:	0/0:	0/0:	0/0:	0/0:	0/0:	0/0:	0/1:
A01	1819848	.	GTTT	GTT	999	.	INDEL;IDV=37;IMF=0.925;DP=2775;VDB=0.158612;SGB=430.998;MQSB=1;MQ0F=0;ICB=5.88235e-06;HOB=0.212006;AC=86;AN=264;DP4=1031,736,492,319;MQ=60;ANN=GTT|frameshift_variant|HIGH|Gohir.A01G019300|Gohir.A01G019300.v3.1|transcript|Gohir.A01G019300.1.v3.1|protein_coding|1/1|c.13delT|p.Tyr5fs|84/1352|13/1026|5/341||,GTT|downstream_gene_variant|MODIFIER|Gohir.A01G019200|Gohir.A01G019200.v3.1|transcript|Gohir.…	GT:PL	0/1:	1/1:	1/1:	1/1:	1/1:	1/1:	0/0:	0/0:	1/1:	0/1:	0/1:	0/1:	0/0:	0/0:	1/1:	1/1:	0/1:	1/1:	0/1:	0/0:	0/0:	1/1:	1/1:	0/0:	0/0:	0/0:	0/0:	0/0:	0/0:	0/0:	0/0:	0/1:	0/0:	0/0:	0/0:	0/0:	0/0:	0/0:	0/0:	0/0:	0/0:
A01	1820014	.	A	G	999	.	DP=3069;VDB=0.254303;SGB=349.696;RPB=0.556646;MQB=1;MQSB=1;BQB=1.84553e-05;MQ0F=0;ICB=3.09348e-05;HOB=0.196855;AC=86;AN=264;DP4=1000,987,486,451;MQ=60;ANN=G|missense_variant|MODERATE|Gohir.A01G019300|Gohir.A01G019300.v3.1|transcript|Gohir.A01G019300.1.v3.1|protein_coding|1/1|c.176A>G|p.Asp59Gly|247/1352|176/1026|59/341||,G|downstream_gene_variant|MODIFIER|Gohir.A01G019200|Gohir.A01G019200.v3.1|tr…	GT:PL	0/1:	1/1:	1/1:	1/1:	1/1:	1/1:	0/0:	0/0:	1/1:	0/1:	0/1:	0/1:	0/0:	0/0:	1/1:	1/1:	0/0:	1/1:	0/1:	0/0:	0/0:	1/1:	1/1:	0/0:	0/0:	0/0:	0/0:	0/0:	0/0:	0/0:	0/0:	0/1:	0/0:	0/0:	0/0:	0/0:	0/0:	0/0:	0/0:	0/0:	0/0:
A01	1820673	.	C	T	999	.	DP=3703;VDB=0.328614;SGB=596.994;RPB=0.867308;MQB=1;MQSB=1;BQB=6.67833e-20;MQ0F=0;ICB=1.82912e-05;HOB=0.20202;AC=88;AN=264;DP4=1278,1118,673,505;MQ=60;ANN=T|missense_variant|MODERATE|Gohir.A01G019300|Gohir.A01G019300.v3.1|transcript|Gohir.A01G019300.1.v3.1|protein_coding|1/1|c.835C>T|p.Pro279Ser|906/1352|835/1026|279/341||	GT:PL	0/1:	1/1:	1/1:	1/1:	1/1:	1/1:	0/0:	0/0:	1/1:	0/1:	0/1:	0/0:	0/0:	0/0:	1/1:	1/1:	0/1:	1/1:	1/1:	0/0:	0/0:	1/1:	1/1:	0/0:	0/0:	0/0:	0/0:	0/0:	0/0:	0/0:	0/0:	0/1:	0/0:	0/0:	0/0:	0/0:	0/0:	0/0:	0/0:	0/0:	0/0:
A01	1832789	.	A	G	999	.	DP=2627;VDB=3.15511e-08;SGB=-112.424;RPB=0.637278;MQB=0.927261;MQSB=0.999998;BQB=0.984655;MQ0F=0;ICB=0.758088;HOB=0.0238563;AC=17;AN=230;DP4=1260,1193,38,39;MQ=59;ANN=G|missense_variant|MODERATE|Gohir.A01G019401|Gohir.A01G019401.v3.1|transcript|Gohir.A01G019401.1.v3.1|protein_coding|8/8|c.983T>C|p.Leu328Ser|1443/2101|983/1245|328/414||,G|downstream_gene_variant|MODIFIER|Gohir.A01G019500|Gohir.A01…	GT:PL	0/0:	./.:	./.:	./.:	./.:	0/1:	0/0:	0/0:	0/1:	0/0:	0/0:	0/0:	0/0:	0/0:	./.:	0/1:	0/0:	./.:	0/0:	0/0:	0/0:	./.:	0/1:	0/0:	0/0:	0/0:	0/0:	0/0:	0/0:	0/0:	0/0:	0/0:	0/0:	0/0:	0/0:	0/0:	0/0:	0/0:	0/0:	0/0:	0/0:
A01	1874213	.	G	A	999	.	DP=3149;VDB=0.463214;SGB=481.694;RPB=0.189623;MQB=0.909213;MQSB=0.0346518;BQB=1.01746e-06;MQ0F=0.000635122;ICB=5.70467e-05;HOB=0.185491;AC=64;AN=264;DP4=1213,1153,343,341;MQ=57;ANN=A|missense_variant|MODERATE|Gohir.A01G019800|Gohir.A01G019800.v3.1|transcript|Gohir.A01G019800.1.v3.1|protein_coding|2/13|c.598C>T|p.His200Tyr|615/2382|598/2121|200/706||,A|downstream_gene_variant|MODIFIER|Gohir.A01G01…	GT:PL	0/0:	1/1:	1/1:	1/1:	1/1:	1/1:	0/1:	0/0:	1/1:	0/0:	0/1:	0/0:	0/0:	0/0:	0/0:	1/1:	0/0:	1/1:	1/1:	0/0:	0/0:	0/0:	0/0:	0/0:	0/0:	0/0:	0/0:	0/0:	0/0:	0/0:	0/0:	0/1:	0/0:	0/0:	0/0:	0/0:	0/0:	0/0:	0/0:	0/0:	0/0:
A01	1878881	.	T	A	999	.	DP=3675;VDB=0.401305;SGB=448.445;RPB=0.812186;MQB=0.998943;MQSB=0.997654;BQB=0.000130859;MQ0F=0;ICB=1.72552e-05;HOB=0.196941;AC=65;AN=264;DP4=1695,1069,491,273;MQ=59;ANN=A|missense_variant|MODERATE|Gohir.A01G019900|Gohir.A01G019900.v3.1|transcript|Gohir.A01G019900.1.v3.1|protein_coding|13/14|c.1996A>T|p.Thr666Ser|1996/2147|1996/2019|666/672||,A|missense_variant|MODERATE|Gohir.A01G019900|Gohir.A01…	GT:PL	0/0:	1/1:	1/1:	0/1:	1/1:	1/1:	0/1:	0/0:	1/1:	0/0:	0/1:	0/0:	0/0:	0/0:	0/0:	1/1:	0/0:	1/1:	1/1:	0/0:	0/0:	0/0:	0/0:	0/0:	0/0:	0/0:	0/0:	0/0:	0/0:	0/0:	0/0:	0/1:	0/0:	0/0:	0/0:	0/0:	0/0:	0/0:	0/0:	0/0:	0/0:
A01	1926931	.	C	T	999	.	DP=4132;VDB=0.0199638;SGB=480.13;RPB=0.46993;MQB=0.999275;MQSB=0.997002;BQB=7.34916e-11;MQ0F=0;ICB=2.30926e-07;HOB=0.240588;AC=124;AN=264;DP4=1185,1079,936,816;MQ=59;ANN=T|missense_variant|MODERATE|Gohir.A01G020300|Gohir.A01G020300.v3.1|transcript|Gohir.A01G020300.1.v3.1|protein_coding|4/4|c.389C>T|p.Ser130Phe|543/1154|389/678|130/225||,T|upstream_gene_variant|MODIFIER|Gohir.A01G020400|Gohir.A01G…	GT:PL	0/1:	1/1:	1/1:	0/1:	1/1:	1/1:	0/1:	0/0:	1/1:	1/1:	0/1:	1/1:	0/0:	1/1:	0/1:	1/1:	1/1:	1/1:	1/1:	0/0:	0/0:	1/1:	1/1:	0/0:	0/0:	0/0:	0/0:	0/0:	0/0:	0/0:	0/0:	1/1:	0/0:	1/1:	0/0:	0/0:	0/0:	0/0:	0/0:	0/0:	0/0:
A01	2004983	.	G	C	999	.	DP=3207;VDB=0.00456285;SGB=220.154;RPB=0.888567;MQB=1;MQSB=1;BQB=0.728589;MQ0F=0;ICB=0.350309;HOB=0.0389979;AC=15;AN=264;DP4=1509,1438,76,75;MQ=60;ANN=C|missense_variant|MODERATE|Gohir.A01G021100|Gohir.A01G021100.v3.1|transcript|Gohir.A01G021100.1.v3.1|protein_coding|1/3|c.106G>C|p.Asp36His|243/1300|106/882|36/293||,C|downstream_gene_variant|MODIFIER|Gohir.A01G021000|Gohir.A01G021000.v3.1|transcr…	GT:PL	0/0:	0/0:	0/0:	0/0:	0/0:	0/0:	0/0:	0/0:	1/1:	0/0:	0/0:	0/0:	0/0:	0/0:	0/0:	0/0:	0/0:	0/0:	0/0:	0/0:	0/0:	0/0:	0/0:	0/0:	0/0:	0/0:	0/0:	0/0:	0/0:	0/0:	0/0:	0/1:	0/0:	0/0:	0/0:	0/0:	0/0:	0/0:	0/0:	0/0:	0/1:
A01	2005124	.	TGGG	TGG	999	.	INDEL;IDV=25;IMF=0.609756;DP=3111;VDB=0.638688;SGB=229.772;MQSB=1;MQ0F=0;ICB=0.47938;HOB=0.0279786;AC=9;AN=264;DP4=1556,1273,58,36;MQ=60;ANN=TGG|frameshift_variant|HIGH|Gohir.A01G021100|Gohir.A01G021100.v3.1|transcript|Gohir.A01G021100.1.v3.1|protein_coding|1/3|c.250delG|p.Val84fs|387/1300|250/882|84/293||,TGG|downstream_gene_variant|MODIFIER|Gohir.A01G021000|Gohir.A01G021000.v3.1|transcript|Gohi…	GT:PL	0/0:	0/0:	0/0:	0/0:	0/0:	0/0:	0/0:	0/0:	1/1:	0/0:	0/0:	0/0:	0/0:	0/0:	0/0:	0/0:	0/0:	0/0:	0/0:	0/0:	0/0:	0/0:	0/0:	0/0:	0/0:	0/0:	0/0:	0/0:	0/0:	0/0:	0/0:	0/0:	0/0:	0/0:	0/0:	0/0:	0/0:	0/0:	0/0:	0/0:	0/0:
A01	2018560	.	A	T	999	.	DP=3821;VDB=0.258176;SGB=259.793;RPB=0.972415;MQB=1;MQSB=1;BQB=0.694383;MQ0F=0;ICB=0.884693;HOB=0.0116793;AC=11;AN=264;DP4=1740,1814,66,79;MQ=60;ANN=T|missense_variant|MODERATE|Gohir.A01G021200|Gohir.A01G021200.v3.1|transcript|Gohir.A01G021200.1.v3.1|protein_coding|2/2|c.280T>A|p.Tyr94Asn|559/1107|280/546|94/181||,T|upstream_gene_variant|MODIFIER|Gohir.A01G021300|Gohir.A01G021300.v3.1|transcript|…	GT:PL	0/0:	0/0:	0/0:	0/0:	0/0:	0/0:	0/0:	0/0:	1/1:	0/0:	0/0:	0/0:	0/0:	0/0:	0/0:	0/0:	0/0:	0/0:	0/0:	0/0:	0/0:	0/0:	0/0:	0/0:	0/0:	0/0:	0/0:	0/0:	0/0:	0/0:	0/0:	0/1:	0/0:	0/0:	0/0:	0/0:	0/0:	0/0:	0/0:	0/0:	0/1:
A01	2019014	.	T	G	999	.	DP=3533;VDB=0.511094;SGB=304.58;RPB=0.894854;MQB=1;MQSB=1;BQB=0.409378;MQ0F=0;ICB=0.386768;HOB=0.0381084;AC=16;AN=264;DP4=1743,1442,105,93;MQ=60;ANN=G|missense_variant|MODERATE|Gohir.A01G021200|Gohir.A01G021200.v3.1|transcript|Gohir.A01G021200.1.v3.1|protein_coding|1/2|c.86A>C|p.Tyr29Ser|365/1107|86/546|29/181||,G|upstream_gene_variant|MODIFIER|Gohir.A01G021300|Gohir.A01G021300.v3.1|transcript|Go…	GT:PL	0/0:	0/0:	0/0:	0/0:	0/0:	0/0:	0/0:	0/0:	1/1:	0/0:	0/0:	0/0:	0/0:	0/0:	0/0:	0/0:	0/0:	0/0:	0/0:	0/0:	0/0:	0/0:	0/0:	0/0:	0/0:	0/0:	0/0:	0/0:	0/0:	0/0:	0/0:	0/1:	0/0:	0/0:	0/0:	0/0:	0/0:	0/0:	0/0:	0/0:	0/1:
A01	2029743	.	C	T	999	.	DP=3634;VDB=0.151983;SGB=186.762;RPB=0.369006;MQB=1;MQSB=1;BQB=0.679692;MQ0F=0;ICB=0.889757;HOB=0.013315;AC=8;AN=264;DP4=1810,1623,77,36;MQ=60;ANN=T|missense_variant|MODERATE|Gohir.A01G021350|Gohir.A01G021350.v3.1|transcript|Gohir.A01G021350.1.v3.1|protein_coding|1/1|c.88G>A|p.Val30Ile|88/219|88/219|30/72||,T|downstream_gene_variant|MODIFIER|Gohir.A01G021300|Gohir.A01G021300.v3.1|transcript|Gohir…	GT:PL	0/0:	0/0:	0/0:	0/0:	0/0:	0/0:	0/0:	0/0:	1/1:	0/0:	0/0:	0/0:	0/0:	0/0:	0/0:	0/0:	0/0:	0/0:	0/0:	0/0:	0/0:	0/0:	0/0:	0/0:	0/0:	0/0:	0/0:	0/0:	0/0:	0/0:	0/0:	0/0:	0/0:	0/0:	0/0:	0/0:	0/0:	0/0:	0/0:	0/0:	0/0:
A01	2029812	.	T	C	999	.	DP=3162;VDB=0.363405;SGB=246.573;RPB=0.745947;MQB=1;MQSB=1;BQB=0.205197;MQ0F=0;ICB=0.675565;HOB=0.0238464;AC=15;AN=264;DP4=1351,1562,78,74;MQ=60;ANN=C|missense_variant|MODERATE|Gohir.A01G021350|Gohir.A01G021350.v3.1|transcript|Gohir.A01G021350.1.v3.1|protein_coding|1/1|c.19A>G|p.Lys7Glu|19/219|19/219|7/72||,C|downstream_gene_variant|MODIFIER|Gohir.A01G021300|Gohir.A01G021300.v3.1|transcript|Gohir…	GT:PL	0/0:	0/0:	0/0:	0/0:	0/0:	0/0:	0/0:	0/0:	1/1:	0/0:	0/0:	0/0:	0/0:	0/0:	0/0:	0/0:	0/0:	0/0:	0/0:	0/0:	0/0:	0/0:	0/0:	0/0:	0/0:	0/0:	0/0:	0/0:	0/0:	0/0:	0/0:	0/1:	0/0:	0/0:	0/0:	0/0:	0/0:	0/0:	0/0:	0/0:	0/1:
A01	2131834	.	A	G	999	.	DP=4139;VDB=2.77294e-05;SGB=192.752;RPB=0.000473106;MQB=0.284977;MQSB=0.96779;BQB=0.60421;MQ0F=0;ICB=0.889757;HOB=0.013315;AC=8;AN=264;DP4=1826,2064,43,73;MQ=59;ANN=G|missense_variant|MODERATE|Gohir.A01G021800|Gohir.A01G021800.v3.1|transcript|Gohir.A01G021800.1.v3.1|protein_coding|4/5|c.554T>C|p.Met185Thr|828/1983|554/1392|185/463||,G|upstream_gene_variant|MODIFIER|Gohir.A01G021700|Gohir.A01G0217…	GT:PL	0/0:	0/0:	0/0:	0/0:	0/0:	0/0:	0/0:	0/0:	1/1:	0/0:	0/0:	0/0:	0/0:	0/0:	0/0:	0/0:	0/0:	0/0:	0/0:	0/0:	0/0:	0/0:	0/0:	0/0:	0/0:	0/0:	0/0:	0/0:	0/0:	0/0:	0/0:	0/0:	0/0:	0/0:	0/0:	0/0:	0/0:	0/0:	0/0:	0/0:	0/0:
A01	2170340	.	CATATATATATATAT	CATATATATATAT,CATATATATAT	999	.	INDEL;IDV=15;IMF=0.375;DP=4264;VDB=0.000724964;SGB=-1252.88;MQSB=0.999206;MQ0F=0.000938086;ICB=1.17658e-06;HOB=0.22855;AC=67,28;AN=260;DP4=1063,985,319,81;MQ=59;ANN=CATATATATAT|frameshift_variant|HIGH|Gohir.A01G022475|Gohir.A01G022475.v3.1|transcript|Gohir.A01G022475.1.v3.1|protein_coding|1/1|c.58_61delATAT|p.Ile20fs|58/657|58/657|20/218||,CATATATATATAT|frameshift_variant|HIGH|Gohir.A01G022475|Go…	GT:PL	0/0:	1/1:	./.:	0/1:	1/2:	1/2:	0/1:	0/2:	0/2:	0/1:	0/2:	0/1:	0/0:	0/1:	0/2:	0/2:	0/1:	0/2:	0/2:	0/1:	0/2:	0/1:	0/1:	0/1:	0/2:	0/1:	0/1:	0/1:	0/1:	0/0:	0/1:	0/1:	0/0:	0/1:	0/1:	0/1:	0/1:	0/0:	0/0:	0/0:	0/1:
A01	2170943	.	GTTTTT	GTTTTTT	707	.	INDEL;IDV=19;IMF=0.633333;DP=3267;VDB=0.574297;SGB=-1040.22;MQSB=1;MQ0F=0.00397919;ICB=0.495014;HOB=0.0472933;AC=39;AN=246;DP4=1014,1012,152,47;MQ=60;ANN=GTTTTTT|frameshift_variant&stop_lost&splice_region_variant|HIGH|Gohir.A01G022475|Gohir.A01G022475.v3.1|transcript|Gohir.A01G022475.1.v3.1|protein_coding|1/1|c.655dupT|p.Ter219fs|656/657|656/657|219/218||,GTTTTTT|upstream_gene_variant|MODIFIER|Go…	GT:PL	0/0:	0/1:	./.:	0/0:	0/1:	1/1:	0/0:	0/0:	0/1:	0/1:	0/0:	0/0:	0/0:	0/1:	0/1:	0/1:	0/0:	0/0:	0/1:	0/0:	0/1:	0/1:	./.:	0/0:	0/0:	0/0:	0/0:	0/0:	0/0:	0/0:	0/0:	0/1:	0/0:	0/0:	0/0:	0/0:	0/0:	0/0:	0/0:	0/0:	0/0:
A01	2173898	.	T	C	999	.	DP=2717;VDB=2.8026e-44;SGB=-1100.65;RPB=0.0655175;MQB=0.901675;MQSB=0.9925;BQB=2.98661e-10;MQ0F=0.000368053;ICB=0.975029;HOB=0.0096875;AC=51;AN=240;DP4=1227,1187,213,0;MQ=59;ANN=C|missense_variant|MODERATE|Gohir.A01G022550|Gohir.A01G022550.v3.1|transcript|Gohir.A01G022550.1.v3.1|protein_coding|1/1|c.286A>G|p.Thr96Ala|286/309|286/309|96/102||WARNING_TRANSCRIPT_NO_START_CODON,C|upstream_gene_varian…	GT:PL	0/0:	0/1:	./.:	0/0:	0/1:	0/1:	0/0:	0/0:	1/1:	0/1:	0/1:	0/0:	0/0:	0/1:	0/1:	0/1:	./.:	0/0:	0/1:	0/0:	0/1:	0/1:	0/1:	0/0:	0/0:	0/0:	0/0:	0/0:	0/1:	0/1:	0/1:	./.:	0/0:	0/0:	0/0:	0/0:	0/0:	0/0:	0/0:	0/1:	0/0:
A01	2201556	.	G	A	999	.	DP=3655;VDB=0.0194076;SGB=253.573;RPB=0.914428;MQB=1;MQSB=1;BQB=0.9917;MQ0F=0;ICB=0.00730518;HOB=0.0844525;AC=15;AN=264;DP4=1566,1825,68,74;MQ=60;ANN=A|missense_variant|MODERATE|Gohir.A01G022900|Gohir.A01G022900.v3.1|transcript|Gohir.A01G022900.1.v3.1|protein_coding|2/5|c.38C>T|p.Pro13Leu|121/2372|38/2085|13/694||,A|missense_variant|MODERATE|Gohir.A01G022900|Gohir.A01G022900.v3.1|transcript|Gohir…	GT:PL	0/0:	0/0:	0/0:	0/0:	0/0:	0/0:	0/0:	0/0:	0/0:	0/0:	0/0:	0/0:	0/0:	0/0:	0/0:	0/0:	0/0:	1/1:	0/0:	0/0:	0/0:	0/0:	0/0:	0/0:	0/0:	0/0:	0/0:	0/0:	0/0:	0/0:	0/0:	0/0:	0/0:	0/0:	0/0:	0/0:	0/0:	0/0:	0/0:	0/0:	0/1:
A01	2290774	.	T	A	999	.	DP=3796;VDB=1.34401e-07;SGB=-290.531;RPB=0.323361;MQB=1;MQSB=1;BQB=0.29365;MQ0F=0;ICB=0.0247233;HOB=0.0805498;AC=19;AN=264;DP4=1906,1661,48,46;MQ=60;ANN=A|missense_variant&splice_region_variant|MODERATE|Gohir.A01G023700|Gohir.A01G023700.v3.1|transcript|Gohir.A01G023700.3.v3.1|protein_coding|4/5|c.433A>T|p.Arg145Trp|492/846|433/438|145/145||,A|splice_region_variant|LOW|Gohir.A01G023700|Gohir.A01G0…	GT:PL	0/0:	0/0:	0/0:	0/0:	0/0:	0/0:	0/0:	0/0:	0/0:	0/0:	0/0:	0/1:	0/0:	0/0:	0/0:	0/0:	0/0:	1/1:	0/0:	0/0:	0/0:	0/0:	0/0:	0/0:	0/0:	0/0:	0/0:	0/0:	0/0:	0/0:	0/0:	0/0:	0/0:	0/0:	0/0:	0/0:	0/0:	0/0:	0/0:	0/0:	0/1:
A01	2290780	.	C	G	999	.	DP=3761;VDB=0.00733398;SGB=-12.0657;RPB=0.486022;MQB=1;MQSB=1;BQB=0.993704;MQ0F=0;ICB=0.0247233;HOB=0.0805498;AC=19;AN=264;DP4=1904,1659,46,50;MQ=60;ANN=G|missense_variant|MODERATE|Gohir.A01G023700|Gohir.A01G023700.v3.1|transcript|Gohir.A01G023700.3.v3.1|protein_coding|4/5|c.427G>C|p.Val143Leu|486/846|427/438|143/145||,G|3_prime_UTR_variant|MODIFIER|Gohir.A01G023700|Gohir.A01G023700.v3.1|transcri…	GT:PL	0/0:	0/0:	0/0:	0/0:	0/0:	0/0:	0/0:	0/0:	0/0:	0/0:	0/0:	0/1:	0/0:	0/0:	0/0:	0/0:	0/0:	1/1:	0/0:	0/0:	0/0:	0/0:	0/0:	0/0:	0/0:	0/0:	0/0:	0/0:	0/0:	0/0:	0/0:	0/0:	0/0:	0/0:	0/0:	0/0:	0/0:	0/0:	0/0:	0/0:	0/1:
A01	2291184	.	T	C	999	.	DP=3641;VDB=0.0454575;SGB=261.884;RPB=0.942988;MQB=1;MQSB=1;BQB=0.979568;MQ0F=0;ICB=0.0485679;HOB=0.0770202;AC=22;AN=264;DP4=1852,1428,144,114;MQ=60;ANN=C|missense_variant|MODERATE|Gohir.A01G023700|Gohir.A01G023700.v3.1|transcript|Gohir.A01G023700.3.v3.1|protein_coding|3/5|c.364A>G|p.Arg122Gly|423/846|364/438|122/145||,C|missense_variant|MODERATE|Gohir.A01G023700|Gohir.A01G023700.v3.1|transcript|…	GT:PL	0/0:	0/0:	0/0:	0/0:	0/0:	0/0:	0/0:	0/0:	0/0:	0/0:	0/0:	0/1:	0/0:	0/0:	0/0:	0/0:	0/0:	1/1:	0/0:	0/0:	0/0:	0/0:	0/0:	0/0:	0/0:	0/0:	0/0:	0/0:	0/0:	0/0:	0/0:	0/0:	0/0:	0/0:	0/0:	0/0:	0/0:	0/0:	0/0:	0/0:	0/1:
A01	2311377	.	CAAAAAAAAA	CAAAAAAAAAA	999	.	INDEL;IDV=37;IMF=0.822222;DP=3937;VDB=0.07326;SGB=224.127;MQSB=1;MQ0F=0;ICB=5.86962e-14;HOB=0.338126;AC=91;AN=264;DP4=1313,1005,645,475;MQ=60;ANN=CAAAAAAAAAA|frameshift_variant&start_lost|HIGH|Gohir.A01G024100|Gohir.A01G024100.v3.1|transcript|Gohir.A01G024100.1.v3.1|protein_coding|1/4|c.1dupA|p.Met1fs|162/1410|2/756|1/251||,CAAAAAAAAAA|upstream_gene_variant|MODIFIER|Gohir.A01G024200|Gohir.A01G024…	GT:PL	0/0:	0/0:	1/1:	0/1:	1/1:	1/1:	0/0:	0/0:	0/0:	1/1:	0/1:	0/1:	0/0:	0/0:	0/1:	1/1:	0/0:	1/1:	1/1:	0/0:	0/0:	1/1:	0/0:	0/0:	0/0:	0/0:	0/0:	0/0:	0/0:	0/0:	0/0:	1/1:	0/0:	0/0:	0/0:	0/0:	0/0:	0/0:	0/0:	0/0:	0/1:
A01	2315705	.	T	C	999	.	DP=3146;VDB=0.499391;SGB=310.043;RPB=0.0337999;MQB=1;MQSB=1;BQB=0.00176687;MQ0F=0;ICB=3.01368e-07;HOB=0.237259;AC=90;AN=264;DP4=1151,1039,452,380;MQ=60;ANN=C|missense_variant|MODERATE|Gohir.A01G024200|Gohir.A01G024200.v3.1|transcript|Gohir.A01G024200.1.v3.1|protein_coding|1/6|c.169T>C|p.Phe57Leu|271/1656|169/1344|57/447||,C|downstream_gene_variant|MODIFIER|Gohir.A01G024100|Gohir.A01G024100.v3.1|t…	GT:PL	0/0:	0/0:	1/1:	0/1:	1/1:	1/1:	0/1:	0/0:	0/0:	1/1:	0/1:	0/1:	0/0:	0/0:	0/1:	1/1:	0/0:	1/1:	0/1:	0/0:	0/0:	1/1:	0/0:	0/0:	0/0:	0/0:	0/0:	0/0:	0/0:	0/0:	0/0:	1/1:	0/0:	0/0:	0/0:	0/0:	0/0:	0/0:	0/0:	0/0:	0/1:
A01	2315915	.	T	G	999	.	DP=3182;VDB=0.0764064;SGB=402.35;RPB=0.0380329;MQB=1;MQSB=1;BQB=0.393694;MQ0F=0;ICB=1.12602e-06;HOB=0.226814;AC=92;AN=264;DP4=835,1332,394,492;MQ=60;ANN=G|missense_variant|MODERATE|Gohir.A01G024200|Gohir.A01G024200.v3.1|transcript|Gohir.A01G024200.1.v3.1|protein_coding|1/6|c.379T>G|p.Ser127Ala|481/1656|379/1344|127/447||,G|downstream_gene_variant|MODIFIER|Gohir.A01G024100|Gohir.A01G024100.v3.1|tr…	GT:PL	0/0:	0/0:	1/1:	0/1:	1/1:	1/1:	0/1:	0/0:	0/0:	1/1:	0/1:	0/1:	0/0:	0/0:	0/1:	1/1:	0/1:	1/1:	1/1:	0/0:	0/0:	1/1:	0/0:	0/0:	0/0:	0/0:	0/0:	0/0:	0/0:	0/0:	0/0:	1/1:	0/0:	0/0:	0/0:	0/0:	0/0:	0/0:	0/0:	0/0:	0/1:
A01	2320456	.	C	T	999	.	DP=3908;VDB=0.282425;SGB=745.633;RPB=0.0325748;MQB=0.999196;MQSB=0.998597;BQB=1.42245e-19;MQ0F=0.000511771;ICB=1.12602e-06;HOB=0.226814;AC=92;AN=264;DP4=1318,1194,690,586;MQ=59;ANN=T|missense_variant|MODERATE|Gohir.A01G024300|Gohir.A01G024300.v3.1|transcript|Gohir.A01G024300.1.v3.1|protein_coding|11/11|c.1096G>A|p.Ala366Thr|1183/1642|1096/1155|366/384||,T|3_prime_UTR_variant|MODIFIER|Gohir.A01G02…	GT:PL	0/0:	0/0:	1/1:	0/1:	1/1:	1/1:	0/1:	0/0:	0/0:	1/1:	0/1:	0/1:	0/0:	0/0:	0/1:	1/1:	0/1:	1/1:	1/1:	0/0:	0/0:	1/1:	0/0:	0/0:	0/0:	0/0:	0/0:	0/0:	0/0:	0/0:	0/0:	1/1:	0/0:	0/0:	0/0:	0/0:	0/0:	0/0:	0/0:	0/0:	0/1:
A01	2321063	.	T	TAGA	999	.	INDEL;IDV=22;IMF=0.846154;DP=3388;VDB=0.224545;SGB=39.9355;MQSB=1;MQ0F=0;ICB=1.82437e-06;HOB=0.221763;AC=84;AN=264;DP4=1219,1342,275,275;MQ=60;ANN=TAGA|stop_lost&disruptive_inframe_insertion|HIGH|Gohir.A01G024300|Gohir.A01G024300.v3.1|transcript|Gohir.A01G024300.2.v3.1|protein_coding|10/11|c.1019_1020insTCT|p.Ter340delinsCysLeu|1345/2185|1019/1020|340/339||,TAGA|conservative_inframe_insertion|MOD…	GT:PL	0/0:	0/0:	1/1:	0/1:	1/1:	1/1:	0/0:	0/0:	0/0:	1/1:	0/1:	0/1:	0/0:	0/0:	0/1:	0/1:	0/0:	1/1:	0/1:	0/0:	0/0:	1/1:	0/0:	0/0:	0/0:	0/0:	0/0:	0/0:	0/0:	0/0:	0/0:	1/1:	0/0:	0/0:	0/0:	0/0:	0/0:	0/0:	0/0:	0/0:	0/1:
A01	2321100	.	C	G	999	.	DP=3634;VDB=3.29802e-05;SGB=584.856;RPB=1.91652e-18;MQB=1;MQSB=1;BQB=0.0241391;MQ0F=0;ICB=5.42394e-07;HOB=0.232323;AC=88;AN=264;DP4=1176,1342,516,517;MQ=60;ANN=G|missense_variant|MODERATE|Gohir.A01G024300|Gohir.A01G024300.v3.1|transcript|Gohir.A01G024300.1.v3.1|protein_coding|10/11|c.955G>C|p.Glu319Gln|1042/1642|955/1155|319/384||,G|missense_variant|MODERATE|Gohir.A01G024300|Gohir.A01G024300.v3.1…	GT:PL	0/0:	0/0:	1/1:	0/1:	1/1:	1/1:	0/1:	0/0:	0/0:	1/1:	0/1:	0/1:	0/0:	0/0:	0/1:	1/1:	0/0:	1/1:	0/1:	0/0:	0/0:	1/1:	0/0:	0/0:	0/0:	0/0:	0/0:	0/0:	0/0:	0/0:	0/0:	1/1:	0/0:	0/0:	0/0:	0/0:	0/0:	0/0:	0/0:	0/0:	0/1:
A01	2322891	.	C	T	999	.	DP=3750;VDB=0.713491;SGB=600.172;RPB=0.0218881;MQB=1;MQSB=1;BQB=8.12845e-09;MQ0F=0;ICB=3.01368e-07;HOB=0.237259;AC=90;AN=264;DP4=1180,1277,501,683;MQ=60;ANN=T|splice_acceptor_variant&intron_variant|HIGH|Gohir.A01G024300|Gohir.A01G024300.v3.1|transcript|Gohir.A01G024300.1.v3.1|protein_coding|2/10|c.271-1G>A||||||,T|splice_acceptor_variant&intron_variant|HIGH|Gohir.A01G024300|Gohir.A01G024300.v3.1|…	GT:PL	0/0:	0/0:	1/1:	0/1:	1/1:	1/1:	0/1:	0/0:	0/0:	1/1:	0/1:	0/1:	0/0:	0/0:	0/1:	1/1:	0/0:	1/1:	1/1:	0/0:	0/0:	1/1:	0/0:	0/0:	0/0:	0/0:	0/0:	0/0:	0/0:	0/0:	0/0:	1/1:	0/0:	0/0:	0/0:	0/0:	0/0:	0/0:	0/0:	0/0:	0/1:
A01	2324375	.	G	A	999	.	DP=3405;VDB=4.60405e-05;SGB=537.722;RPB=0.0661823;MQB=0.99097;MQSB=0.966418;BQB=1.33851e-05;MQ0F=0.000293686;ICB=1.04211e-05;HOB=0.207042;AC=87;AN=264;DP4=1351,951,540,480;MQ=59;ANN=A|missense_variant|MODERATE|Gohir.A01G024300|Gohir.A01G024300.v3.1|transcript|Gohir.A01G024300.1.v3.1|protein_coding|1/11|c.166C>T|p.Arg56Cys|253/1642|166/1155|56/384||,A|missense_variant|MODERATE|Gohir.A01G024300|Goh…	GT:PL	0/0:	0/0:	1/1:	0/1:	1/1:	1/1:	0/1:	0/0:	0/0:	1/1:	0/1:	0/1:	0/0:	0/0:	0/1:	1/1:	0/0:	1/1:	0/1:	0/0:	0/0:	1/1:	0/0:	0/0:	0/0:	0/0:	0/0:	0/0:	0/0:	0/0:	0/0:	1/1:	0/0:	0/0:	0/0:	0/0:	0/0:	0/0:	0/0:	0/0:	0/1:
A01	2343140	.	A	G	999	.	DP=3377;VDB=0.390318;SGB=652.651;RPB=0.332386;MQB=1;MQSB=1;BQB=0.0444538;MQ0F=0;ICB=6.6706e-07;HOB=0.23129;AC=94;AN=264;DP4=1004,1099,528,625;MQ=60;ANN=G|missense_variant|MODERATE|Gohir.A01G024400|Gohir.A01G024400.v3.1|transcript|Gohir.A01G024400.1.v3.1|protein_coding|13/14|c.2177A>G|p.Asn726Ser|2402/3692|2177/3231|726/1076||,G|missense_variant|MODERATE|Gohir.A01G024400|Gohir.A01G024400.v3.1|tran…	GT:PL	0/0:	0/0:	1/1:	0/1:	1/1:	1/1:	0/1:	0/0:	0/0:	1/1:	0/1:	0/1:	0/0:	0/0:	0/1:	1/1:	0/1:	1/1:	1/1:	0/0:	0/0:	1/1:	0/0:	0/0:	0/0:	0/0:	0/0:	0/0:	0/0:	0/0:	0/0:	1/1:	0/0:	0/0:	0/0:	0/0:	0/0:	0/0:	0/0:	0/0:	0/1:
A01	2387261	.	C	T	999	.	DP=3434;VDB=0.439097;SGB=476.865;RPB=0.634634;MQB=1;MQSB=1;BQB=0.0207411;MQ0F=0;ICB=1.67832e-10;HOB=0.291982;AC=143;AN=264;DP4=835,800,830,848;MQ=60;ANN=T|missense_variant|MODERATE|Gohir.A01G025000|Gohir.A01G025000.v3.1|transcript|Gohir.A01G025000.2.v3.1|protein_coding|3/5|c.1999C>T|p.His667Tyr|2225/3112|1999/2571|667/856||,T|upstream_gene_variant|MODIFIER|Gohir.A01G025000|Gohir.A01G025000.v3.1|t…	GT:PL	0/0:	0/0:	1/1:	0/1:	1/1:	1/1:	0/1:	0/0:	0/0:	1/1:	0/1:	1/1:	0/1:	0/1:	0/1:	1/1:	0/1:	1/1:	1/1:	1/1:	0/0:	1/1:	0/0:	0/0:	0/0:	0/0:	0/0:	1/1:	0/0:	0/0:	0/0:	1/1:	0/0:	0/0:	1/1:	0/0:	1/1:	0/0:	0/1:	0/0:	0/1:
A01	2387661	.	C	T	999	.	DP=4049;VDB=0.174169;SGB=569.916;RPB=0.934833;MQB=0.993818;MQSB=0.993211;BQB=2.51377e-16;MQ0F=0;ICB=1.20715e-09;HOB=0.278897;AC=139;AN=264;DP4=945,1027,910,1037;MQ=59;ANN=T|missense_variant|MODERATE|Gohir.A01G025000|Gohir.A01G025000.v3.1|transcript|Gohir.A01G025000.2.v3.1|protein_coding|4/5|c.2297C>T|p.Ala766Val|2523/3112|2297/2571|766/856||,T|5_prime_UTR_variant|MODIFIER|Gohir.A01G025000|Gohir.A…	GT:PL	0/0:	0/0:	1/1:	0/1:	1/1:	1/1:	0/1:	0/0:	0/0:	1/1:	0/1:	1/1:	0/1:	0/1:	0/1:	1/1:	0/0:	1/1:	1/1:	1/1:	0/0:	1/1:	0/0:	0/0:	0/0:	0/0:	0/0:	1/1:	0/0:	0/0:	0/0:	1/1:	0/0:	0/0:	1/1:	0/0:	1/1:	0/0:	0/1:	0/0:	0/1:
A01	2388130	.	A	C	999	.	DP=3945;VDB=0.0836051;SGB=616.29;RPB=0.118306;MQB=1;MQSB=1;BQB=0.823082;MQ0F=0;ICB=1.20715e-09;HOB=0.278897;AC=139;AN=264;DP4=1029,821,1004,971;MQ=60;ANN=C|missense_variant|MODERATE|Gohir.A01G025000|Gohir.A01G025000.v3.1|transcript|Gohir.A01G025000.3.v3.1|protein_coding|2/2|c.164A>C|p.His55Pro|291/670|164/261|55/86||,C|synonymous_variant|LOW|Gohir.A01G025000|Gohir.A01G025000.v3.1|transcript|Gohir…	GT:PL	0/0:	0/0:	1/1:	0/1:	1/1:	1/1:	0/1:	0/0:	0/0:	1/1:	0/1:	1/1:	0/1:	0/1:	0/1:	1/1:	0/0:	1/1:	1/1:	1/1:	0/0:	1/1:	0/0:	0/0:	0/0:	0/0:	0/0:	1/1:	0/0:	0/0:	0/0:	1/1:	0/0:	0/0:	1/1:	0/0:	1/1:	0/0:	0/1:	0/0:	0/0:
A01	2390402	.	T	C	999	.	DP=3042;VDB=0.0196277;SGB=389.944;RPB=0.800398;MQB=1;MQSB=1;BQB=0.776648;MQ0F=0;ICB=3.16751e-09;HOB=0.272268;AC=136;AN=264;DP4=791,672,748,699;MQ=60;ANN=C|missense_variant|MODERATE|Gohir.A01G025100|Gohir.A01G025100.v3.1|transcript|Gohir.A01G025100.1.v3.1|protein_coding|2/5|c.52A>G|p.Ser18Gly|134/776|52/411|18/136||,C|downstream_gene_variant|MODIFIER|Gohir.A01G025000|Gohir.A01G025000.v3.1|transcri…	GT:PL	0/0:	0/0:	1/1:	0/1:	1/1:	1/1:	0/1:	0/0:	0/0:	1/1:	0/1:	1/1:	0/1:	0/1:	0/1:	1/1:	0/1:	1/1:	1/1:	1/1:	0/0:	1/1:	0/0:	0/0:	0/0:	0/0:	0/0:	1/1:	0/0:	0/0:	0/0:	1/1:	0/0:	0/0:	1/1:	0/0:	1/1:	0/0:	0/1:	0/0:	0/1:
A01	2418624	.	G	A	999	.	DP=3724;VDB=0.0984919;SGB=474.459;RPB=0.0394039;MQB=1;MQSB=1;BQB=0.990789;MQ0F=0;ICB=2.896e-05;HOB=0.198778;AC=105;AN=264;DP4=1242,1024,707,624;MQ=60;ANN=A|missense_variant|MODERATE|Gohir.A01G025300|Gohir.A01G025300.v3.1|transcript|Gohir.A01G025300.1.v3.1|protein_coding|3/5|c.1606G>A|p.Val536Ile|1625/3293|1606/3120|536/1039||,A|downstream_gene_variant|MODIFIER|Gohir.A01G025400|Gohir.A01G025400.v3…	GT:PL	0/0:	0/0:	1/1:	0/1:	1/1:	1/1:	0/1:	0/0:	0/0:	0/1:	0/1:	0/1:	0/1:	0/1:	0/1:	0/0:	0/0:	0/0:	1/1:	1/1:	0/0:	1/1:	0/0:	0/0:	0/0:	0/0:	0/0:	1/1:	0/0:	0/0:	0/0:	1/1:	0/0:	0/0:	1/1:	0/0:	1/1:	0/0:	0/1:	0/0:	0/0:
A01	2418628	.	G	A	999	.	DP=3738;VDB=0.0975221;SGB=470.795;RPB=0.809047;MQB=1;MQSB=1;BQB=0.605168;MQ0F=0;ICB=5.43385e-05;HOB=0.192723;AC=106;AN=264;DP4=1224,1043,702,621;MQ=60;ANN=A|missense_variant|MODERATE|Gohir.A01G025300|Gohir.A01G025300.v3.1|transcript|Gohir.A01G025300.1.v3.1|protein_coding|3/5|c.1610G>A|p.Arg537Lys|1629/3293|1610/3120|537/1039||,A|downstream_gene_variant|MODIFIER|Gohir.A01G025400|Gohir.A01G025400.v…	GT:PL	0/0:	0/0:	1/1:	0/1:	1/1:	1/1:	0/1:	0/0:	0/0:	0/1:	0/1:	0/1:	0/1:	0/1:	0/1:	0/0:	0/0:	0/0:	1/1:	1/1:	0/0:	1/1:	0/0:	0/0:	0/0:	0/0:	0/0:	1/1:	0/0:	0/0:	0/0:	1/1:	0/0:	0/0:	1/1:	0/0:	1/1:	0/0:	0/1:	0/0:	0/1:
A01	2532438	.	G	A	999	.	DP=3677;VDB=0.160409;SGB=675.285;RPB=0.709305;MQB=1;MQSB=1;BQB=0.00417562;MQ0F=0;ICB=7.54492e-06;HOB=0.210715;AC=95;AN=264;DP4=1157,1122,651,652;MQ=60;ANN=A|missense_variant|MODERATE|Gohir.A01G026200|Gohir.A01G026200.v3.1|transcript|Gohir.A01G026200.1.v3.1|protein_coding|2/8|c.211G>A|p.Gly71Ser|484/1811|211/1272|71/423||,A|downstream_gene_variant|MODIFIER|Gohir.A01G026100|Gohir.A01G026100.v3.1|tr…	GT:PL	0/0:	0/0:	1/1:	1/1:	1/1:	1/1:	0/1:	0/0:	0/0:	0/1:	0/1:	0/1:	0/1:	0/1:	0/1:	0/0:	0/0:	0/0:	1/1:	1/1:	0/0:	1/1:	0/0:	0/0:	0/0:	0/0:	0/0:	1/1:	0/0:	0/0:	0/0:	1/1:	0/0:	0/0:	1/1:	0/0:	1/1:	0/0:	1/1:	0/0:	0/1:
A01	2600183	.	A	G	999	.	DP=3783;VDB=0.284313;SGB=433.329;RPB=0.957759;MQB=1;MQSB=1;BQB=0.72731;MQ0F=0;ICB=0.158569;HOB=0.0425849;AC=10;AN=264;DP4=1956,1465,96,80;MQ=60;ANN=G|missense_variant|MODERATE|Gohir.A01G032800|Gohir.A01G032800.v3.1|transcript|Gohir.A01G032800.1.v3.1|protein_coding|1/1|c.100A>G|p.Asn34Asp|119/703|100/378|34/125||,G|upstream_gene_variant|MODIFIER|Gohir.A01G032900|Gohir.A01G032900.v3.1|transcript|Go…	GT:PL	0/0:	0/0:	0/0:	0/0:	0/0:	0/0:	0/0:	0/0:	0/0:	0/0:	0/0:	0/1:	0/0:	0/0:	0/0:	0/0:	0/0:	0/0:	0/0:	0/0:	0/0:	0/0:	0/0:	0/0:	0/0:	0/0:	0/0:	0/0:	0/0:	0/0:	0/0:	0/0:	0/0:	0/0:	0/0:	0/0:	0/0:	0/0:	0/0:	0/0:	0/1:
A01	2610112	.	C	G	999	.	DP=4238;VDB=0.662275;SGB=288.82;RPB=0.715604;MQB=1;MQSB=1;BQB=0.119926;MQ0F=0;ICB=0.889757;HOB=0.013315;AC=8;AN=264;DP4=1830,2116,74,85;MQ=60;ANN=G|missense_variant&splice_region_variant|MODERATE|Gohir.A01G033000|Gohir.A01G033000.v3.1|transcript|Gohir.A01G033000.1.v3.1|protein_coding|7/9|c.559C>G|p.Arg187Gly|911/1759|559/1125|187/374||,G|downstream_gene_variant|MODIFIER|Gohir.A01G032900|Gohir.A01…	GT:PL	0/0:	0/0:	0/0:	0/0:	0/0:	0/0:	0/0:	0/0:	0/0:	0/0:	0/0:	0/1:	0/0:	0/0:	0/0:	0/0:	0/0:	0/0:	0/0:	0/0:	0/0:	0/0:	0/0:	0/0:	0/0:	0/0:	0/0:	0/0:	0/0:	0/0:	0/0:	0/0:	0/0:	0/0:	0/0:	0/0:	0/0:	0/0:	0/0:	0/0:	0/1:
A01	2648414	.	C	T	999	.	DP=3858;VDB=0.24566;SGB=426.104;RPB=0.995188;MQB=1;MQSB=1;BQB=1.30281e-10;MQ0F=0;ICB=1.91468e-06;HOB=0.220816;AC=81;AN=264;DP4=1334,1429,481,485;MQ=60;ANN=T|missense_variant|MODERATE|Gohir.A01G033100|Gohir.A01G033100.v3.1|transcript|Gohir.A01G033100.4.v3.1|protein_coding|17/20|c.2899C>T|p.Arg967Cys|3142/3969|2899/3321|967/1106||,T|upstream_gene_variant|MODIFIER|Gohir.A01G033200|Gohir.A01G033200.v…	GT:PL	0/1:	0/0:	0/0:	0/0:	0/0:	0/0:	1/1:	0/0:	0/0:	0/0:	0/0:	0/0:	0/1:	0/0:	0/0:	0/0:	1/1:	0/0:	0/0:	1/1:	0/0:	0/0:	0/0:	0/0:	0/0:	0/0:	0/0:	1/1:	0/1:	0/0:	0/0:	0/0:	0/0:	0/0:	1/1:	0/0:	0/0:	0/0:	1/1:	0/0:	0/0:
A01	2676487	.	C	G	999	.	DP=3813;VDB=0.106767;SGB=514.023;RPB=0.924162;MQB=1;MQSB=1;BQB=2.23327e-05;MQ0F=0;ICB=0.000970098;HOB=0.158374;AC=71;AN=264;DP4=1500,1129,626,452;MQ=60;ANN=G|missense_variant|MODERATE|Gohir.A01G033400|Gohir.A01G033400.v3.1|transcript|Gohir.A01G033400.1.v3.1|protein_coding|4/4|c.583C>G|p.His195Asp|747/1172|583/810|195/269||,G|missense_variant|MODERATE|Gohir.A01G033400|Gohir.A01G033400.v3.1|transcr…	GT:PL	0/0:	0/1:	1/1:	1/1:	1/1:	1/1:	0/1:	0/0:	0/0:	0/1:	0/1:	0/1:	0/0:	0/0:	0/1:	0/0:	0/1:	0/0:	0/1:	0/0:	0/0:	1/1:	0/0:	0/0:	0/0:	0/0:	0/0:	0/0:	0/0:	0/0:	0/0:	1/1:	0/0:	0/0:	0/0:	0/0:	1/1:	0/0:	0/0:	0/0:	0/0:
A01	2682159	.	G	T	999	.	DP=3966;VDB=0.051234;SGB=583.043;RPB=0.741382;MQB=0.918065;MQSB=0.798899;BQB=9.18214e-37;MQ0F=0.000252143;ICB=3.74808e-05;HOB=0.193497;AC=77;AN=264;DP4=1446,1330,561,500;MQ=59;ANN=T|missense_variant|MODERATE|Gohir.A01G033500|Gohir.A01G033500.v3.1|transcript|Gohir.A01G033500.1.v3.1|protein_coding|5/6|c.1325G>T|p.Gly442Val|1618/2928|1325/2037|442/678||,T|missense_variant|MODERATE|Gohir.A01G033500|G…	GT:PL	0/0:	0/0:	1/1:	1/1:	1/1:	1/1:	0/1:	0/0:	0/0:	0/1:	0/1:	0/1:	0/0:	0/0:	0/1:	0/0:	0/1:	0/0:	1/1:	0/0:	0/0:	1/1:	0/0:	0/0:	0/0:	0/0:	0/0:	0/0:	0/1:	0/0:	0/0:	1/1:	0/0:	0/0:	0/0:	0/0:	1/1:	0/0:	0/0:	0/0:	0/0:
A01	2685841	.	G	T	999	.	DP=3445;VDB=0.373148;SGB=474.534;RPB=0.326444;MQB=1;MQSB=1;BQB=0.707651;MQ0F=0;ICB=4.31392e-08;HOB=0.253444;AC=144;AN=264;DP4=618,939,750,1024;MQ=60;ANN=T|missense_variant|MODERATE|Gohir.A01G033600|Gohir.A01G033600.v3.1|transcript|Gohir.A01G033600.2.v3.1|protein_coding|2/4|c.89G>T|p.Arg30Leu|163/560|89/381|30/126||,T|downstream_gene_variant|MODIFIER|Gohir.A01G033500|Gohir.A01G033500.v3.1|transcri…	GT:PL	0/1:	0/1:	1/1:	1/1:	1/1:	1/1:	1/1:	0/0:	0/0:	0/1:	0/1:	0/1:	0/1:	0/0:	0/1:	0/0:	1/1:	0/0:	1/1:	1/1:	0/0:	1/1:	0/0:	0/0:	0/0:	0/0:	0/0:	1/1:	0/1:	0/0:	0/0:	1/1:	0/0:	0/0:	1/1:	0/0:	1/1:	0/0:	1/1:	0/0:	1/1:
A01	2778104	.	A	C	999	.	DP=3888;VDB=0.075541;SGB=542.454;RPB=0.942557;MQB=1;MQSB=1;BQB=0.00148191;MQ0F=0;ICB=1.80487e-05;HOB=0.201762;AC=85;AN=264;DP4=1421,1289,573,484;MQ=60;ANN=C|missense_variant|MODERATE|Gohir.A01G035000|Gohir.A01G035000.v3.1|transcript|Gohir.A01G035000.1.v3.1|protein_coding|6/13|c.610A>C|p.Asn204His|746/1838|610/1500|204/499||,C|missense_variant&splice_region_variant|MODERATE|Gohir.A01G035000|Gohir.…	GT:PL	0/1:	0/1:	1/1:	0/1:	1/1:	1/1:	1/1:	0/0:	0/0:	0/1:	0/1:	0/1:	0/0:	0/1:	0/1:	0/0:	1/1:	0/0:	1/1:	0/1:	0/0:	1/1:	0/0:	0/0:	0/0:	0/0:	0/0:	0/0:	0/0:	0/0:	0/0:	1/1:	0/0:	0/0:	0/0:	0/0:	0/0:	0/0:	0/0:	0/0:	0/1:
A01	2780202	.	CAAA	CAA	999	.	INDEL;IDV=38;IMF=0.826087;DP=3803;VDB=0.306798;SGB=362.885;MQSB=0.999584;MQ0F=0.00026295;ICB=0.309301;HOB=0.0642792;AC=64;AN=264;DP4=1327,1344,444,447;MQ=59;ANN=CAA|frameshift_variant|HIGH|Gohir.A01G035000|Gohir.A01G035000.v3.1|transcript|Gohir.A01G035000.1.v3.1|protein_coding|13/13|c.1419delA|p.Gly474fs|1555/1838|1419/1500|473/499||,CAA|frameshift_variant|HIGH|Gohir.A01G035000|Gohir.A01G035000.v…	GT:PL	0/1:	0/1:	1/1:	0/1:	0/1:	0/1:	1/1:	0/0:	0/0:	0/1:	0/1:	0/1:	0/0:	0/1:	0/1:	0/0:	1/1:	0/0:	0/1:	0/1:	0/0:	1/1:	0/0:	0/0:	0/0:	0/0:	0/0:	0/0:	0/0:	0/0:	0/0:	1/1:	0/0:	0/0:	0/0:	0/0:	0/0:	0/0:	0/0:	0/0:	0/0:
A01	2804569	.	T	C,G	999	.	DP=3065;VDB=7.18717e-05;SGB=-49.4063;RPB=1.46296e-13;MQB=1;MQSB=1;BQB=0.977567;MQ0F=0;ICB=0.117964;HOB=0.0871212;AC=64,2;AN=264;DP4=991,1322,243,281;MQ=60;ANN=C|missense_variant|MODERATE|Gohir.A01G035400|Gohir.A01G035400.v3.1|transcript|Gohir.A01G035400.1.v3.1|protein_coding|1/2|c.26T>C|p.Val9Ala|556/1384|26/612|9/203||,G|missense_variant|MODERATE|Gohir.A01G035400|Gohir.A01G035400.v3.1|transcript…	GT:PL	0/1:	0/1:	0/1:	0/1:	0/1:	1/1:	0/1:	0/0:	0/0:	0/1:	0/1:	0/1:	0/0:	0/1:	0/1:	0/0:	0/1:	0/0:	0/1:	0/1:	0/0:	0/0:	0/0:	0/0:	0/0:	0/0:	0/0:	0/0:	0/0:	0/0:	0/0:	1/1:	0/0:	0/0:	0/0:	0/0:	0/0:	0/0:	0/0:	0/0:	0/0:
A01	2804711	.	TGACGACGACGACGACGACGA	TGACGACGACGACGACGA,TGACGACGACGACGACGACGACGACGA	999	.	INDEL;IDV=7;IMF=0.205882;DP=2484;VDB=1.03508e-05;SGB=-484.834;MQSB=1;MQ0F=0;ICB=0.745189;HOB=0.032;AC=48,2;AN=250;DP4=927,800,56,73;MQ=60;ANN=TGACGACGACGACGACGACGACGACGA|disruptive_inframe_insertion|MODERATE|Gohir.A01G035400|Gohir.A01G035400.v3.1|transcript|Gohir.A01G035400.1.v3.1|protein_coding|1/2|c.183_188dupCGACGA|p.Asp61_Asp62dup|719/1384|189/612|63/203||,TGACGACGACGACGACGA|disruptive_infram…	GT:PL	0/1:	0/0:	0/1:	0/0:	1/1:	0/1:	./.:	0/0:	0/0:	0/0:	0/1:	0/0:	0/0:	0/1:	0/0:	0/0:	0/0:	0/1:	0/1:	0/1:	0/0:	0/0:	0/0:	0/0:	0/0:	0/1:	0/0:	0/0:	0/0:	0/0:	0/0:	0/1:	0/0:	0/0:	0/0:	0/0:	0/0:	0/0:	0/0:	0/0:	0/1:
A01	2804860	.	GCGATGACGA	GCGATGACGATGACGA	999	.	INDEL;IDV=22;IMF=0.758621;DP=2858;VDB=0.197051;SGB=-201.461;MQSB=1;MQ0F=0;ICB=0.00498508;HOB=0.135646;AC=61;AN=264;DP4=1147,976,161,120;MQ=60;ANN=GCGATGACGATGACGA|disruptive_inframe_insertion|MODERATE|Gohir.A01G035400|Gohir.A01G035400.v3.1|transcript|Gohir.A01G035400.1.v3.1|protein_coding|1/2|c.321_326dupTGACGA|p.Asp108_Asp109dup|857/1384|327/612|109/203||,GCGATGACGATGACGA|upstream_gene_variant|M…	GT:PL	0/1:	0/0:	1/1:	0/1:	1/1:	0/1:	1/1:	0/0:	0/0:	0/1:	0/1:	0/0:	0/0:	0/1:	0/1:	0/0:	0/1:	0/0:	0/1:	0/0:	0/0:	0/0:	0/0:	0/0:	0/0:	0/0:	0/0:	0/0:	0/0:	0/0:	0/0:	1/1:	0/0:	0/0:	0/0:	0/0:	0/0:	0/0:	0/0:	0/0:	0/0:
A01	2805624	.	A	G	999	.	DP=3567;VDB=1.19574e-17;SGB=-33.5812;RPB=3.81296e-11;MQB=0.98336;MQSB=0.984224;BQB=0.677939;MQ0F=0.000560695;ICB=0.236729;HOB=0.0701331;AC=58;AN=264;DP4=1430,1453,302,266;MQ=59;ANN=G|missense_variant|MODERATE|Gohir.A01G035400|Gohir.A01G035400.v3.1|transcript|Gohir.A01G035400.1.v3.1|protein_coding|2/2|c.460A>G|p.Asn154Asp|990/1384|460/612|154/203||,G|upstream_gene_variant|MODIFIER|Gohir.A01G035500…	GT:PL	0/1:	0/1:	1/1:	0/1:	0/1:	0/1:	0/1:	0/0:	0/0:	0/1:	0/1:	0/1:	0/0:	0/1:	0/1:	0/0:	1/1:	0/0:	0/1:	0/1:	0/0:	0/0:	0/0:	0/0:	0/0:	0/0:	0/0:	0/0:	0/1:	0/0:	0/0:	1/1:	0/0:	0/0:	0/0:	0/0:	0/0:	0/0:	0/0:	0/0:	0/0:
A01	2805626	.	T	A	999	.	DP=3571;VDB=1.96888e-17;SGB=-88.4981;RPB=2.50208e-15;MQB=0.985558;MQSB=0.989347;BQB=0.720741;MQ0F=0.000560067;ICB=0.236729;HOB=0.0701331;AC=58;AN=264;DP4=1416,1463,304,266;MQ=59;ANN=A|missense_variant|MODERATE|Gohir.A01G035400|Gohir.A01G035400.v3.1|transcript|Gohir.A01G035400.1.v3.1|protein_coding|2/2|c.462T>A|p.Asn154Lys|992/1384|462/612|154/203||,A|upstream_gene_variant|MODIFIER|Gohir.A01G03550…	GT:PL	0/1:	0/1:	1/1:	0/1:	0/1:	1/1:	0/1:	0/0:	0/0:	0/1:	0/1:	0/1:	0/0:	0/1:	0/1:	0/0:	1/1:	0/0:	0/1:	0/1:	0/0:	0/0:	0/0:	0/0:	0/0:	0/0:	0/0:	0/0:	0/1:	0/0:	0/0:	1/1:	0/0:	0/0:	0/0:	0/0:	0/0:	0/0:	0/0:	0/0:	0/0:
A01	2805635	.	GGAAGAAGAAGAAGA	GGAAGAAGAAGAAGAAGA	999	.	INDEL;IDV=7;IMF=0.159091;DP=2986;VDB=0.0488599;SGB=-563.776;MQSB=1;MQ0F=0.000334896;ICB=0.905723;HOB=0.0177474;AC=39;AN=246;DP4=1259,1166,5,100;MQ=60;ANN=GGAAGAAGAAGAAGAAGA|disruptive_inframe_insertion|MODERATE|Gohir.A01G035400|Gohir.A01G035400.v3.1|transcript|Gohir.A01G035400.1.v3.1|protein_coding|2/2|c.483_485dupAGA|p.Glu161dup|1016/1384|486/612|162/203||,GGAAGAAGAAGAAGAAGA|upstream_gene_varian…	GT:PL	0/0:	0/0:	./.:	0/0:	0/1:	0/1:	0/1:	0/0:	0/1:	0/0:	0/1:	0/1:	0/0:	0/0:	0/0:	0/0:	0/0:	0/0:	0/1:	0/0:	0/0:	0/0:	0/0:	0/0:	0/0:	0/0:	0/0:	0/0:	0/0:	0/0:	0/0:	./.:	0/0:	0/0:	0/0:	0/0:	0/1:	0/0:	0/0:	0/0:	0/1:
A01	2805676	.	T	G	999	.	DP=3424;VDB=0.277523;SGB=-383.216;RPB=7.06416e-11;MQB=0.953147;MQSB=0.994951;BQB=0.853692;MQ0F=0.00146028;ICB=1.20614e-05;HOB=0.204201;AC=78;AN=264;DP4=1489,1214,295,338;MQ=59;ANN=G|missense_variant|MODERATE|Gohir.A01G035400|Gohir.A01G035400.v3.1|transcript|Gohir.A01G035400.1.v3.1|protein_coding|2/2|c.512T>G|p.Val171Gly|1042/1384|512/612|171/203||,G|upstream_gene_variant|MODIFIER|Gohir.A01G035500…	GT:PL	1/1:	0/0:	1/1:	0/1:	1/1:	1/1:	1/1:	0/0:	0/0:	0/1:	0/1:	0/1:	0/0:	0/1:	0/1:	0/0:	0/1:	0/0:	0/1:	0/1:	0/0:	0/0:	0/0:	0/0:	0/0:	0/0:	0/0:	0/0:	0/1:	0/0:	0/0:	1/1:	0/0:	0/0:	0/0:	0/0:	0/0:	0/0:	0/0:	0/0:	0/1:
A01	2805752	.	CGATGA	CGATGATGA	999	.	INDEL;IDV=35;IMF=0.875;DP=3746;VDB=0.0711819;SGB=178.595;MQSB=1;MQ0F=0;ICB=0.0125976;HOB=0.126464;AC=75;AN=264;DP4=1305,1370,364,351;MQ=60;ANN=CGATGATGA|disruptive_inframe_insertion|MODERATE|Gohir.A01G035400|Gohir.A01G035400.v3.1|transcript|Gohir.A01G035400.1.v3.1|protein_coding|2/2|c.591_593dupTGA|p.Asp197dup|1124/1384|594/612|198/203||,CGATGATGA|upstream_gene_variant|MODIFIER|Gohir.A01G035500|G…	GT:PL	0/1:	0/1:	1/1:	0/1:	1/1:	1/1:	1/1:	0/0:	0/0:	0/1:	0/1:	0/1:	0/0:	0/1:	0/1:	0/0:	0/1:	0/0:	0/1:	0/1:	0/0:	0/0:	0/0:	0/0:	0/0:	0/0:	0/0:	0/0:	0/1:	0/0:	0/0:	1/1:	0/0:	0/0:	0/0:	0/0:	0/0:	0/0:	0/0:	0/0:	0/0:
A01	2808494	.	G	A	999	.	DP=3934;VDB=0.239805;SGB=559.326;RPB=0.96934;MQB=0.999856;MQSB=0.999639;BQB=0.154577;MQ0F=0.000254194;ICB=2.29029e-05;HOB=0.197888;AC=76;AN=264;DP4=1458,1339,531,493;MQ=59;ANN=A|start_lost|HIGH|Gohir.A01G035500|Gohir.A01G035500.v3.1|transcript|Gohir.A01G035500.1.v3.1|protein_coding|1/1|c.3G>A|p.Met1?|3/1686|3/1686|1/561||,A|downstream_gene_variant|MODIFIER|Gohir.A01G035400|Gohir.A01G035400.v3.1|t…	GT:PL	0/1:	0/1:	1/1:	0/1:	1/1:	1/1:	1/1:	0/0:	0/0:	0/1:	0/1:	0/1:	0/0:	0/1:	0/1:	0/0:	1/1:	0/0:	1/1:	0/1:	0/0:	0/0:	0/0:	0/0:	0/0:	0/0:	0/0:	0/0:	0/0:	0/0:	0/0:	1/1:	0/0:	0/0:	0/0:	0/0:	0/0:	0/0:	0/0:	0/0:	0/0:
A01	2808696	.	G	A	999	.	DP=4064;VDB=0.22605;SGB=447.226;RPB=0.414108;MQB=0.997957;MQSB=0.999989;BQB=0.00662853;MQ0F=0.00123031;ICB=0.557945;HOB=0.0454259;AC=65;AN=264;DP4=1418,1533,471,521;MQ=59;ANN=A|missense_variant|MODERATE|Gohir.A01G035500|Gohir.A01G035500.v3.1|transcript|Gohir.A01G035500.1.v3.1|protein_coding|1/1|c.205G>A|p.Gly69Ser|205/1686|205/1686|69/561||,A|downstream_gene_variant|MODIFIER|Gohir.A01G035400|Gohi…	GT:PL	0/1:	0/1:	0/1:	0/1:	0/1:	0/1:	0/1:	0/0:	0/0:	0/1:	0/1:	0/1:	0/0:	0/1:	0/1:	0/0:	0/1:	0/0:	0/1:	0/1:	0/0:	0/0:	0/0:	0/0:	0/0:	0/0:	0/0:	0/0:	0/0:	0/0:	0/0:	1/1:	0/0:	0/0:	0/0:	0/0:	0/0:	0/0:	0/0:	0/0:	0/0:
A01	2808862	.	C	T	999	.	DP=3800;VDB=0.767668;SGB=356.105;RPB=0.108288;MQB=0.908885;MQSB=0.934957;BQB=0.220108;MQ0F=0.00263158;ICB=0.00243323;HOB=0.147268;AC=70;AN=264;DP4=1396,1336,464,477;MQ=59;ANN=T|missense_variant|MODERATE|Gohir.A01G035500|Gohir.A01G035500.v3.1|transcript|Gohir.A01G035500.1.v3.1|protein_coding|1/1|c.371C>T|p.Ser124Leu|371/1686|371/1686|124/561||,T|downstream_gene_variant|MODIFIER|Gohir.A01G035400|Go…	GT:PL	0/1:	0/1:	0/1:	0/1:	1/1:	0/1:	1/1:	0/0:	0/0:	0/1:	0/1:	0/1:	0/0:	0/1:	0/1:	0/0:	0/1:	0/0:	0/1:	0/1:	0/0:	0/0:	0/0:	0/0:	0/0:	0/0:	0/0:	0/0:	0/0:	0/0:	0/0:	1/1:	0/0:	0/0:	0/0:	0/0:	0/0:	0/0:	0/0:	0/0:	0/0:
A01	2946377	.	T	C	999	.	DP=4000;VDB=0.363194;SGB=287.501;RPB=0.705708;MQB=1;MQSB=1;BQB=0.296692;MQ0F=0;ICB=0.00828095;HOB=0.0582817;AC=9;AN=264;DP4=2000,1749,65,78;MQ=60;ANN=C|missense_variant|MODERATE|Gohir.A01G036900|Gohir.A01G036900.v3.1|transcript|Gohir.A01G036900.1.v3.1|protein_coding|3/9|c.518A>G|p.Tyr173Cys|1269/2924|518/1665|173/554||,C|missense_variant|MODERATE|Gohir.A01G036900|Gohir.A01G036900.v3.1|transcript|…	GT:PL	0/0:	0/0:	0/0:	0/0:	0/0:	0/0:	0/0:	0/0:	0/0:	0/0:	0/0:	0/0:	0/0:	0/0:	0/0:	0/0:	0/0:	0/0:	0/0:	0/0:	1/1:	1/1:	0/0:	0/0:	0/0:	0/0:	0/0:	0/0:	0/0:	0/0:	0/0:	0/0:	0/0:	0/0:	0/0:	0/0:	0/0:	0/0:	0/0:	0/0:	0/0:
A01	2947908	.	C	T	874	.	DP=3057;VDB=0.616317;SGB=172.758;RPB=0.425776;MQB=0.999981;MQSB=0.998452;BQB=0.305303;MQ0F=0;ICB=0.00828095;HOB=0.0582817;AC=9;AN=264;DP4=2133,703,78,25;MQ=59;ANN=T|missense_variant|MODERATE|Gohir.A01G036900|Gohir.A01G036900.v3.1|transcript|Gohir.A01G036900.1.v3.1|protein_coding|1/9|c.258G>A|p.Met86Ile|1009/2924|258/1665|86/554||,T|missense_variant|MODERATE|Gohir.A01G036900|Gohir.A01G036900.v3.1|…	GT:PL	0/0:	0/0:	0/0:	0/0:	0/0:	0/0:	0/0:	0/0:	0/0:	0/0:	0/0:	0/0:	0/0:	0/0:	0/0:	0/0:	0/0:	0/0:	0/0:	0/0:	1/1:	1/1:	0/0:	0/0:	0/0:	0/0:	0/0:	0/0:	0/0:	0/0:	0/0:	0/0:	0/0:	0/0:	0/0:	0/0:	0/0:	0/0:	0/0:	0/0:	0/0:
A01	3606886	.	C	A	598	.	DP=3511;VDB=0.423284;SGB=135.772;RPB=0.907167;MQB=1;MQSB=1;BQB=0.000255233;MQ0F=0;ICB=0.8034;HOB=0.0144341;AC=5;AN=264;DP4=2133,1203,41,18;MQ=60;ANN=A|missense_variant|MODERATE|Gohir.A01G041000|Gohir.A01G041000.v3.1|transcript|Gohir.A01G041000.1.v3.1|protein_coding|3/3|c.227G>T|p.Cys76Phe|355/629|227/258|76/85||,A|upstream_gene_variant|MODIFIER|Gohir.A01G041100|Gohir.A01G041100.v3.1|transcript|Go…	GT:PL	0/0:	0/0:	0/0:	0/0:	0/0:	0/0:	0/0:	0/0:	0/0:	0/0:	0/0:	0/1:	0/0:	0/1:	0/0:	0/0:	0/0:	0/0:	0/0:	0/0:	0/0:	0/0:	0/0:	0/0:	0/0:	0/0:	0/0:	0/0:	0/0:	0/0:	0/0:	0/0:	0/0:	0/0:	0/0:	0/0:	0/0:	0/0:	0/0:	0/0:	0/0:
A01	3606950	.	C	T	700	.	DP=3194;VDB=0.666666;SGB=188.734;RPB=0.71054;MQB=1;MQSB=1;BQB=2.94237e-05;MQ0F=0;ICB=0.278245;HOB=0.02927;AC=6;AN=264;DP4=1759,1250,44,33;MQ=60;ANN=T|missense_variant|MODERATE|Gohir.A01G041000|Gohir.A01G041000.v3.1|transcript|Gohir.A01G041000.1.v3.1|protein_coding|3/3|c.163G>A|p.Gly55Arg|291/629|163/258|55/85||,T|upstream_gene_variant|MODIFIER|Gohir.A01G041100|Gohir.A01G041100.v3.1|transcript|Goh…	GT:PL	0/0:	0/0:	0/0:	0/0:	0/0:	0/0:	0/0:	0/0:	0/0:	0/0:	0/0:	0/1:	0/0:	0/1:	0/0:	0/0:	0/0:	0/0:	0/0:	0/0:	0/0:	0/0:	0/0:	0/0:	0/0:	0/0:	0/0:	0/0:	0/0:	0/0:	0/0:	0/0:	0/0:	0/0:	0/0:	0/0:	0/0:	0/0:	0/0:	0/0:	0/0:
A01	3607007	.	A	G	956	.	DP=3275;VDB=0.210648;SGB=93.2738;RPB=0.27345;MQB=1;MQSB=1;BQB=0.0885095;MQ0F=0;ICB=0.35478;HOB=0.0288969;AC=7;AN=264;DP4=1548,1494,34,39;MQ=60;ANN=G|missense_variant|MODERATE|Gohir.A01G041000|Gohir.A01G041000.v3.1|transcript|Gohir.A01G041000.1.v3.1|protein_coding|3/3|c.106T>C|p.Trp36Arg|234/629|106/258|36/85||,G|upstream_gene_variant|MODIFIER|Gohir.A01G041100|Gohir.A01G041100.v3.1|transcript|Gohi…	GT:PL	0/0:	0/0:	0/0:	0/0:	0/0:	0/0:	0/0:	0/0:	0/0:	0/0:	0/0:	0/1:	0/0:	0/1:	0/0:	0/0:	0/0:	0/0:	0/0:	0/0:	0/0:	0/0:	0/0:	0/0:	0/0:	0/0:	0/0:	0/0:	0/0:	0/0:	0/0:	0/0:	0/0:	0/0:	0/0:	0/0:	0/0:	0/0:	0/0:	0/0:	0/1:
A01	3675875	.	A	G	565	.	DP=3850;VDB=0.11666;SGB=71.787;RPB=0.548444;MQB=1;MQSB=1;BQB=0.570115;MQ0F=0;ICB=0.8034;HOB=0.0144341;AC=5;AN=264;DP4=1822,1781,37,24;MQ=60;ANN=G|missense_variant|MODERATE|Gohir.A01G041400|Gohir.A01G041400.v3.1|transcript|Gohir.A01G041400.1.v3.1|protein_coding|2/2|c.5A>G|p.Asp2Gly|261/1160|5/321|2/106||,G|downstream_gene_variant|MODIFIER|Gohir.A01G041500|Gohir.A01G041500.v3.1|transcript|Gohir.A01…	GT:PL	0/0:	0/0:	0/0:	0/0:	0/0:	0/0:	0/0:	0/0:	1/1:	0/0:	0/0:	0/0:	0/0:	0/0:	0/0:	0/0:	0/0:	0/0:	0/0:	0/0:	0/0:	0/0:	0/0:	0/0:	0/0:	0/0:	0/0:	0/0:	0/0:	0/0:	0/0:	0/0:	0/0:	0/0:	0/0:	0/0:	0/0:	0/0:	0/0:	0/0:	0/0:
A01	3678832	.	C	A	999	.	DP=2337;VDB=1.79796e-05;SGB=-192.405;RPB=0;MQB=0.998214;MQSB=0.999335;BQB=0.736763;MQ0F=0;ICB=5.65573e-11;HOB=0.300099;AC=138;AN=262;DP4=848,805,287,325;MQ=59;ANN=A|missense_variant|MODERATE|Gohir.A01G041500|Gohir.A01G041500.v3.1|transcript|Gohir.A01G041500.4.v3.1|protein_coding|5/7|c.1548G>T|p.Glu516Asp|1724/2722|1548/2223|516/740||,A|missense_variant|MODERATE|Gohir.A01G041500|Gohir.A01G041500.v…	GT:PL	1/1:	1/1:	1/1:	1/1:	1/1:	1/1:	0/0:	0/0:	1/1:	1/1:	0/1:	1/1:	0/0:	1/1:	1/1:	1/1:	1/1:	1/1:	0/1:	0/0:	0/0:	0/0:	0/0:	0/0:	0/0:	0/0:	0/0:	0/0:	0/1:	0/0:	0/0:	0/1:	0/0:	0/0:	0/0:	0/0:	1/1:	0/0:	0/0:	0/0:	1/1:
A01	3831255	.	A	T	999	.	DP=3674;VDB=0.407794;SGB=510.325;RPB=0.24321;MQB=1;MQSB=1;BQB=0.938467;MQ0F=0;ICB=4.18927e-06;HOB=0.213039;AC=76;AN=264;DP4=1198,1384,472,477;MQ=60;ANN=T|missense_variant|MODERATE|Gohir.A01G042100|Gohir.A01G042100.v3.1|transcript|Gohir.A01G042100.1.v3.1|protein_coding|3/14|c.419A>T|p.Glu140Val|1127/4002|419/2967|140/988||,T|missense_variant|MODERATE|Gohir.A01G042100|Gohir.A01G042100.v3.1|transcri…	GT:PL	0/0:	0/0:	1/1:	1/1:	1/1:	0/0:	0/1:	0/0:	0/0:	1/1:	1/1:	0/1:	0/0:	0/0:	0/1:	1/1:	1/1:	1/1:	0/1:	0/0:	1/1:	0/0:	0/0:	0/0:	0/0:	0/0:	0/0:	0/0:	0/1:	0/0:	0/0:	1/1:	0/0:	0/0:	0/0:	0/0:	1/1:	0/0:	0/0:	0/0:	0/1:
A01	3831528	.	C	A	999	.	DP=3703;VDB=0.282292;SGB=612.322;RPB=0.503823;MQB=1;MQSB=1;BQB=0.195542;MQ0F=0;ICB=2.11061e-06;HOB=0.219353;AC=78;AN=264;DP4=1285,1346,465,497;MQ=60;ANN=A|missense_variant|MODERATE|Gohir.A01G042100|Gohir.A01G042100.v3.1|transcript|Gohir.A01G042100.1.v3.1|protein_coding|3/14|c.692C>A|p.Ala231Asp|1400/4002|692/2967|231/988||,A|missense_variant|MODERATE|Gohir.A01G042100|Gohir.A01G042100.v3.1|transcr…	GT:PL	1/1:	1/1:	0/0:	0/0:	0/0:	1/1:	0/0:	0/0:	0/0:	0/0:	0/0:	0/1:	0/0:	1/1:	0/1:	0/0:	0/0:	0/0:	0/1:	0/0:	0/0:	1/1:	0/0:	0/0:	0/0:	0/0:	0/0:	0/0:	0/0:	0/0:	0/0:	0/0:	0/0:	0/0:	0/0:	0/1:	0/0:	0/0:	0/0:	0/0:	0/1:
A01	4152248	.	G	A	990	.	DP=3017;VDB=0.961576;SGB=155.372;RPB=0.926174;MQB=1;MQSB=1;BQB=0.94231;MQ0F=0;ICB=0.421179;HOB=0.0284665;AC=8;AN=264;DP4=1388,1435,42,33;MQ=60;ANN=A|missense_variant|MODERATE|Gohir.A01G043500|Gohir.A01G043500.v3.1|transcript|Gohir.A01G043500.1.v3.1|protein_coding|1/12|c.25G>A|p.Val9Met|232/2857|25/2355|9/784||,A|missense_variant|MODERATE|Gohir.A01G043500|Gohir.A01G043500.v3.1|transcript|Gohir.A01…	GT:PL	0/0:	0/0:	0/0:	0/0:	0/0:	0/0:	0/0:	0/0:	0/0:	0/0:	0/0:	0/0:	0/0:	0/0:	0/0:	0/0:	0/0:	0/0:	0/0:	0/0:	0/0:	0/0:	0/0:	0/0:	0/0:	0/0:	0/0:	0/0:	0/0:	0/0:	0/0:	0/0:	0/0:	0/0:	0/0:	0/0:	0/0:	0/0:	0/0:	0/0:	0/1:
A01	4156052	.	C	A	999	.	DP=4011;VDB=0.371021;SGB=699.686;RPB=0.795266;MQB=1;MQSB=1;BQB=1.22876e-06;MQ0F=0;ICB=5.8598e-07;HOB=0.227014;AC=69;AN=264;DP4=1480,1503,419,515;MQ=60;ANN=A|missense_variant|MODERATE|Gohir.A01G043500|Gohir.A01G043500.v3.1|transcript|Gohir.A01G043500.1.v3.1|protein_coding|12/12|c.1879C>A|p.Arg627Ser|2086/2857|1879/2355|627/784||,A|missense_variant|MODERATE|Gohir.A01G043500|Gohir.A01G043500.v3.1|tr…	GT:PL	0/0:	0/0:	1/1:	1/1:	1/1:	0/0:	0/1:	0/0:	0/0:	1/1:	0/1:	0/0:	0/0:	0/0:	0/1:	1/1:	1/1:	1/1:	0/0:	0/0:	1/1:	0/0:	0/0:	0/0:	0/0:	0/0:	0/0:	0/0:	0/0:	0/0:	0/0:	1/1:	0/0:	0/0:	0/0:	0/0:	1/1:	0/0:	0/0:	0/0:	0/1:
A01	4161695	.	C	T	999	.	DP=3816;VDB=0.466;SGB=688.4;RPB=0.905555;MQB=1;MQSB=1;BQB=4.32206e-09;MQ0F=0;ICB=1.01228e-06;HOB=0.223026;AC=70;AN=264;DP4=1516,1266,533,420;MQ=60;ANN=T|missense_variant|MODERATE|Gohir.A01G044000|Gohir.A01G044000.v3.1|transcript|Gohir.A01G044000.2.v3.1|protein_coding|7/12|c.727C>T|p.Arg243Cys|1599/3159|727/1689|243/562||,T|missense_variant|MODERATE|Gohir.A01G044000|Gohir.A01G044000.v3.1|transcrip…	GT:PL	0/0:	0/0:	1/1:	1/1:	1/1:	0/0:	0/1:	0/0:	0/0:	1/1:	0/1:	0/0:	0/0:	0/0:	0/1:	1/1:	1/1:	1/1:	0/0:	0/0:	1/1:	0/0:	0/0:	0/0:	0/0:	0/0:	0/0:	0/0:	0/0:	0/0:	0/0:	1/1:	0/0:	0/0:	0/0:	0/0:	1/1:	0/0:	0/0:	0/0:	0/1:
A01	4162495	.	A	G	999	.	DP=3711;VDB=7.39669e-17;SGB=354.27;RPB=4.48247e-20;MQB=0.99839;MQSB=0.999554;BQB=0.979966;MQ0F=0;ICB=5.8598e-07;HOB=0.227014;AC=69;AN=264;DP4=1393,1457,342,397;MQ=59;ANN=G|missense_variant|MODERATE|Gohir.A01G044000|Gohir.A01G044000.v3.1|transcript|Gohir.A01G044000.2.v3.1|protein_coding|8/12|c.1198A>G|p.Lys400Glu|2070/3159|1198/1689|400/562||,G|missense_variant|MODERATE|Gohir.A01G044000|Gohir.A01G…	GT:PL	0/0:	0/0:	1/1:	1/1:	1/1:	0/0:	0/0:	0/0:	0/0:	1/1:	0/1:	0/0:	0/0:	0/0:	0/1:	1/1:	1/1:	1/1:	0/0:	0/0:	1/1:	0/0:	0/0:	0/0:	0/0:	0/0:	0/0:	0/0:	0/0:	0/0:	0/0:	1/1:	0/0:	0/0:	0/0:	0/0:	1/1:	0/0:	0/0:	0/0:	1/1:
A01	4165465	.	C	T	999	.	DP=3511;VDB=0.998602;SGB=476.351;RPB=0.975775;MQB=1;MQSB=1;BQB=0.0353731;MQ0F=0;ICB=1.7354e-06;HOB=0.21898;AC=71;AN=264;DP4=1407,1203,410,385;MQ=60;ANN=T|missense_variant|MODERATE|Gohir.A01G044100|Gohir.A01G044100.v3.1|transcript|Gohir.A01G044100.1.v3.1|protein_coding|1/9|c.23C>T|p.Ser8Phe|196/1402|23/918|8/305||,T|missense_variant|MODERATE|Gohir.A01G044100|Gohir.A01G044100.v3.1|transcript|Gohir.…	GT:PL	0/0:	0/0:	1/1:	1/1:	1/1:	0/0:	0/1:	0/0:	0/0:	1/1:	0/1:	0/0:	0/0:	0/0:	0/1:	1/1:	1/1:	1/1:	0/0:	0/0:	1/1:	0/0:	0/0:	0/0:	0/0:	0/0:	0/0:	0/0:	0/1:	0/0:	0/0:	1/1:	0/0:	0/0:	0/0:	0/0:	1/1:	0/0:	0/0:	0/0:	1/1:
A01	4172667	.	G	C	999	.	DP=3759;VDB=0.325817;SGB=686.085;RPB=0.988655;MQB=0.972718;MQSB=0.633005;BQB=0.272069;MQ0F=0.000266028;ICB=2.09231e-05;HOB=0.196711;AC=69;AN=264;DP4=1519,1208,540,376;MQ=59;ANN=C|missense_variant|MODERATE|Gohir.A01G044300|Gohir.A01G044300.v3.1|transcript|Gohir.A01G044300.1.v3.1|protein_coding|1/5|c.50G>C|p.Gly17Ala|50/1557|50/1557|17/518||,C|upstream_gene_variant|MODIFIER|Gohir.A01G044300|Gohir.A…	GT:PL	0/0:	0/0:	1/1:	1/1:	1/1:	0/0:	0/1:	0/0:	0/0:	1/1:	0/1:	0/0:	0/0:	0/0:	0/1:	1/1:	1/1:	1/1:	0/0:	0/0:	1/1:	0/0:	0/0:	0/0:	0/0:	0/0:	0/0:	0/0:	0/1:	0/0:	0/0:	1/1:	0/0:	0/0:	0/0:	0/0:	1/1:	0/0:	0/0:	0/0:	0/1:
A01	4174074	.	A	G	999	.	DP=3038;VDB=0.562343;SGB=200.754;RPB=0.331277;MQB=0.765504;MQSB=0.887118;BQB=0.016661;MQ0F=0.000329164;ICB=1.72552e-05;HOB=0.196941;AC=65;AN=264;DP4=1425,1029,449,47;MQ=58;ANN=G|missense_variant|MODERATE|Gohir.A01G044300|Gohir.A01G044300.v3.1|transcript|Gohir.A01G044300.1.v3.1|protein_coding|5/5|c.1129A>G|p.Met377Val|1129/1557|1129/1557|377/518||,G|missense_variant|MODERATE|Gohir.A01G044300|Gohir…	GT:PL	0/0:	0/0:	1/1:	1/1:	0/1:	0/0:	0/1:	0/0:	0/0:	1/1:	0/1:	0/0:	0/0:	0/0:	0/1:	1/1:	1/1:	1/1:	0/0:	0/0:	1/1:	0/0:	0/0:	0/0:	0/0:	0/0:	0/0:	0/0:	0/0:	0/0:	0/0:	1/1:	0/0:	0/0:	0/0:	0/0:	1/1:	0/0:	0/0:	0/0:	0/1:
A01	4200322	.	A	C	999	.	DP=3708;VDB=0.370495;SGB=577.667;RPB=0.00100879;MQB=0.000767328;MQSB=0.00108108;BQB=0.66967;MQ0F=0.00512406;ICB=5.28959e-05;HOB=0.188677;AC=71;AN=264;DP4=1177,1518,430,434;MQ=49;ANN=C|missense_variant|MODERATE|Gohir.A01G044500|Gohir.A01G044500.v3.1|transcript|Gohir.A01G044500.1.v3.1|protein_coding|5/5|c.1298A>C|p.Glu433Ala|1298/1557|1298/1557|433/518||,C|3_prime_UTR_variant|MODIFIER|Gohir.A01G044…	GT:PL	0/0:	0/0:	0/1:	1/1:	0/1:	0/0:	0/1:	0/0:	0/0:	1/1:	0/1:	0/0:	0/0:	0/0:	0/1:	1/1:	1/1:	1/1:	0/0:	0/0:	1/1:	0/0:	0/0:	0/0:	0/0:	0/0:	0/0:	0/0:	0/1:	0/0:	0/0:	1/1:	0/0:	0/0:	0/0:	0/0:	1/1:	0/0:	0/0:	0/0:	1/1:
A01	4271758	.	G	C	999	.	DP=4015;VDB=0.268463;SGB=510.599;RPB=0.856657;MQB=1;MQSB=1;BQB=0.00189108;MQ0F=0;ICB=2.23147e-06;HOB=0.215794;AC=68;AN=264;DP4=1565,1465,482,377;MQ=60;ANN=C|missense_variant|MODERATE|Gohir.A01G045500|Gohir.A01G045500.v3.1|transcript|Gohir.A01G045500.1.v3.1|protein_coding|3/5|c.674C>G|p.Pro225Arg|834/1958|674/1062|225/353||,C|missense_variant|MODERATE|Gohir.A01G045500|Gohir.A01G045500.v3.1|transcr…	GT:PL	0/0:	0/0:	1/1:	1/1:	1/1:	0/0:	0/1:	0/0:	0/0:	1/1:	0/1:	0/0:	0/0:	0/0:	0/1:	1/1:	1/1:	1/1:	0/0:	0/0:	1/1:	0/0:	0/0:	0/0:	0/0:	0/0:	0/0:	0/0:	0/0:	0/0:	0/0:	1/1:	0/0:	0/0:	0/0:	0/0:	1/1:	0/0:	0/0:	0/0:	1/1:
A01	4271897	.	A	C	999	.	DP=3878;VDB=0.114093;SGB=474.339;RPB=0.82653;MQB=1;MQSB=1;BQB=0.0296635;MQ0F=0;ICB=4.98475e-06;HOB=0.210715;AC=73;AN=264;DP4=1390,1429,431,495;MQ=60;ANN=C|missense_variant|MODERATE|Gohir.A01G045500|Gohir.A01G045500.v3.1|transcript|Gohir.A01G045500.1.v3.1|protein_coding|3/5|c.535T>G|p.Ser179Ala|695/1958|535/1062|179/353||,C|missense_variant|MODERATE|Gohir.A01G045500|Gohir.A01G045500.v3.1|transcrip…	GT:PL	0/0:	0/0:	1/1:	1/1:	1/1:	0/0:	0/1:	0/0:	0/0:	1/1:	0/1:	0/0:	0/0:	0/0:	0/1:	1/1:	1/1:	1/1:	0/0:	0/0:	1/1:	0/0:	0/0:	0/0:	0/0:	0/0:	0/0:	0/0:	0/0:	0/0:	0/0:	1/1:	0/0:	0/0:	0/0:	0/0:	1/1:	0/0:	0/0:	0/0:	1/1:
A01	4488697	.	A	T	999	.	DP=4126;VDB=1.06824e-05;SGB=88.8617;RPB=8.08596e-06;MQB=1;MQSB=1;BQB=0.000839873;MQ0F=0;ICB=0.0891317;HOB=0.0557564;AC=13;AN=264;DP4=2064,1817,77,59;MQ=60;ANN=T|missense_variant|MODERATE|Gohir.A01G046500|Gohir.A01G046500.v3.1|transcript|Gohir.A01G046500.1.v3.1|protein_coding|7/10|c.1103A>T|p.Lys368Ile|1527/2509|1103/1785|368/594||,T|upstream_gene_variant|MODIFIER|Gohir.A01G046600|Gohir.A01G046600…	GT:PL	0/0:	0/0:	0/0:	0/0:	0/0:	0/0:	0/0:	0/0:	1/1:	0/0:	0/0:	0/0:	0/0:	0/0:	0/0:	0/0:	0/0:	0/0:	0/0:	0/0:	0/0:	0/0:	0/0:	0/0:	0/0:	0/0:	0/0:	0/0:	0/0:	0/0:	0/0:	0/0:	0/0:	0/0:	0/0:	0/1:	0/0:	0/0:	0/0:	0/0:	0/1:
A01	4489657	.	C	T	999	.	DP=3597;VDB=0.399967;SGB=-45.2588;RPB=0.00112084;MQB=1;MQSB=1;BQB=0.881509;MQ0F=0;ICB=0.313832;HOB=0.0398301;AC=14;AN=264;DP4=1715,1694,49,41;MQ=60;ANN=T|missense_variant|MODERATE|Gohir.A01G046500|Gohir.A01G046500.v3.1|transcript|Gohir.A01G046500.1.v3.1|protein_coding|10/10|c.1673C>T|p.Pro558Leu|2097/2509|1673/1785|558/594||,T|upstream_gene_variant|MODIFIER|Gohir.A01G046600|Gohir.A01G046600.v3.1|…	GT:PL	0/0:	0/0:	0/0:	0/0:	0/0:	0/0:	0/0:	0/0:	1/1:	0/0:	0/0:	0/0:	0/0:	0/0:	0/0:	0/0:	0/0:	0/0:	0/0:	0/0:	0/0:	0/0:	0/0:	0/0:	0/0:	0/0:	0/0:	0/0:	0/0:	0/0:	0/0:	0/0:	0/0:	0/0:	0/0:	0/1:	0/0:	0/0:	0/0:	0/0:	0/0:
A01	4489659	.	A	G	999	.	DP=3626;VDB=0.785907;SGB=-67.0212;RPB=0.00193423;MQB=1;MQSB=1;BQB=0.0298586;MQ0F=0;ICB=0.313832;HOB=0.0398301;AC=14;AN=264;DP4=1700,1685,53,41;MQ=60;ANN=G|missense_variant|MODERATE|Gohir.A01G046500|Gohir.A01G046500.v3.1|transcript|Gohir.A01G046500.1.v3.1|protein_coding|10/10|c.1675A>G|p.Ile559Val|2099/2509|1675/1785|559/594||,G|upstream_gene_variant|MODIFIER|Gohir.A01G046600|Gohir.A01G046600.v3.1…	GT:PL	0/0:	0/0:	0/0:	0/0:	0/0:	0/0:	0/0:	0/0:	1/1:	0/0:	0/0:	0/0:	0/0:	0/0:	0/0:	0/0:	0/0:	0/0:	0/0:	0/0:	0/0:	0/0:	0/0:	0/0:	0/0:	0/0:	0/0:	0/0:	0/0:	0/0:	0/0:	0/0:	0/0:	0/0:	0/0:	0/1:	0/0:	0/0:	0/0:	0/0:	0/0:
A01	4489680	.	A	G	999	.	DP=3704;VDB=0.962265;SGB=-40.7795;RPB=0.409342;MQB=1;MQSB=1;BQB=0.0590053;MQ0F=0;ICB=0.640888;HOB=0.0246786;AC=14;AN=264;DP4=1798,1653,45,46;MQ=60;ANN=G|missense_variant|MODERATE|Gohir.A01G046500|Gohir.A01G046500.v3.1|transcript|Gohir.A01G046500.1.v3.1|protein_coding|10/10|c.1696A>G|p.Thr566Ala|2120/2509|1696/1785|566/594||,G|upstream_gene_variant|MODIFIER|Gohir.A01G046600|Gohir.A01G046600.v3.1|t…	GT:PL	0/0:	0/0:	0/0:	0/0:	0/0:	0/0:	0/0:	0/0:	0/1:	0/0:	0/0:	0/0:	0/0:	0/0:	0/0:	0/0:	0/0:	0/0:	0/0:	0/0:	0/0:	0/0:	0/0:	0/0:	0/0:	0/0:	0/0:	0/0:	0/0:	0/0:	0/0:	0/0:	0/0:	0/0:	0/0:	0/1:	0/0:	0/0:	0/0:	0/0:	0/1:
A01	4489690	.	AGTT	A	999	.	INDEL;IDV=19;IMF=0.863636;DP=3779;VDB=0.818391;SGB=-140.236;MQSB=1;MQ0F=0;ICB=0.923203;HOB=0.0122819;AC=10;AN=264;DP4=1800,1813,31,33;MQ=60;ANN=A|disruptive_inframe_deletion|MODERATE|Gohir.A01G046500|Gohir.A01G046500.v3.1|transcript|Gohir.A01G046500.1.v3.1|protein_coding|10/10|c.1707_1709delGTT|p.Gln569_Phe570delinsHis|2131/2509|1707/1785|569/594||,A|upstream_gene_variant|MODIFIER|Gohir.A01G04660…	GT:PL	0/0:	0/0:	0/0:	0/0:	0/0:	0/0:	0/0:	0/0:	0/1:	0/0:	0/0:	0/0:	0/0:	0/0:	0/0:	0/0:	0/0:	0/0:	0/0:	0/0:	0/0:	0/0:	0/0:	0/0:	0/0:	0/0:	0/0:	0/0:	0/0:	0/0:	0/0:	0/0:	0/0:	0/0:	0/0:	0/1:	0/0:	0/0:	0/0:	0/0:	0/1:
A01	4490939	.	C	T	999	.	DP=3502;VDB=0.0597381;SGB=314.364;RPB=0.0712186;MQB=1;MQSB=1;BQB=0.00372021;MQ0F=0;ICB=0.0587438;HOB=0.0674644;AC=17;AN=264;DP4=1809,1385,111,76;MQ=60;ANN=T|missense_variant|MODERATE|Gohir.A01G046600|Gohir.A01G046600.v3.1|transcript|Gohir.A01G046600.5.v3.1|protein_coding|2/3|c.41C>T|p.Ser14Phe|163/1890|41/1476|14/491||,T|downstream_gene_variant|MODIFIER|Gohir.A01G046500|Gohir.A01G046500.v3.1|tran…	GT:PL	0/0:	0/0:	0/0:	0/0:	0/0:	0/0:	0/0:	0/0:	1/1:	0/0:	0/0:	0/0:	0/0:	0/0:	0/0:	0/0:	0/0:	0/0:	0/0:	0/0:	0/0:	0/0:	0/0:	0/0:	0/0:	0/0:	0/0:	0/0:	0/0:	0/0:	0/0:	0/0:	0/0:	0/0:	0/0:	0/1:	0/0:	0/0:	0/0:	0/0:	0/0:
A01	4491638	.	T	A	999	.	DP=3829;VDB=4.30448e-05;SGB=115.455;RPB=1.01912e-05;MQB=0.412613;MQSB=0.966438;BQB=0.00381896;MQ0F=0;ICB=0.0587438;HOB=0.0674644;AC=17;AN=264;DP4=1934,1613,77,85;MQ=59;ANN=A|missense_variant|MODERATE|Gohir.A01G046600|Gohir.A01G046600.v3.1|transcript|Gohir.A01G046600.5.v3.1|protein_coding|2/3|c.740T>A|p.Phe247Tyr|862/1890|740/1476|247/491||,A|downstream_gene_variant|MODIFIER|Gohir.A01G046500|Gohir…	GT:PL	0/0:	0/0:	0/0:	0/0:	0/0:	0/0:	0/0:	0/0:	1/1:	0/0:	0/0:	0/0:	0/0:	0/0:	0/0:	0/0:	0/0:	0/0:	0/0:	0/0:	0/0:	0/0:	0/0:	0/0:	0/0:	0/0:	0/0:	0/0:	0/0:	0/0:	0/0:	0/0:	0/0:	0/0:	0/0:	0/1:	0/0:	0/0:	0/0:	0/0:	0/1:
A01	4494345	.	AC	ACCC	999	.	INDEL;IDV=12;IMF=0.8;DP=3980;VDB=0.555209;SGB=-46.0814;MQSB=1;MQ0F=0;ICB=0.0891317;HOB=0.0557564;AC=13;AN=264;DP4=2010,1744,41,42;MQ=60;ANN=ACCC|frameshift_variant|HIGH|Gohir.A01G046700|Gohir.A01G046700.v3.1|transcript|Gohir.A01G046700.1.v3.1|protein_coding|3/4|c.766_767insGG|p.Cys256fs|816/1326|766/777|256/258||,ACCC|downstream_gene_variant|MODIFIER|Gohir.A01G046500|Gohir.A01G046500.v3.1|transcr…	GT:PL	0/0:	0/0:	0/0:	0/0:	0/0:	0/0:	0/0:	0/0:	1/1:	0/0:	0/0:	0/0:	0/0:	0/0:	0/0:	0/0:	0/0:	0/0:	0/0:	0/0:	0/0:	0/0:	0/0:	0/0:	0/0:	0/0:	0/0:	0/0:	0/0:	0/0:	0/0:	0/0:	0/0:	0/0:	0/0:	0/1:	0/0:	0/0:	0/0:	0/0:	0/0:
A01	4494473	.	G	A	999	.	DP=3817;VDB=0.927617;SGB=126.669;RPB=0.866703;MQB=1;MQSB=1;BQB=0.451064;MQ0F=0;ICB=0.0587438;HOB=0.0674644;AC=17;AN=264;DP4=1873,1637,123,85;MQ=60;ANN=A|missense_variant|MODERATE|Gohir.A01G046700|Gohir.A01G046700.v3.1|transcript|Gohir.A01G046700.1.v3.1|protein_coding|3/4|c.640C>T|p.His214Tyr|690/1326|640/777|214/258||,A|downstream_gene_variant|MODIFIER|Gohir.A01G046500|Gohir.A01G046500.v3.1|trans…	GT:PL	0/0:	0/0:	0/0:	0/0:	0/0:	0/0:	0/0:	0/0:	1/1:	0/0:	0/0:	0/0:	0/0:	0/0:	0/0:	0/0:	0/0:	0/0:	0/0:	0/0:	0/0:	0/0:	0/0:	0/0:	0/0:	0/0:	0/0:	0/0:	0/0:	0/0:	0/0:	0/0:	0/0:	0/0:	0/0:	0/1:	0/0:	0/0:	0/0:	0/0:	0/1:
A01	4495108	.	C	T	999	.	DP=3782;VDB=0.815222;SGB=273.976;RPB=0.74425;MQB=1;MQSB=1;BQB=0.0736199;MQ0F=0;ICB=0.0190039;HOB=0.0816116;AC=18;AN=264;DP4=1705,1788,92,89;MQ=60;ANN=T|missense_variant|MODERATE|Gohir.A01G046700|Gohir.A01G046700.v3.1|transcript|Gohir.A01G046700.1.v3.1|protein_coding|2/4|c.425G>A|p.Gly142Asp|475/1326|425/777|142/258||,T|downstream_gene_variant|MODIFIER|Gohir.A01G046600|Gohir.A01G046600.v3.1|transc…	GT:PL	0/0:	0/0:	0/0:	0/0:	0/0:	0/0:	0/0:	0/0:	1/1:	0/0:	0/0:	0/0:	0/0:	0/0:	0/0:	0/0:	0/0:	0/0:	0/0:	0/0:	0/0:	0/0:	0/0:	0/0:	0/0:	0/0:	0/0:	0/0:	0/0:	0/0:	0/0:	0/0:	0/0:	0/0:	0/0:	1/1:	0/0:	0/0:	0/0:	0/0:	0/1:
A01	4495180	.	T	A	999	.	DP=3909;VDB=0.0377871;SGB=371.025;RPB=0.975045;MQB=1;MQSB=1;BQB=0.000432086;MQ0F=0;ICB=0.0587438;HOB=0.0674644;AC=17;AN=264;DP4=1789,1800,106,94;MQ=60;ANN=A|missense_variant|MODERATE|Gohir.A01G046700|Gohir.A01G046700.v3.1|transcript|Gohir.A01G046700.1.v3.1|protein_coding|2/4|c.353A>T|p.Gln118Leu|403/1326|353/777|118/258||,A|downstream_gene_variant|MODIFIER|Gohir.A01G046600|Gohir.A01G046600.v3.1|t…	GT:PL	0/0:	0/0:	0/0:	0/0:	0/0:	0/0:	0/0:	0/0:	1/1:	0/0:	0/0:	0/0:	0/0:	0/0:	0/0:	0/0:	0/0:	0/0:	0/0:	0/0:	0/0:	0/0:	0/0:	0/0:	0/0:	0/0:	0/0:	0/0:	0/0:	0/0:	0/0:	0/0:	0/0:	0/0:	0/0:	0/1:	0/0:	0/0:	0/0:	0/0:	0/0:
A01	4495611	.	T	G	999	.	DP=3297;VDB=0.124862;SGB=299.224;RPB=0.979424;MQB=1;MQSB=1;BQB=0.00331226;MQ0F=0;ICB=0.0587438;HOB=0.0674644;AC=17;AN=264;DP4=1362,1637,95,100;MQ=60;ANN=G|missense_variant|MODERATE|Gohir.A01G046700|Gohir.A01G046700.v3.1|transcript|Gohir.A01G046700.1.v3.1|protein_coding|1/4|c.196A>C|p.Met66Leu|246/1326|196/777|66/258||,G|downstream_gene_variant|MODIFIER|Gohir.A01G046600|Gohir.A01G046600.v3.1|trans…	GT:PL	0/0:	0/0:	0/0:	0/0:	0/0:	0/0:	0/0:	0/0:	1/1:	0/0:	0/0:	0/0:	0/0:	0/0:	0/0:	0/0:	0/0:	0/0:	0/0:	0/0:	0/0:	0/0:	0/0:	0/0:	0/0:	0/0:	0/0:	0/0:	0/0:	0/0:	0/0:	0/0:	0/0:	0/0:	0/0:	0/1:	0/0:	0/0:	0/0:	0/0:	0/0:
A01	4591044	.	C	T	999	.	DP=4401;VDB=0.0475636;SGB=419.995;RPB=0.571763;MQB=1;MQSB=1;BQB=0.00546323;MQ0F=0;ICB=0.00998297;HOB=0.0934056;AC=21;AN=264;DP4=2141,1892,156,106;MQ=60;ANN=T|missense_variant|MODERATE|Gohir.A01G047300|Gohir.A01G047300.v3.1|transcript|Gohir.A01G047300.3.v3.1|protein_coding|11/17|c.1744G>A|p.Asp582Asn|7273/8845|1744/2808|582/935||,T|upstream_gene_variant|MODIFIER|Gohir.A01G047200|Gohir.A01G047200.v…	GT:PL	0/1:	0/0:	0/0:	0/0:	0/0:	0/0:	0/0:	0/0:	1/1:	0/0:	0/0:	0/0:	0/0:	0/0:	0/0:	0/0:	0/0:	0/0:	0/0:	0/0:	0/0:	0/0:	0/0:	0/0:	0/0:	0/0:	0/0:	0/0:	0/0:	0/0:	0/0:	0/0:	0/0:	0/0:	0/0:	0/0:	0/0:	0/0:	0/0:	0/0:	0/0:
A01	4892995	.	C	T	999	.	DP=3842;VDB=0.242888;SGB=556.187;RPB=0.772714;MQB=1;MQSB=1;BQB=0.000471769;MQ0F=0;ICB=1.943e-06;HOB=0.223026;AC=106;AN=264;DP4=1211,1099,750,655;MQ=60;ANN=T|missense_variant|MODERATE|Gohir.A01G047900|Gohir.A01G047900.v3.1|transcript|Gohir.A01G047900.1.v3.1|protein_coding|2/5|c.1826G>A|p.Gly609Asp|2080/3036|1826/2661|609/886||,T|downstream_gene_variant|MODIFIER|Gohir.A01G047800|Gohir.A01G047800.v3…	GT:PL	1/1:	1/1:	0/0:	0/0:	0/0:	1/1:	0/1:	0/0:	1/1:	0/0:	0/1:	0/1:	0/0:	0/1:	0/1:	0/0:	0/0:	0/1:	1/1:	0/1:	0/0:	0/0:	0/0:	0/0:	0/0:	0/0:	0/0:	1/1:	0/1:	0/0:	0/0:	0/0:	0/0:	0/0:	1/1:	0/0:	1/1:	0/0:	1/1:	0/0:	1/1:
A01	4894477	.	C	A	999	.	DP=3735;VDB=0.148382;SGB=475.411;RPB=0.99265;MQB=1;MQSB=1;BQB=4.14793e-08;MQ0F=0;ICB=6.56849e-07;HOB=0.232065;AC=107;AN=264;DP4=1234,1016,721,634;MQ=60;ANN=A|missense_variant|MODERATE|Gohir.A01G047900|Gohir.A01G047900.v3.1|transcript|Gohir.A01G047900.1.v3.1|protein_coding|1/5|c.409G>T|p.Ala137Ser|663/3036|409/2661|137/886||,A|downstream_gene_variant|MODIFIER|Gohir.A01G047800|Gohir.A01G047800.v3.1…	GT:PL	1/1:	1/1:	0/0:	0/0:	0/0:	1/1:	0/1:	0/0:	1/1:	0/0:	0/1:	0/1:	0/0:	0/1:	0/1:	0/0:	0/0:	0/1:	1/1:	0/1:	0/0:	0/0:	0/0:	0/0:	0/0:	0/0:	0/0:	1/1:	0/1:	0/0:	0/0:	0/0:	0/0:	0/0:	1/1:	0/0:	1/1:	0/0:	1/1:	0/0:	1/1:
A01	4914367	.	G	A	999	.	DP=3775;VDB=0.0425522;SGB=569.347;RPB=0.946585;MQB=1;MQSB=1;BQB=0.00879598;MQ0F=0;ICB=4.15801e-10;HOB=0.286042;AC=124;AN=264;DP4=1056,1086,814,708;MQ=60;ANN=A|start_lost|HIGH|Gohir.A01G048100|Gohir.A01G048100.v3.1|transcript|Gohir.A01G048100.1.v3.1|protein_coding|1/4|c.3G>A|p.Met1?|116/1262|3/777|1/258||,A|downstream_gene_variant|MODIFIER|Gohir.A01G048200|Gohir.A01G048200.v3.1|transcript|Gohir.A0…	GT:PL	0/1:	1/1:	1/1:	1/1:	1/1:	1/1:	0/1:	0/0:	0/0:	1/1:	0/0:	1/1:	0/0:	0/1:	1/1:	1/1:	1/1:	1/1:	0/1:	0/0:	1/1:	1/1:	0/0:	0/0:	0/0:	0/0:	0/0:	0/0:	0/1:	0/0:	0/0:	1/1:	0/0:	0/0:	0/0:	0/0:	0/0:	0/0:	0/0:	0/0:	0/1:
A01	4915223	.	A	T	999	.	DP=3542;VDB=0.21313;SGB=279.135;RPB=0.490605;MQB=0.999941;MQSB=0.450187;BQB=0.32576;MQ0F=0;ICB=0.313832;HOB=0.0398301;AC=14;AN=264;DP4=1658,1630,71,83;MQ=59;ANN=T|missense_variant|MODERATE|Gohir.A01G048100|Gohir.A01G048100.v3.1|transcript|Gohir.A01G048100.1.v3.1|protein_coding|2/4|c.391A>T|p.Ile131Phe|504/1262|391/777|131/258||,T|downstream_gene_variant|MODIFIER|Gohir.A01G048200|Gohir.A01G048200.…	GT:PL	0/0:	1/1:	0/0:	0/0:	0/0:	0/0:	0/0:	0/0:	0/0:	0/0:	0/0:	0/1:	0/0:	0/1:	0/0:	0/0:	0/0:	0/0:	0/0:	0/0:	0/0:	0/0:	0/0:	0/0:	0/0:	0/0:	0/0:	0/0:	0/0:	0/0:	0/0:	0/0:	0/0:	0/0:	0/0:	0/0:	0/0:	0/0:	0/0:	0/0:	0/0:
A01	4919057	.	T	A	999	.	DP=3733;VDB=0.527174;SGB=310.49;RPB=0.999671;MQB=0.909265;MQSB=0.000307067;BQB=0.751712;MQ0F=0.000535762;ICB=0.313832;HOB=0.0398301;AC=14;AN=264;DP4=1525,1911,70,115;MQ=57;ANN=A|missense_variant|MODERATE|Gohir.A01G048200|Gohir.A01G048200.v3.1|transcript|Gohir.A01G048200.1.v3.1|protein_coding|3/5|c.544A>T|p.Ile182Phe|556/1473|544/1116|182/371||,A|downstream_gene_variant|MODIFIER|Gohir.A01G048100|G…	GT:PL	0/0:	1/1:	0/0:	0/0:	0/0:	0/0:	0/0:	0/0:	0/0:	0/0:	0/0:	0/1:	0/0:	0/1:	0/0:	0/0:	0/0:	0/0:	0/0:	0/0:	0/0:	0/0:	0/0:	0/0:	0/0:	0/0:	0/0:	0/0:	0/0:	0/0:	0/0:	0/0:	0/0:	0/0:	0/0:	0/0:	0/0:	0/0:	0/0:	0/0:	0/0:
A01	5814193	.	A	C	999	.	DP=4314;VDB=0.163591;SGB=335.924;RPB=0.954631;MQB=0.895594;MQSB=0.909771;BQB=0.955519;MQ0F=0.000927214;ICB=1.04313e-06;HOB=0.228392;AC=147;AN=264;DP4=1133,785,1281,975;MQ=59;ANN=C|missense_variant|MODERATE|Gohir.A01G052500|Gohir.A01G052500.v3.1|transcript|Gohir.A01G052500.1.v3.1|protein_coding|2/5|c.918T>G|p.Cys306Trp|1042/2436|918/1560|306/519||	GT:PL	1/1:	0/1:	0/1:	1/1:	1/1:	1/1:	0/1:	0/0:	1/1:	0/1:	0/1:	0/1:	0/0:	0/0:	1/1:	1/1:	1/1:	1/1:	1/1:	0/1:	1/1:	1/1:	1/1:	0/0:	0/0:	0/0:	0/0:	1/1:	0/1:	0/0:	0/0:	0/1:	0/0:	0/0:	1/1:	0/0:	1/1:	0/0:	1/1:	0/0:	0/1:
A01	5814465	.	T	A	999	.	DP=4467;VDB=0.421564;SGB=468.518;RPB=0.482575;MQB=0.958836;MQSB=0.879372;BQB=1.34866e-05;MQ0F=0.00201478;ICB=7.27309e-07;HOB=0.231376;AC=143;AN=264;DP4=1111,1053,1137,1035;MQ=59;ANN=A|missense_variant|MODERATE|Gohir.A01G052500|Gohir.A01G052500.v3.1|transcript|Gohir.A01G052500.1.v3.1|protein_coding|2/5|c.646A>T|p.Met216Leu|770/2436|646/1560|216/519||	GT:PL	1/1:	0/1:	0/1:	1/1:	1/1:	1/1:	0/1:	0/0:	1/1:	0/1:	0/1:	0/1:	0/0:	0/0:	1/1:	1/1:	1/1:	1/1:	1/1:	0/1:	1/1:	1/1:	1/1:	0/0:	0/0:	0/0:	0/0:	1/1:	0/1:	0/0:	0/0:	0/1:	0/0:	0/0:	1/1:	0/0:	0/1:	0/0:	1/1:	0/0:	0/1:
A01	5814796	.	A	T	999	.	DP=3391;VDB=0.12796;SGB=182.897;RPB=0.951222;MQB=1;MQSB=1;BQB=0.0043753;MQ0F=0;ICB=7.27309e-07;HOB=0.231376;AC=143;AN=264;DP4=817,1035,364,1049;MQ=60;ANN=T|missense_variant|MODERATE|Gohir.A01G052500|Gohir.A01G052500.v3.1|transcript|Gohir.A01G052500.1.v3.1|protein_coding|2/5|c.315T>A|p.Asn105Lys|439/2436|315/1560|105/519||	GT:PL	1/1:	0/1:	0/1:	1/1:	1/1:	1/1:	0/1:	0/0:	1/1:	0/1:	0/1:	0/1:	0/0:	0/0:	1/1:	1/1:	1/1:	1/1:	1/1:	0/1:	1/1:	1/1:	1/1:	0/0:	0/0:	0/0:	0/0:	1/1:	0/0:	0/0:	0/0:	0/1:	0/0:	0/0:	1/1:	0/0:	1/1:	0/0:	1/1:	0/0:	0/1:
A01	5937446	.	C	A	999	.	DP=3697;VDB=0.0621661;SGB=597.046;RPB=0.000292132;MQB=0.811247;MQSB=0.582928;BQB=0.935119;MQ0F=0.00027049;ICB=7.60002e-05;HOB=0.176969;AC=53;AN=264;DP4=1260,1615,320,390;MQ=59;ANN=A|missense_variant|MODERATE|Gohir.A01G052900|Gohir.A01G052900.v3.1|transcript|Gohir.A01G052900.1.v3.1|protein_coding|1/7|c.547C>A|p.Pro183Thr|1176/2894|547/1413|183/470||,A|missense_variant|MODERATE|Gohir.A01G052900|Goh…	GT:PL	0/1:	1/1:	0/0:	0/0:	0/0:	0/0:	0/0:	0/0:	0/0:	0/0:	0/0:	0/0:	0/0:	0/0:	0/0:	0/0:	0/0:	0/0:	1/1:	0/0:	0/0:	0/0:	0/0:	0/0:	0/0:	0/0:	0/0:	0/1:	0/0:	0/0:	0/0:	0/0:	0/0:	0/0:	1/1:	0/0:	0/1:	0/0:	1/1:	0/0:	0/0:
A01	6034100	.	C	T	999	.	DP=6748;VDB=4.93936e-26;SGB=-2448.33;RPB=3.37214e-13;MQB=0;MQSB=0;BQB=0.938725;MQ0F=0.00637226;ICB=3.76052e-06;HOB=0.206497;AC=58;AN=264;DP4=5886,422,186,142;MQ=20;ANN=T|missense_variant|MODERATE|Gohir.A01G054050|Gohir.A01G054050.v3.1|transcript|Gohir.A01G054050.1.v3.1|protein_coding|1/1|c.74G>A|p.Arg25His|234/331|74/114|25/37||,T|downstream_gene_variant|MODIFIER|Gohir.A01G054100|Gohir.A01G054100…	GT:PL	1/1:	0/0:	0/1:	0/1:	1/1:	0/0:	0/0:	0/0:	1/1:	0/0:	0/0:	0/0:	0/0:	0/0:	1/1:	0/1:	0/0:	1/1:	0/0:	0/0:	0/0:	1/1:	1/1:	0/0:	0/0:	0/0:	0/0:	0/0:	0/0:	0/0:	0/0:	0/0:	0/0:	0/0:	0/0:	0/0:	0/0:	0/0:	0/0:	0/0:	0/0:
A01	6034171	.	C	T	999	.	DP=1991;VDB=0.18662;SGB=-766.188;RPB=0.000178645;MQB=0.959916;MQSB=0.997875;BQB=1.08751e-10;MQ0F=0.00050226;ICB=0.916794;HOB=0.0181403;AC=58;AN=244;DP4=1034,713,95,41;MQ=59;ANN=T|start_lost|HIGH|Gohir.A01G054050|Gohir.A01G054050.v3.1|transcript|Gohir.A01G054050.1.v3.1|protein_coding|1/1|c.3G>A|p.Met1?|163/331|3/114|1/37||,T|downstream_gene_variant|MODIFIER|Gohir.A01G054100|Gohir.A01G054100.v3.1|t…	GT:PL	0/1:	0/0:	0/0:	./.:	0/1:	0/1:	0/0:	0/0:	0/1:	0/0:	0/0:	0/0:	0/0:	0/0:	0/1:	0/1:	0/1:	./.:	0/0:	0/1:	0/1:	0/1:	0/1:	0/0:	0/0:	0/0:	0/0:	0/0:	0/0:	0/0:	0/0:	0/0:	0/0:	0/1:	0/0:	0/0:	0/0:	0/0:	0/0:	0/0:	0/1:
A01	6742207	.	T	G	999	.	DP=3803;VDB=0.390597;SGB=471.504;RPB=0.839854;MQB=0.989574;MQSB=0.769289;BQB=0.200183;MQ0F=0;ICB=4.55075e-06;HOB=0.215794;AC=112;AN=264;DP4=1127,1156,684,705;MQ=59;ANN=G|missense_variant|MODERATE|Gohir.A01G056800|Gohir.A01G056800.v3.1|transcript|Gohir.A01G056800.1.v3.1|protein_coding|4/9|c.650A>C|p.Lys217Thr|795/2203|650/1008|217/335||	GT:PL	0/1:	0/0:	0/1:	1/1:	1/1:	1/1:	0/0:	1/1:	1/1:	0/0:	0/1:	0/0:	0/0:	0/1:	1/1:	1/1:	1/1:	0/1:	1/1:	0/1:	1/1:	1/1:	1/1:	0/0:	1/1:	0/0:	0/0:	1/1:	0/1:	1/1:	1/1:	0/1:	0/0:	0/0:	1/1:	0/0:	1/1:	0/0:	1/1:	0/0:	0/1:
A01	6752595	.	CATATATATATATAT	CATATATATATATATATATAT,CATATATATATATATATAT	999	.	INDEL;IDV=13;IMF=0.541667;DP=2139;VDB=0.00665336;SGB=3.38932;MQSB=0.0237974;MQ0F=0.00187003;ICB=0.408789;HOB=0.046284;AC=11,9;AN=226;DP4=813,642,71,45;MQ=57;ANN=CATATATATATATATATAT|frameshift_variant&splice_region_variant|HIGH|Gohir.A01G056900|Gohir.A01G056900.v3.1|transcript|Gohir.A01G056900.1.v3.1|protein_coding|10/10|c.1449_*1insATAT||1449/1449|1449/1449|483/482||,CATATATATATATATATATAT|conserv…	GT:PL	0/0:	0/0:	0/0:	./.:	0/0:	./.:	0/0:	0/0:	./.:	0/0:	0/0:	0/0:	0/0:	0/0:	./.:	0/1:	./.:	0/0:	./.:	0/0:	./.:	0/0:	./.:	0/0:	./.:	0/0:	0/0:	0/0:	0/0:	0/0:	0/0:	0/0:	0/0:	0/0:	./.:	0/0:	./.:	0/0:	./.:	0/0:	0/0:
A01	6752620	.	T	C	999	.	DP=2392;VDB=1.98797e-14;SGB=-171.797;RPB=0;MQB=0.999415;MQSB=4.58069e-05;BQB=0.815274;MQ0F=0.00250836;ICB=0.299477;HOB=0.0648531;AC=62;AN=264;DP4=975,888,238,224;MQ=56;ANN=C|missense_variant|MODERATE|Gohir.A01G056900|Gohir.A01G056900.v3.1|transcript|Gohir.A01G056900.1.v3.1|protein_coding|10/10|c.1439A>G|p.Lys480Arg|1439/1449|1439/1449|480/482||,C|downstream_gene_variant|MODIFIER|Gohir.A01G056850|…	GT:PL	0/0:	0/0:	0/1:	0/1:	1/1:	0/1:	0/0:	0/1:	0/1:	0/0:	0/1:	0/0:	0/0:	0/1:	0/1:	0/1:	0/1:	0/1:	0/1:	0/1:	0/1:	0/1:	0/1:	0/0:	0/1:	0/0:	0/0:	0/1:	0/1:	0/1:	0/1:	0/1:	0/0:	0/0:	0/1:	0/0:	0/1:	0/0:	0/1:	0/0:	0/1:
A01	6812230	.	A	G	999	.	DP=3621;VDB=0.394556;SGB=369.511;RPB=0.320859;MQB=1;MQSB=1;BQB=0.0517536;MQ0F=0;ICB=2.68754e-08;HOB=0.25617;AC=95;AN=264;DP4=1365,1065,576,441;MQ=60;ANN=G|missense_variant|MODERATE|Gohir.A01G057100|Gohir.A01G057100.v3.1|transcript|Gohir.A01G057100.1.v3.1|protein_coding|4/4|c.814A>G|p.Thr272Ala|1156/1751|814/1176|272/391||,G|upstream_gene_variant|MODIFIER|Gohir.A01G057000|Gohir.A01G057000.v3.1|tra…	GT:PL	0/1:	0/0:	0/0:	0/0:	0/0:	0/0:	0/1:	1/1:	0/0:	0/1:	0/0:	0/1:	1/1:	0/1:	0/1:	0/0:	1/1:	1/1:	0/1:	0/0:	0/0:	0/0:	0/0:	0/0:	1/1:	0/0:	0/0:	0/0:	0/1:	1/1:	1/1:	1/1:	0/0:	0/0:	0/0:	0/0:	0/0:	1/1:	0/0:	0/0:	0/0:
A01	7277701	.	TC	T	717	.	INDEL;IDV=28;IMF=0.682927;DP=3316;VDB=0.916463;SGB=213.099;MQSB=0.913789;MQ0F=0.000301568;ICB=0.8034;HOB=0.0144341;AC=5;AN=264;DP4=1467,1659,31,36;MQ=59;ANN=T|frameshift_variant|HIGH|Gohir.A01G060400|Gohir.A01G060400.v3.1|transcript|Gohir.A01G060400.1.v3.1|protein_coding|1/4|c.196delG|p.Glu66fs|402/1323|196/840|66/279||,T|upstream_gene_variant|MODIFIER|Gohir.A01G060300|Gohir.A01G060300.v3.1|trans…	GT:PL	0/0:	0/0:	0/0:	0/0:	0/0:	0/0:	0/0:	0/0:	0/0:	0/0:	0/0:	0/0:	0/0:	0/0:	0/0:	0/0:	0/0:	0/0:	0/0:	0/0:	0/0:	0/0:	0/0:	0/0:	0/0:	0/0:	0/0:	0/0:	0/0:	0/0:	0/0:	0/0:	0/0:	0/0:	0/0:	0/0:	0/0:	0/0:	0/0:	0/0:	0/0:
A01	7277809	.	AGAAGGAAG	AGAAG	884	.	INDEL;IDV=23;IMF=0.575;DP=2813;VDB=0.480624;SGB=140.232;MQSB=1;MQ0F=0;ICB=0.8034;HOB=0.0144341;AC=5;AN=264;DP4=1157,1390,29,23;MQ=60;ANN=AGAAG|frameshift_variant|HIGH|Gohir.A01G060400|Gohir.A01G060400.v3.1|transcript|Gohir.A01G060400.1.v3.1|protein_coding|1/4|c.81_84delCTTC|p.Leu29fs|290/1323|81/840|27/279||,AGAAG|upstream_gene_variant|MODIFIER|Gohir.A01G060300|Gohir.A01G060300.v3.1|transcript|Go…	GT:PL	0/0:	0/0:	0/0:	0/0:	0/0:	0/0:	0/0:	0/0:	0/0:	0/0:	0/0:	0/0:	0/0:	0/0:	0/0:	0/0:	0/0:	0/0:	0/0:	0/0:	0/0:	0/0:	0/0:	0/0:	0/0:	0/0:	0/0:	0/0:	0/0:	0/0:	0/0:	0/0:	0/0:	0/0:	0/0:	0/0:	0/0:	0/0:	0/0:	0/0:	0/0:
A01	8070221	.	G	A	999	.	DP=3311;VDB=4.9557e-06;SGB=-27.3751;RPB=9.68625e-08;MQB=1;MQSB=1;BQB=0.53918;MQ0F=0;ICB=0.00286745;HOB=0.127382;AC=37;AN=264;DP4=1361,1588,119,119;MQ=60;ANN=A|missense_variant|MODERATE|Gohir.A01G064800|Gohir.A01G064800.v3.1|transcript|Gohir.A01G064800.1.v3.1|protein_coding|1/1|c.397G>A|p.Val133Ile|397/2376|397/2376|133/791||,A|upstream_gene_variant|MODIFIER|Gohir.A01G064800|Gohir.A01G064800.v3.1|…	GT:PL	0/0:	0/0:	0/0:	0/0:	0/0:	0/0:	0/1:	0/0:	0/0:	0/1:	0/0:	0/0:	0/0:	0/0:	0/0:	0/0:	0/0:	1/1:	0/1:	0/0:	0/0:	0/0:	0/0:	0/0:	1/1:	0/0:	0/0:	0/0:	0/1:	1/1:	1/1:	0/0:	0/0:	0/0:	0/0:	0/0:	0/0:	0/0:	0/0:	0/0:	0/1:
A01	8070222	.	T	A	999	.	DP=3292;VDB=5.49838e-06;SGB=-146.489;RPB=7.65197e-07;MQB=1;MQSB=1;BQB=0.178982;MQ0F=0;ICB=0.00379723;HOB=0.12523;AC=38;AN=264;DP4=1319,1573,127,121;MQ=60;ANN=A|missense_variant|MODERATE|Gohir.A01G064800|Gohir.A01G064800.v3.1|transcript|Gohir.A01G064800.1.v3.1|protein_coding|1/1|c.398T>A|p.Val133Asp|398/2376|398/2376|133/791||,A|upstream_gene_variant|MODIFIER|Gohir.A01G064800|Gohir.A01G064800.v3.1…	GT:PL	0/0:	0/0:	0/0:	0/0:	0/0:	0/0:	0/1:	0/0:	0/0:	0/1:	0/0:	0/0:	0/0:	0/0:	0/0:	0/0:	0/0:	1/1:	0/1:	0/0:	0/0:	0/0:	0/0:	0/0:	1/1:	0/0:	0/0:	0/0:	0/1:	1/1:	1/1:	0/0:	0/0:	0/0:	0/0:	0/0:	0/0:	0/0:	0/0:	0/0:	0/1:
A01	8071313	.	A	G	999	.	DP=3516;VDB=0.717454;SGB=312.907;RPB=0.82959;MQB=0.62484;MQSB=0.933485;BQB=0.998407;MQ0F=0.000284414;ICB=0.000908477;HOB=0.140381;AC=38;AN=264;DP4=1578,1449,215,190;MQ=59;ANN=G|missense_variant|MODERATE|Gohir.A01G064800|Gohir.A01G064800.v3.1|transcript|Gohir.A01G064800.1.v3.1|protein_coding|1/1|c.1489A>G|p.Ile497Val|1489/2376|1489/2376|497/791||,G|upstream_gene_variant|MODIFIER|Gohir.A01G064800|G…	GT:PL	0/0:	0/0:	0/0:	0/0:	0/0:	0/0:	0/1:	0/0:	0/0:	0/1:	0/0:	0/0:	0/0:	0/0:	0/0:	0/0:	0/0:	1/1:	0/1:	0/0:	0/0:	0/0:	0/0:	0/0:	1/1:	0/0:	0/0:	0/0:	0/1:	1/1:	1/1:	0/0:	0/0:	0/0:	0/0:	0/1:	0/0:	0/0:	0/0:	0/0:	0/1:
A01	8071352	.	T	G	999	.	DP=3600;VDB=0.017968;SGB=183.117;RPB=0.597407;MQB=0.61235;MQSB=0.933574;BQB=0.710053;MQ0F=0.000277778;ICB=0.000376569;HOB=0.151056;AC=40;AN=264;DP4=1649,1453,190,201;MQ=59;ANN=G|missense_variant|MODERATE|Gohir.A01G064800|Gohir.A01G064800.v3.1|transcript|Gohir.A01G064800.1.v3.1|protein_coding|1/1|c.1528T>G|p.Cys510Gly|1528/2376|1528/2376|510/791||,G|upstream_gene_variant|MODIFIER|Gohir.A01G064800|…	GT:PL	0/0:	0/0:	0/0:	0/0:	0/0:	0/0:	0/1:	0/0:	0/0:	0/1:	0/0:	0/0:	0/0:	0/0:	0/0:	0/0:	0/0:	1/1:	0/1:	0/0:	0/0:	0/0:	0/0:	0/0:	1/1:	0/0:	0/0:	0/0:	0/1:	1/1:	1/1:	0/0:	0/0:	0/0:	0/0:	0/0:	0/0:	0/0:	0/0:	0/0:	0/1:
A01	8238238	.	CGAAGATGAAGATGAA	CGAAGATGAA	999	.	INDEL;IDV=22;IMF=0.814815;DP=2921;VDB=0.0731826;SGB=45.0355;MQSB=1;MQ0F=0;ICB=0.0356696;HOB=0.0943694;AC=26;AN=236;DP4=1290,959,85,64;MQ=60;ANN=CGAAGATGAA|conservative_inframe_deletion|MODERATE|Gohir.A01G065600|Gohir.A01G065600.v3.1|transcript|Gohir.A01G065600.1.v3.1|protein_coding|1/4|c.163_168delGATGAA|p.Asp55_Glu56del|375/2219|163/1614|55/537||,CGAAGATGAA|downstream_gene_variant|MODIFIER|Gohir…	GT:PL	0/1:	0/0:	0/0:	0/0:	0/0:	0/0:	0/0:	./.:	./.:	0/0:	0/0:	0/0:	0/1:	0/0:	0/0:	1/1:	0/0:	0/0:	0/0:	0/0:	0/0:	./.:	./.:	0/0:	0/0:	0/0:	0/0:	0/0:	0/0:	0/0:	0/0:	./.:	0/0:	0/0:	0/0:	0/0:	0/0:	0/1:	0/0:	0/0:	./.:
A01	8238473	.	G	A	999	.	DP=3735;VDB=0.203387;SGB=251.591;RPB=0.995294;MQB=0.996393;MQSB=0.996913;BQB=3.85825e-06;MQ0F=0;ICB=5.98085e-06;HOB=0.211404;AC=83;AN=264;DP4=1482,1264,500,384;MQ=59;ANN=A|missense_variant|MODERATE|Gohir.A01G065600|Gohir.A01G065600.v3.1|transcript|Gohir.A01G065600.1.v3.1|protein_coding|1/4|c.388G>A|p.Val130Met|600/2219|388/1614|130/537||,A|downstream_gene_variant|MODIFIER|Gohir.A01G065500|Gohir.A…	GT:PL	0/1:	0/0:	0/0:	0/0:	0/0:	0/0:	0/1:	1/1:	1/1:	0/0:	0/1:	0/1:	1/1:	0/1:	0/1:	1/1:	0/0:	0/1:	0/0:	0/1:	0/0:	1/1:	1/1:	0/0:	0/0:	0/0:	0/0:	0/0:	0/0:	0/0:	0/0:	1/1:	0/0:	0/0:	0/0:	0/0:	0/0:	1/1:	0/0:	0/0:	0/1:
A01	8317291	.	G	C	999	.	DP=4222;VDB=0.224922;SGB=418.312;RPB=0.714443;MQB=1;MQSB=1;BQB=1.21406e-06;MQ0F=0;ICB=0.00498326;HOB=0.12302;AC=39;AN=264;DP4=1847,1720,267,243;MQ=60;ANN=C|missense_variant|MODERATE|Gohir.A01G066300|Gohir.A01G066300.v3.1|transcript|Gohir.A01G066300.1.v3.1|protein_coding|9/9|c.3039C>G|p.Asn1013Lys|3403/4097|3039/3471|1013/1156||,C|upstream_gene_variant|MODIFIER|Gohir.A01G066200|Gohir.A01G066200.v3…	GT:PL	0/1:	0/0:	0/0:	0/0:	0/0:	0/0:	0/0:	0/0:	0/0:	0/0:	0/0:	0/1:	1/1:	0/0:	0/1:	0/0:	0/0:	0/0:	0/0:	0/0:	0/0:	1/1:	0/0:	0/0:	0/0:	0/0:	0/0:	0/0:	0/0:	0/0:	0/0:	0/1:	0/0:	0/0:	0/0:	0/0:	0/0:	1/1:	0/0:	0/0:	0/0:
A01	8533587	.	G	A	999	.	DP=3974;VDB=0.183636;SGB=469.17;RPB=0.997172;MQB=1;MQSB=1;BQB=0.850199;MQ0F=0;ICB=0.00253412;HOB=0.136249;AC=46;AN=264;DP4=1645,1656,289,277;MQ=60;ANN=A|missense_variant|MODERATE|Gohir.A01G067000|Gohir.A01G067000.v3.1|transcript|Gohir.A01G067000.3.v3.1|protein_coding|18/21|c.3076G>A|p.Gly1026Arg|3202/4387|3076/3762|1026/1253||,A|downstream_gene_variant|MODIFIER|Gohir.A01G067050|Gohir.A01G067050.v…	GT:PL	0/0:	0/0:	0/0:	1/1:	0/0:	1/1:	0/0:	0/0:	0/0:	0/1:	0/0:	0/0:	0/0:	0/1:	0/1:	0/0:	0/0:	0/1:	0/1:	0/0:	0/0:	0/0:	0/0:	0/0:	0/0:	0/0:	0/0:	0/0:	0/0:	0/0:	0/0:	0/0:	0/0:	0/0:	0/0:	0/0:	0/0:	0/0:	0/0:	0/0:	0/0:
A01	8536969	.	T	C	999	.	DP=3913;VDB=0.225937;SGB=399.563;RPB=0.994555;MQB=1;MQSB=1;BQB=0.00119093;MQ0F=0;ICB=0.00303657;HOB=0.131198;AC=42;AN=264;DP4=1739,1528,287,204;MQ=60;ANN=C|missense_variant|MODERATE|Gohir.A01G067050|Gohir.A01G067050.v3.1|transcript|Gohir.A01G067050.1.v3.1|protein_coding|5/9|c.659A>G|p.Asn220Ser|659/1131|659/1131|220/376||,C|missense_variant|MODERATE|Gohir.A01G067050|Gohir.A01G067050.v3.1|transcri…	GT:PL	0/0:	0/0:	0/0:	1/1:	0/0:	1/1:	0/1:	0/0:	0/0:	0/1:	0/0:	0/0:	0/0:	0/1:	0/1:	0/0:	0/0:	0/1:	0/1:	0/0:	0/0:	0/0:	0/0:	0/0:	0/0:	0/0:	0/0:	0/0:	0/0:	0/0:	0/0:	0/0:	0/0:	0/0:	0/0:	0/0:	0/0:	0/0:	0/0:	0/0:	0/0:
A01	8537830	.	G	C	999	.	DP=3899;VDB=0.412917;SGB=411.616;RPB=0.999331;MQB=1;MQSB=1;BQB=0.864337;MQ0F=0;ICB=0.00119237;HOB=0.146006;AC=48;AN=264;DP4=1573,1651,284,285;MQ=60;ANN=C|missense_variant|MODERATE|Gohir.A01G067050|Gohir.A01G067050.v3.1|transcript|Gohir.A01G067050.1.v3.1|protein_coding|1/9|c.185C>G|p.Ala62Gly|185/1131|185/1131|62/376||,C|missense_variant|MODERATE|Gohir.A01G067050|Gohir.A01G067050.v3.1|transcript|G…	GT:PL	0/0:	0/0:	0/0:	1/1:	0/0:	1/1:	0/1:	0/0:	0/0:	0/1:	0/0:	0/0:	0/0:	0/1:	0/1:	0/0:	0/0:	0/1:	0/1:	0/0:	0/0:	0/0:	0/0:	0/0:	0/0:	0/0:	0/0:	0/0:	0/0:	0/0:	0/0:	0/0:	0/0:	0/0:	0/0:	0/0:	0/0:	0/0:	0/0:	0/0:	0/0:
A01	8562170	.	A	C	999	.	DP=4088;VDB=0.0411508;SGB=156.778;RPB=0.476163;MQB=1;MQSB=1;BQB=0.685577;MQ0F=0;ICB=0.116823;HOB=0.0431302;AC=9;AN=264;DP4=1600,2207,58,56;MQ=60;ANN=C|missense_variant|MODERATE|Gohir.A01G067300|Gohir.A01G067300.v3.1|transcript|Gohir.A01G067300.1.v3.1|protein_coding|2/5|c.594T>G|p.Ser198Arg|648/1424|594/1089|198/362||,C|missense_variant|MODERATE|Gohir.A01G067300|Gohir.A01G067300.v3.1|transcript|Go…	GT:PL	0/0:	0/0:	0/0:	0/0:	0/0:	0/0:	0/0:	0/0:	0/0:	0/0:	0/0:	0/0:	0/0:	0/0:	0/0:	0/0:	0/0:	0/1:	0/0:	0/0:	0/0:	0/0:	0/0:	0/0:	0/0:	0/0:	0/0:	0/0:	0/0:	0/0:	0/0:	0/0:	0/0:	0/0:	0/0:	0/0:	0/0:	0/0:	0/0:	0/0:	0/0:
A01	9700392	.	TGAACCCGAACCCGAACCCGA	TGAACCCGAACCCGAACCCGAACCCGA	999	.	INDEL;IDV=29;IMF=0.690476;DP=3589;VDB=1.48288e-06;SGB=209.597;MQSB=1;MQ0F=0;ICB=0.070291;HOB=0.0589569;AC=12;AN=252;DP4=1469,1108,48,42;MQ=60;ANN=TGAACCCGAACCCGAACCCGAACCCGA|disruptive_inframe_insertion|MODERATE|Gohir.A01G071600|Gohir.A01G071600.v3.1|transcript|Gohir.A01G071600.1.v3.1|protein_coding|1/4|c.57_62dupACCCGA|p.Glu19_Pro20dup|118/1477|63/1050|21/349||,TGAACCCGAACCCGAACCCGAACCCGA|upstre…	GT:PL	0/0:	0/0:	0/0:	0/0:	0/0:	0/0:	0/0:	./.:	./.:	0/0:	0/0:	0/0:	0/0:	0/0:	0/0:	0/0:	0/0:	0/0:	0/0:	0/0:	0/0:	0/0:	0/0:	0/0:	0/0:	0/0:	0/0:	0/0:	0/0:	0/0:	0/0:	0/0:	0/0:	0/0:	0/0:	0/0:	0/0:	0/0:	0/0:	0/0:	./.:
A01	9700496	.	T	G	999	.	DP=3732;VDB=0.644019;SGB=453.565;RPB=0.980841;MQB=1;MQSB=1;BQB=0.324454;MQ0F=0;ICB=0.00138921;HOB=0.141414;AC=44;AN=264;DP4=1846,1271,288,170;MQ=60;ANN=G|missense_variant|MODERATE|Gohir.A01G071600|Gohir.A01G071600.v3.1|transcript|Gohir.A01G071600.1.v3.1|protein_coding|1/4|c.146T>G|p.Leu49Trp|201/1477|146/1050|49/349||,G|5_prime_UTR_premature_start_codon_gain_variant|LOW|Gohir.A01G071600|Gohir.A01…	GT:PL	0/0:	0/0:	0/0:	0/0:	0/0:	0/0:	0/0:	1/1:	1/1:	0/0:	0/1:	0/0:	0/0:	0/1:	0/1:	0/0:	0/1:	0/1:	0/0:	0/1:	0/0:	0/0:	0/0:	0/0:	0/0:	0/0:	0/0:	0/0:	0/0:	0/0:	0/0:	0/1:	0/0:	0/0:	0/0:	0/0:	0/0:	0/0:	0/0:	0/0:	1/1:
A01	9702905	.	C	G	999	.	DP=3593;VDB=0.163349;SGB=476.372;RPB=0.205559;MQB=0.862773;MQSB=0.673405;BQB=0.987424;MQ0F=0;ICB=0.0064844;HOB=0.120753;AC=40;AN=264;DP4=1369,1686,205,248;MQ=59;ANN=G|missense_variant|MODERATE|Gohir.A01G071600|Gohir.A01G071600.v3.1|transcript|Gohir.A01G071600.1.v3.1|protein_coding|3/4|c.908C>G|p.Ser303Cys|963/1477|908/1050|303/349||,G|missense_variant|MODERATE|Gohir.A01G071600|Gohir.A01G071600.v3…	GT:PL	0/0:	0/0:	0/0:	0/0:	0/0:	0/0:	0/0:	1/1:	1/1:	0/0:	0/1:	0/0:	0/0:	0/0:	0/1:	0/0:	0/1:	0/1:	0/0:	0/1:	0/0:	0/0:	0/0:	0/0:	0/0:	0/0:	0/0:	0/0:	0/0:	0/0:	0/0:	0/1:	0/0:	0/0:	0/0:	0/0:	0/0:	0/0:	0/0:	0/0:	0/1:
A01	10382572	.	G	C	999	.	DP=3964;VDB=0.307535;SGB=384.38;RPB=0.935032;MQB=0.733268;MQSB=0.0603179;BQB=0.823614;MQ0F=0;ICB=6.0022e-06;HOB=0.213039;AC=100;AN=264;DP4=1433,1188,665,566;MQ=58;ANN=C|missense_variant|MODERATE|Gohir.A01G072900|Gohir.A01G072900.v3.1|transcript|Gohir.A01G072900.1.v3.1|protein_coding|8/8|c.1158G>C|p.Lys386Asn|1473/1848|1158/1290|386/429||,C|missense_variant|MODERATE|Gohir.A01G072900|Gohir.A01G0729…	GT:PL	0/0:	0/0:	0/0:	0/0:	0/0:	0/0:	0/1:	1/1:	1/1:	0/0:	1/1:	0/0:	0/0:	0/1:	0/1:	0/0:	0/1:	0/0:	0/0:	0/1:	0/0:	0/0:	0/0:	0/0:	0/0:	0/0:	0/0:	0/0:	0/0:	0/0:	0/0:	0/1:	0/0:	0/0:	0/0:	0/0:	0/0:	0/0:	0/0:	1/1:	0/1:
A01	10466801	.	A	T	999	.	DP=3730;VDB=0.36251;SGB=469.566;RPB=0.875941;MQB=0.835653;MQSB=0.142295;BQB=0.0700067;MQ0F=0.000536193;ICB=2.46231e-07;HOB=0.239555;AC=98;AN=264;DP4=1238,1178,640,561;MQ=58;ANN=T|missense_variant|MODERATE|Gohir.A01G073300|Gohir.A01G073300.v3.1|transcript|Gohir.A01G073300.1.v3.1|protein_coding|3/6|c.436A>T|p.Ile146Leu|544/1585|436/1062|146/353||,T|missense_variant|MODERATE|Gohir.A01G073300|Gohir.A…	GT:PL	0/0:	0/0:	0/0:	0/0:	0/0:	0/0:	0/1:	1/1:	1/1:	0/0:	1/1:	0/1:	0/0:	0/0:	0/1:	0/0:	0/1:	0/0:	0/0:	0/1:	0/0:	0/0:	0/0:	0/0:	0/0:	0/0:	0/0:	0/0:	0/0:	0/0:	0/0:	0/1:	0/0:	0/0:	0/0:	0/0:	0/0:	0/0:	0/0:	1/1:	1/1:
A01	10471388	.	TCCCCCC	TCCCCCCCCC	999	.	INDEL;IDV=2;IMF=0.0909091;DP=3409;VDB=0.327166;SGB=-122.918;MQSB=1;MQ0F=0;ICB=0.982643;HOB=0.00783402;AC=63;AN=264;DP4=1389,804,347,245;MQ=60;ANN=TCCCCCCCCC|conservative_inframe_insertion|MODERATE|Gohir.A01G073400|Gohir.A01G073400.v3.1|transcript|Gohir.A01G073400.1.v3.1|protein_coding|2/3|c.360_361insGGG|p.Gly120dup|678/1891|360/1296|120/431||,TCCCCCCCCC|conservative_inframe_insertion|MODERATE|Go…	GT:PL	0/0:	0/0:	0/0:	0/0:	0/0:	0/0:	0/1:	0/1:	0/1:	0/0:	0/1:	0/0:	0/0:	0/0:	0/0:	0/0:	0/1:	0/0:	0/0:	0/1:	0/0:	0/0:	0/0:	0/0:	0/0:	0/0:	0/0:	0/0:	0/1:	0/0:	0/0:	0/1:	0/0:	0/0:	0/0:	0/0:	0/0:	0/0:	0/0:	0/1:	0/1:
A01	10471392	.	CCCGCCGCCGCCGCCGCC	CCCGCCGCCGCCGCCGCCGCC	999	.	INDEL;IDV=29;IMF=0.878788;DP=3427;VDB=0.000705224;SGB=84.8996;MQSB=1;MQ0F=0;ICB=4.04393e-06;HOB=0.216139;AC=94;AN=264;DP4=1049,799,354,272;MQ=60;ANN=CCCGCCGCCGCCGCCGCCGCC|conservative_inframe_insertion|MODERATE|Gohir.A01G073400|Gohir.A01G073400.v3.1|transcript|Gohir.A01G073400.1.v3.1|protein_coding|2/3|c.345_346insGGC|p.Asn115_Gly116insGly|663/1891|345/1296|115/431||,CCCGCCGCCGCCGCCGCCGCC|conserv…	GT:PL	0/0:	0/0:	0/0:	0/0:	0/0:	0/0:	0/1:	1/1:	1/1:	0/0:	1/1:	0/1:	0/0:	0/0:	0/1:	0/0:	0/1:	0/0:	0/0:	0/1:	0/0:	0/0:	0/0:	0/0:	0/0:	0/0:	0/0:	0/0:	0/1:	0/0:	0/0:	0/1:	0/0:	0/0:	0/0:	0/0:	0/0:	0/0:	0/0:	1/1:	0/1:
A01	10471395	.	GCC	GCCCCC	999	.	INDEL;IDV=3;IMF=0.09375;DP=3481;VDB=0.936049;SGB=-125.264;MQSB=1;MQ0F=0;ICB=0.276666;HOB=0.0662305;AC=58;AN=264;DP4=1462,1065,340,254;MQ=60;ANN=GCCCCC|conservative_inframe_insertion|MODERATE|Gohir.A01G073400|Gohir.A01G073400.v3.1|transcript|Gohir.A01G073400.1.v3.1|protein_coding|2/3|c.357_358insGGG|p.Gly119dup|675/1891|357/1296|119/431||,GCCCCC|conservative_inframe_insertion|MODERATE|Gohir.A01G07…	GT:PL	0/0:	0/0:	0/0:	0/0:	0/0:	0/0:	0/1:	0/1:	0/1:	0/0:	0/1:	0/0:	0/0:	0/0:	0/0:	0/0:	0/1:	0/0:	0/0:	0/1:	0/0:	0/0:	0/0:	0/0:	0/0:	0/0:	0/0:	0/0:	0/1:	0/0:	0/0:	0/1:	0/0:	0/0:	0/0:	0/0:	0/0:	0/0:	0/0:	0/1:	0/1:
A01	10471682	.	C	T	999	.	DP=2964;VDB=1.74476e-34;SGB=-330.554;RPB=0;MQB=1;MQSB=1;BQB=0.715185;MQ0F=0;ICB=2.81922e-07;HOB=0.236915;AC=84;AN=264;DP4=1136,1350,186,207;MQ=60;ANN=T|missense_variant|MODERATE|Gohir.A01G073400|Gohir.A01G073400.v3.1|transcript|Gohir.A01G073400.1.v3.1|protein_coding|2/3|c.73G>A|p.Glu25Lys|391/1891|73/1296|25/431||,T|missense_variant|MODERATE|Gohir.A01G073400|Gohir.A01G073400.v3.1|transcript|Gohir…	GT:PL	0/0:	0/0:	0/0:	0/0:	0/0:	0/0:	0/1:	1/1:	1/1:	0/0:	1/1:	0/1:	0/0:	0/0:	0/0:	0/0:	0/1:	0/0:	0/0:	0/0:	0/0:	0/0:	0/0:	0/0:	0/0:	0/0:	0/0:	0/0:	0/0:	0/0:	0/0:	0/1:	0/0:	0/0:	0/0:	0/0:	0/0:	0/0:	0/0:	1/1:	0/1:
A01	10502180	.	T	C	999	.	DP=3943;VDB=0.0444699;SGB=548.847;RPB=0.92863;MQB=1;MQSB=1;BQB=0.000131628;MQ0F=0;ICB=2.05296e-08;HOB=0.258494;AC=100;AN=264;DP4=1273,1183,687,656;MQ=60;ANN=C|missense_variant|MODERATE|Gohir.A01G073700|Gohir.A01G073700.v3.1|transcript|Gohir.A01G073700.1.v3.1|protein_coding|1/17|c.59T>C|p.Ile20Thr|329/2932|59/2409|20/802||,C|upstream_gene_variant|MODIFIER|Gohir.A01G073700|Gohir.A01G073700.v3.1|tra…	GT:PL	0/0:	0/0:	0/0:	0/0:	0/0:	0/0:	0/1:	1/1:	1/1:	0/0:	1/1:	0/0:	0/0:	0/0:	0/1:	0/0:	0/1:	0/0:	0/0:	0/0:	0/0:	0/0:	0/0:	0/0:	0/0:	0/0:	0/0:	0/0:	0/1:	0/0:	0/0:	0/1:	0/0:	0/0:	0/0:	0/0:	0/0:	0/0:	0/0:	1/1:	1/1:
A01	10502868	.	C	G	999	.	DP=3604;VDB=0.287866;SGB=496.714;RPB=0.997795;MQB=1;MQSB=1;BQB=0.512375;MQ0F=0;ICB=1.27497e-08;HOB=0.262052;AC=102;AN=264;DP4=1301,993,690,500;MQ=60;ANN=G|missense_variant|MODERATE|Gohir.A01G073700|Gohir.A01G073700.v3.1|transcript|Gohir.A01G073700.1.v3.1|protein_coding|2/17|c.101C>G|p.Ala34Gly|371/2932|101/2409|34/802||,G|5_prime_UTR_variant|MODIFIER|Gohir.A01G073700|Gohir.A01G073700.v3.1|transcr…	GT:PL	0/0:	0/0:	0/0:	0/0:	0/0:	0/0:	0/1:	1/1:	1/1:	0/0:	1/1:	0/0:	0/0:	0/1:	0/1:	0/0:	0/1:	0/0:	0/0:	0/0:	0/0:	0/0:	0/0:	0/0:	0/0:	0/0:	0/0:	0/0:	0/1:	0/0:	0/0:	0/1:	0/0:	0/0:	0/0:	0/0:	0/0:	0/0:	0/0:	1/1:	1/1:
A01	10503701	.	A	G	999	.	DP=2471;VDB=1.4362e-39;SGB=63.6474;RPB=8.32378e-31;MQB=1;MQSB=1;BQB=0.00305619;MQ0F=0;ICB=0.00409873;HOB=0.128593;AC=28;AN=226;DP4=1138,1119,83,63;MQ=60;ANN=G|missense_variant|MODERATE|Gohir.A01G073700|Gohir.A01G073700.v3.1|transcript|Gohir.A01G073700.1.v3.1|protein_coding|5/17|c.638A>G|p.Asn213Ser|908/2932|638/2409|213/802||,G|missense_variant|MODERATE|Gohir.A01G073700|Gohir.A01G073700.v3.1|tran…	GT:PL	0/0:	0/0:	0/0:	0/0:	0/0:	0/0:	0/0:	./.:	./.:	0/0:	./.:	0/0:	0/0:	0/0:	0/0:	0/0:	0/0:	0/0:	0/0:	0/0:	0/0:	0/0:	0/0:	0/0:	0/0:	0/0:	0/0:	0/0:	0/0:	0/0:	0/0:	0/0:	0/0:	0/0:	0/0:	0/0:	0/0:	0/0:	0/0:	./.:	0/0:
A01	10566737	.	A	G	999	.	DP=3549;VDB=0.297748;SGB=451.808;RPB=0.687283;MQB=0.999578;MQSB=0.998533;BQB=0.00538207;MQ0F=0;ICB=3.38913e-05;HOB=0.187988;AC=59;AN=264;DP4=1510,1267,361,313;MQ=59;ANN=G|missense_variant|MODERATE|Gohir.A01G074100|Gohir.A01G074100.v3.1|transcript|Gohir.A01G074100.1.v3.1|protein_coding|1/1|c.296A>G|p.Gln99Arg|400/1687|296/975|99/324||,G|downstream_gene_variant|MODIFIER|Gohir.A01G074000|Gohir.A01G0…	GT:PL	0/0:	0/0:	0/0:	0/0:	0/0:	0/0:	0/0:	1/1:	1/1:	0/0:	0/1:	0/1:	0/0:	0/1:	0/1:	0/0:	0/1:	0/0:	0/0:	0/0:	0/0:	0/0:	0/0:	0/0:	0/0:	0/0:	0/0:	0/0:	0/0:	0/0:	0/0:	0/1:	0/0:	0/0:	0/0:	0/0:	0/0:	0/0:	0/0:	0/0:	1/1:
A01	10610906	.	G	C	999	.	DP=3458;VDB=0.422235;SGB=575.147;RPB=0.320213;MQB=1;MQSB=1;BQB=0.000292485;MQ0F=0;ICB=0.000166566;HOB=0.172836;AC=59;AN=264;DP4=1561,1111,371,300;MQ=60;ANN=C|missense_variant|MODERATE|Gohir.A01G074400|Gohir.A01G074400.v3.1|transcript|Gohir.A01G074400.1.v3.1|protein_coding|15/20|c.1254G>C|p.Gln418His|1439/4081|1254/3624|418/1207||,C|missense_variant|MODERATE|Gohir.A01G074400|Gohir.A01G074400.v3.1|…	GT:PL	0/0:	0/0:	0/0:	0/0:	0/0:	0/0:	0/0:	1/1:	1/1:	0/0:	0/1:	0/1:	0/0:	0/1:	0/1:	0/0:	0/1:	0/0:	0/0:	0/0:	0/0:	0/0:	0/0:	0/0:	0/0:	0/0:	0/0:	0/0:	0/0:	0/0:	0/0:	0/1:	0/0:	0/0:	0/0:	0/0:	0/0:	0/0:	0/0:	0/0:	1/1:
A01	11927515	.	A	C	999	.	DP=3931;VDB=0.994306;SGB=46.6222;RPB=0.707897;MQB=1;MQSB=1;BQB=0.99848;MQ0F=0;ICB=0.116823;HOB=0.0431302;AC=9;AN=264;DP4=1889,1838,37,32;MQ=60;ANN=C|missense_variant|MODERATE|Gohir.A01G080700|Gohir.A01G080700.v3.1|transcript|Gohir.A01G080700.1.v3.1|protein_coding|2/3|c.1429T>G|p.Tyr477Asp|1985/2506|1429/1614|477/537||,C|missense_variant|MODERATE|Gohir.A01G080700|Gohir.A01G080700.v3.1|transcript|G…	GT:PL	0/0:	0/0:	0/0:	0/0:	0/0:	0/0:	0/0:	0/0:	0/0:	0/0:	0/0:	0/0:	0/0:	0/0:	0/0:	0/0:	0/0:	0/0:	0/0:	0/0:	0/0:	0/0:	1/1:	0/0:	0/0:	0/0:	0/0:	0/0:	0/0:	0/0:	0/0:	0/0:	0/0:	0/0:	0/0:	0/0:	0/0:	0/0:	0/0:	0/0:	0/0:
A01	11927755	.	C	T	998	.	DP=3825;VDB=0.00970686;SGB=157.378;RPB=0.864626;MQB=1;MQSB=1;BQB=0.57356;MQ0F=0;ICB=0.0773041;HOB=0.043618;AC=8;AN=264;DP4=1946,1672,56,34;MQ=60;ANN=T|missense_variant|MODERATE|Gohir.A01G080700|Gohir.A01G080700.v3.1|transcript|Gohir.A01G080700.1.v3.1|protein_coding|2/3|c.1189G>A|p.Asp397Asn|1745/2506|1189/1614|397/537||,T|upstream_gene_variant|MODIFIER|Gohir.A01G080700|Gohir.A01G080700.v3.1|trans…	GT:PL	0/0:	0/0:	0/0:	0/0:	0/0:	0/0:	0/0:	0/0:	0/0:	0/0:	0/0:	0/0:	0/0:	0/0:	0/0:	0/0:	0/0:	0/0:	0/0:	0/0:	0/0:	0/0:	1/1:	0/0:	0/0:	0/0:	0/0:	0/0:	0/0:	0/0:	0/0:	0/0:	0/0:	0/0:	0/0:	0/0:	0/0:	0/0:	0/0:	0/0:	0/0:
A01	11954931	.	G	A	624	.	DP=3777;VDB=7.7903e-05;SGB=-0.335745;RPB=0.946251;MQB=1;MQSB=1;BQB=0.826785;MQ0F=0;ICB=0.750178;HOB=0.0146924;AC=4;AN=264;DP4=1648,1972,22,35;MQ=60;ANN=A|missense_variant|MODERATE|Gohir.A01G080900|Gohir.A01G080900.v3.1|transcript|Gohir.A01G080900.1.v3.1|protein_coding|5/8|c.856G>A|p.Gly286Ser|888/1735|856/1176|286/391||,A|missense_variant|MODERATE|Gohir.A01G080900|Gohir.A01G080900.v3.1|transcript…	GT:PL	0/0:	0/0:	0/0:	0/0:	0/0:	0/0:	0/0:	0/0:	0/0:	0/0:	0/0:	0/0:	0/0:	0/0:	0/0:	0/0:	0/0:	0/0:	0/0:	0/0:	0/0:	0/0:	0/0:	0/0:	0/0:	0/0:	0/0:	0/0:	0/0:	0/0:	0/0:	0/0:	0/0:	0/0:	0/0:	0/0:	0/0:	0/0:	0/0:	0/0:	0/0:
A01	11996061	.	C	T	999	.	DP=3523;VDB=0.0587789;SGB=191.535;RPB=0.572272;MQB=1;MQSB=1;BQB=0.0771886;MQ0F=0;ICB=0.35478;HOB=0.0288969;AC=7;AN=264;DP4=1730,1589,62,39;MQ=60;ANN=T|missense_variant|MODERATE|Gohir.A01G081300|Gohir.A01G081300.v3.1|transcript|Gohir.A01G081300.1.v3.1|protein_coding|2/2|c.352G>A|p.Asp118Asn|562/1155|352/366|118/121||,T|3_prime_UTR_variant|MODIFIER|Gohir.A01G081200|Gohir.A01G081200.v3.1|transcript|…	GT:PL	0/0:	0/0:	0/0:	0/0:	0/0:	0/0:	0/0:	0/0:	0/0:	0/0:	0/0:	0/0:	0/0:	0/0:	0/0:	0/0:	0/0:	0/0:	0/0:	0/0:	0/0:	0/0:	1/1:	0/0:	0/0:	0/0:	0/0:	0/0:	0/0:	0/0:	0/0:	0/0:	0/0:	0/0:	0/0:	0/0:	0/0:	0/0:	0/0:	0/0:	0/0:
A01	12190210	.	A	T	999	.	DP=3372;VDB=2.54765e-19;SGB=105.02;RPB=2.90816e-40;MQB=1;MQSB=1;BQB=0.75351;MQ0F=0;ICB=5.70467e-05;HOB=0.185491;AC=64;AN=264;DP4=1293,1430,252,295;MQ=60;ANN=T|missense_variant|MODERATE|Gohir.A01G082500|Gohir.A01G082500.v3.1|transcript|Gohir.A01G082500.1.v3.1|protein_coding|23/23|c.2637T>A|p.Phe879Leu|2655/3165|2637/2769|879/922||,T|missense_variant|MODERATE|Gohir.A01G082500|Gohir.A01G082500.v3.1|…	GT:PL	0/0:	0/0:	0/0:	0/0:	0/0:	0/0:	0/1:	0/0:	0/0:	0/1:	0/0:	0/1:	1/1:	0/1:	0/1:	0/0:	0/1:	0/0:	0/1:	0/1:	1/1:	1/1:	0/0:	0/0:	0/0:	0/0:	0/0:	1/1:	0/1:	0/1:	1/1:	0/0:	0/0:	0/0:	0/1:	0/0:	1/1:	1/1:	1/1:	0/0:	0/0:
A01	12200619	.	C	T	999	.	DP=3982;VDB=0.0391273;SGB=566.926;RPB=0.028852;MQB=0.995044;MQSB=0.998525;BQB=2.07229e-24;MQ0F=0.00050226;ICB=5.70467e-05;HOB=0.185491;AC=64;AN=264;DP4=1531,1399,446,473;MQ=59;ANN=T|missense_variant|MODERATE|Gohir.A01G082500|Gohir.A01G082500.v3.1|transcript|Gohir.A01G082500.1.v3.1|protein_coding|8/23|c.1067G>A|p.Gly356Asp|1085/3165|1067/2769|356/922||,T|missense_variant|MODERATE|Gohir.A01G082500|…	GT:PL	0/0:	0/0:	0/0:	0/0:	0/0:	0/0:	0/1:	0/0:	0/0:	0/1:	0/0:	0/1:	1/1:	0/1:	0/1:	0/0:	0/1:	0/0:	0/1:	0/1:	1/1:	1/1:	0/0:	0/0:	0/0:	0/0:	0/0:	1/1:	0/1:	0/1:	1/1:	0/0:	0/0:	0/0:	1/1:	0/0:	1/1:	1/1:	1/1:	0/0:	0/0:
A01	12203290	.	G	T	999	.	DP=3766;VDB=0.493194;SGB=556.31;RPB=0.872909;MQB=0.902495;MQSB=0.555722;BQB=0.00612094;MQ0F=0.000265534;ICB=0.000103208;HOB=0.18156;AC=69;AN=264;DP4=1478,1282,476,403;MQ=58;ANN=T|missense_variant|MODERATE|Gohir.A01G082500|Gohir.A01G082500.v3.1|transcript|Gohir.A01G082500.1.v3.1|protein_coding|2/23|c.237C>A|p.Asn79Lys|255/3165|237/2769|79/922||,T|missense_variant|MODERATE|Gohir.A01G082500|Gohir.A0…	GT:PL	0/1:	0/0:	0/0:	0/0:	0/0:	0/0:	0/1:	0/0:	0/0:	0/1:	0/0:	0/1:	1/1:	0/1:	0/1:	0/0:	0/1:	0/0:	0/1:	0/1:	1/1:	1/1:	0/0:	0/0:	0/0:	0/0:	0/0:	1/1:	0/1:	0/1:	1/1:	0/1:	0/0:	0/0:	0/1:	0/0:	1/1:	1/1:	1/1:	0/0:	0/0:
A01	12297034	.	C	G	999	.	DP=3788;VDB=0.0401306;SGB=465.589;RPB=0.131919;MQB=0.0025941;MQSB=1.84292e-15;BQB=6.67858e-08;MQ0F=0.00158395;ICB=4.46969e-09;HOB=0.269858;AC=122;AN=264;DP4=1168,1119,695,711;MQ=54;ANN=G|missense_variant|MODERATE|Gohir.A01G083100|Gohir.A01G083100.v3.1|transcript|Gohir.A01G083100.1.v3.1|protein_coding|3/3|c.706G>C|p.Val236Leu|894/1691|706/1365|236/454||	GT:PL	1/1:	1/1:	0/1:	1/1:	1/1:	1/1:	0/0:	0/0:	0/0:	0/1:	0/0:	1/1:	1/1:	0/1:	0/1:	0/0:	0/1:	1/1:	1/1:	0/1:	1/1:	1/1:	1/1:	0/0:	0/0:	0/0:	0/0:	1/1:	0/1:	1/1:	1/1:	0/1:	0/0:	0/0:	1/1:	0/0:	1/1:	1/1:	1/1:	0/0:	0/0:
A01	12297348	.	A	T	999	.	DP=2934;VDB=4.09518e-19;SGB=12.2629;RPB=4.49814e-30;MQB=0.994738;MQSB=1;BQB=4.35742e-19;MQ0F=0;ICB=8.3854e-09;HOB=0.265381;AC=116;AN=264;DP4=986,1022,404,406;MQ=59;ANN=T|missense_variant|MODERATE|Gohir.A01G083100|Gohir.A01G083100.v3.1|transcript|Gohir.A01G083100.1.v3.1|protein_coding|3/3|c.392T>A|p.Ile131Lys|580/1691|392/1365|131/454||	GT:PL	1/1:	1/1:	0/1:	1/1:	1/1:	1/1:	0/1:	0/0:	0/0:	0/1:	0/0:	1/1:	1/1:	0/1:	0/1:	0/0:	0/1:	1/1:	1/1:	0/1:	1/1:	1/1:	1/1:	0/0:	0/0:	0/0:	0/0:	1/1:	0/1:	1/1:	1/1:	0/1:	0/0:	0/0:	0/1:	0/0:	1/1:	1/1:	1/1:	0/0:	0/0:
A01	12505189	.	A	C	999	.	DP=3536;VDB=3.75927e-06;SGB=448.419;RPB=2.42795e-09;MQB=0.96429;MQSB=0.989579;BQB=0.459201;MQ0F=0;ICB=0.00300021;HOB=0.143911;AC=67;AN=264;DP4=1306,1319,363,429;MQ=59;ANN=C|missense_variant|MODERATE|Gohir.A01G083900|Gohir.A01G083900.v3.1|transcript|Gohir.A01G083900.1.v3.1|protein_coding|3/4|c.1031A>C|p.Gln344Pro|1031/1296|1031/1296|344/431||	GT:PL	0/1:	0/0:	0/0:	0/0:	0/0:	0/0:	0/1:	0/0:	0/0:	0/1:	0/0:	0/1:	1/1:	1/1:	0/1:	0/0:	0/0:	0/0:	0/1:	0/1:	1/1:	1/1:	1/1:	0/0:	0/0:	0/0:	0/0:	1/1:	0/1:	0/1:	1/1:	0/1:	0/0:	0/0:	0/1:	0/0:	1/1:	1/1:	1/1:	0/0:	0/0:
A01	12517016	.	A	C	999	.	DP=4151;VDB=0.277101;SGB=586.717;RPB=0.262276;MQB=0.802814;MQSB=0.000946286;BQB=0.000245772;MQ0F=0.000963623;ICB=0.000200829;HOB=0.174214;AC=67;AN=264;DP4=1560,1471,518,486;MQ=57;ANN=C|stop_gained|HIGH|Gohir.A01G084200|Gohir.A01G084200.v3.1|transcript|Gohir.A01G084200.1.v3.1|protein_coding|2/3|c.662T>G|p.Leu221*|891/1489|662/1050|221/349||,C|upstream_gene_variant|MODIFIER|Gohir.A01G084100|Gohir.A…	GT:PL	0/1:	0/0:	0/0:	0/0:	0/0:	0/0:	0/1:	0/0:	0/0:	0/1:	0/0:	1/1:	1/1:	0/1:	0/1:	0/0:	0/0:	0/0:	0/1:	0/1:	1/1:	1/1:	1/1:	0/0:	0/0:	0/0:	0/0:	1/1:	0/1:	0/1:	1/1:	0/0:	0/0:	0/0:	1/1:	0/0:	1/1:	1/1:	1/1:	0/0:	0/0:
A01	12519821	.	A	C	999	.	DP=3874;VDB=0.0980156;SGB=608.981;RPB=0.939852;MQB=1;MQSB=1;BQB=0.316708;MQ0F=0;ICB=0.00243323;HOB=0.147268;AC=70;AN=264;DP4=1270,1479,412,529;MQ=60;ANN=C|missense_variant|MODERATE|Gohir.A01G084300|Gohir.A01G084300.v3.1|transcript|Gohir.A01G084300.1.v3.1|protein_coding|1/6|c.86A>C|p.Lys29Thr|225/1687|86/915|29/304||,C|upstream_gene_variant|MODIFIER|Gohir.A01G084100|Gohir.A01G084100.v3.1|transcrip…	GT:PL	0/1:	0/0:	0/0:	0/0:	0/0:	0/0:	0/1:	0/0:	0/0:	0/1:	0/0:	0/1:	1/1:	0/1:	0/1:	0/0:	0/0:	0/0:	0/1:	0/1:	1/1:	1/1:	1/1:	0/0:	0/0:	0/0:	0/0:	1/1:	0/1:	0/1:	1/1:	0/1:	0/0:	0/0:	0/1:	0/0:	1/1:	1/1:	1/1:	0/0:	0/0:
A01	12548009	.	T	C	999	.	DP=3750;VDB=0.445817;SGB=448.941;RPB=0.361994;MQB=1;MQSB=1;BQB=0.687855;MQ0F=0;ICB=0.000177559;HOB=0.173984;AC=63;AN=264;DP4=1422,1565,315,349;MQ=60;ANN=C|missense_variant|MODERATE|Gohir.A01G084700|Gohir.A01G084700.v3.1|transcript|Gohir.A01G084700.2.v3.1|protein_coding|2/10|c.56T>C|p.Leu19Ser|278/2241|56/1752|19/583||,C|missense_variant|MODERATE|Gohir.A01G084700|Gohir.A01G084700.v3.1|transcript|G…	GT:PL	0/1:	1/1:	0/1:	1/1:	1/1:	1/1:	0/1:	0/0:	0/0:	0/0:	0/0:	0/0:	0/0:	0/0:	0/1:	0/0:	0/0:	1/1:	0/1:	0/0:	0/0:	0/0:	0/0:	0/0:	0/0:	0/0:	0/0:	0/0:	0/1:	0/1:	0/0:	0/0:	0/0:	0/0:	0/0:	0/0:	0/0:	0/0:	0/0:	0/0:	0/0:
A01	12548918	.	G	A	999	.	DP=4021;VDB=0.185313;SGB=321.602;RPB=0.903739;MQB=1;MQSB=1;BQB=0.018662;MQ0F=0;ICB=0.000263757;HOB=0.17034;AC=64;AN=264;DP4=1633,1605,351,297;MQ=60;ANN=A|missense_variant|MODERATE|Gohir.A01G084700|Gohir.A01G084700.v3.1|transcript|Gohir.A01G084700.2.v3.1|protein_coding|5/10|c.643G>A|p.Ala215Thr|865/2241|643/1752|215/583||,A|missense_variant|MODERATE|Gohir.A01G084700|Gohir.A01G084700.v3.1|transcrip…	GT:PL	0/1:	1/1:	0/1:	1/1:	1/1:	1/1:	0/1:	0/0:	0/0:	0/0:	0/0:	0/0:	0/0:	0/0:	0/1:	0/0:	0/0:	1/1:	0/1:	0/0:	0/0:	0/0:	0/0:	0/0:	0/0:	0/0:	0/0:	0/0:	0/1:	0/1:	0/0:	0/0:	0/0:	0/0:	0/0:	0/0:	0/0:	0/0:	0/0:	0/0:	0/0:
A01	12553397	.	A	C	999	.	DP=4030;VDB=0.00750166;SGB=366.101;RPB=0.734777;MQB=0.996485;MQSB=0.887673;BQB=0.0271205;MQ0F=0;ICB=0.00142762;HOB=0.150798;AC=61;AN=264;DP4=1864,1311,421,288;MQ=59;ANN=C|missense_variant|MODERATE|Gohir.A01G084800|Gohir.A01G084800.v3.1|transcript|Gohir.A01G084800.1.v3.1|protein_coding|3/6|c.203A>C|p.Lys68Thr|299/1535|203/1263|68/420||,C|upstream_gene_variant|MODIFIER|Gohir.A01G084850|Gohir.A01G08…	GT:PL	0/1:	1/1:	0/1:	1/1:	1/1:	1/1:	0/1:	0/0:	0/0:	0/0:	0/0:	0/0:	0/0:	0/0:	0/1:	0/0:	0/0:	1/1:	0/1:	0/0:	0/0:	0/0:	0/0:	0/0:	0/0:	0/0:	0/0:	0/0:	0/1:	0/1:	0/0:	0/0:	0/0:	0/0:	0/0:	0/0:	0/0:	0/0:	0/0:	0/0:	0/0:
A01	12554690	.	T	C	999	.	DP=3674;VDB=2.90117e-05;SGB=344.147;RPB=4.25441e-08;MQB=0.997901;MQSB=0.999364;BQB=0.00135864;MQ0F=0;ICB=0.000118667;HOB=0.177571;AC=62;AN=264;DP4=1761,1189,367,227;MQ=59;ANN=C|missense_variant|MODERATE|Gohir.A01G084800|Gohir.A01G084800.v3.1|transcript|Gohir.A01G084800.1.v3.1|protein_coding|6/6|c.1006T>C|p.Ser336Pro|1102/1535|1006/1263|336/420||,C|upstream_gene_variant|MODIFIER|Gohir.A01G084850|G…	GT:PL	0/1:	1/1:	0/1:	1/1:	1/1:	1/1:	0/1:	0/0:	0/0:	0/0:	0/0:	0/0:	0/0:	0/0:	0/1:	0/0:	0/0:	1/1:	0/1:	0/0:	0/0:	0/0:	0/0:	0/0:	0/0:	0/0:	0/0:	0/0:	0/1:	0/1:	0/0:	0/0:	0/0:	0/0:	0/0:	0/0:	0/0:	0/0:	0/0:	0/0:	0/0:
A01	12556345	.	G	A	999	.	DP=4304;VDB=0.0414783;SGB=271.144;RPB=0.00238159;MQB=0.691751;MQSB=0.994189;BQB=2.55911e-05;MQ0F=0.000232342;ICB=0.000519608;HOB=0.16242;AC=62;AN=264;DP4=1751,1730,322,347;MQ=59;ANN=A|missense_variant|MODERATE|Gohir.A01G084850|Gohir.A01G084850.v3.1|transcript|Gohir.A01G084850.1.v3.1|protein_coding|1/1|c.271G>A|p.Ala91Thr|271/549|271/549|91/182||,A|downstream_gene_variant|MODIFIER|Gohir.A01G084700…	GT:PL	0/1:	1/1:	0/1:	1/1:	1/1:	1/1:	0/1:	0/0:	0/0:	0/0:	0/0:	0/0:	0/0:	0/0:	0/1:	0/0:	0/0:	1/1:	0/1:	0/0:	0/0:	0/0:	0/0:	0/0:	0/0:	0/0:	0/0:	0/0:	0/1:	0/1:	0/0:	0/0:	0/0:	0/0:	0/0:	0/0:	0/0:	0/0:	0/0:	0/0:	0/0:
A01	12781532	.	T	G	999	.	DP=3703;VDB=1.3794e-05;SGB=19.59;RPB=1.22344e-17;MQB=0.807311;MQSB=0.997915;BQB=0.00101892;MQ0F=0.000270051;ICB=2.37587e-05;HOB=0.192723;AC=62;AN=264;DP4=1705,1394,244,246;MQ=59;ANN=G|missense_variant|MODERATE|Gohir.A01G085800|Gohir.A01G085800.v3.1|transcript|Gohir.A01G085800.1.v3.1|protein_coding|6/6|c.417T>G|p.Ser139Arg|615/1412|417/909|139/302||,G|upstream_gene_variant|MODIFIER|Gohir.A01G08590…	GT:PL	0/0:	1/1:	0/1:	1/1:	1/1:	1/1:	0/1:	0/0:	0/0:	0/0:	0/0:	0/0:	0/0:	0/0:	0/1:	0/0:	0/0:	1/1:	0/0:	0/0:	0/0:	0/0:	0/0:	0/0:	0/0:	0/0:	0/0:	0/0:	0/1:	0/1:	0/0:	0/0:	0/0:	0/0:	0/0:	0/0:	0/0:	0/0:	0/0:	0/0:	0/0:
A01	12781620	.	G	A	999	.	DP=3854;VDB=3.08305e-05;SGB=-102.649;RPB=5.01887e-16;MQB=0.69746;MQSB=0.983494;BQB=0.296277;MQ0F=0;ICB=3.69523e-05;HOB=0.189136;AC=63;AN=264;DP4=1716,1364,372,298;MQ=59;ANN=A|missense_variant|MODERATE|Gohir.A01G085800|Gohir.A01G085800.v3.1|transcript|Gohir.A01G085800.1.v3.1|protein_coding|6/6|c.505G>A|p.Glu169Lys|703/1412|505/909|169/302||,A|upstream_gene_variant|MODIFIER|Gohir.A01G085900|Gohir.A…	GT:PL	0/0:	1/1:	0/1:	1/1:	1/1:	1/1:	0/1:	0/0:	0/0:	0/0:	0/0:	0/0:	0/0:	0/0:	0/1:	0/0:	0/0:	1/1:	0/1:	0/0:	0/0:	0/0:	0/0:	0/0:	0/0:	0/0:	0/0:	0/0:	0/0:	0/1:	0/0:	0/0:	0/0:	0/0:	0/0:	0/0:	0/0:	0/0:	0/0:	0/0:	0/0:
A01	12850079	.	A	G	508	.	DP=4255;VDB=0.249241;SGB=116.945;RPB=0.976065;MQB=1;MQSB=1;BQB=0.0610636;MQ0F=0;ICB=0.750178;HOB=0.0146924;AC=4;AN=264;DP4=1965,2130,33,19;MQ=60;ANN=G|missense_variant|MODERATE|Gohir.A01G086500|Gohir.A01G086500.v3.1|transcript|Gohir.A01G086500.1.v3.1|protein_coding|2/2|c.907A>G|p.Lys303Glu|1646/2277|907/1272|303/423||,G|missense_variant|MODERATE|Gohir.A01G086500|Gohir.A01G086500.v3.1|transcript|G…	GT:PL	0/0:	0/0:	0/0:	0/0:	0/0:	0/0:	0/0:	0/0:	0/0:	0/0:	0/0:	0/0:	0/0:	0/0:	0/0:	0/0:	0/0:	0/0:	0/0:	0/0:	0/0:	0/0:	0/0:	0/0:	0/0:	0/0:	0/0:	0/0:	0/0:	0/0:	0/0:	0/0:	0/0:	0/0:	0/0:	0/0:	0/0:	0/0:	0/0:	0/0:	0/0:
A01	12851842	.	T	C	564	.	DP=3843;VDB=0.129747;SGB=110.848;RPB=0.866511;MQB=0.629452;MQSB=2.02681e-10;BQB=0.40033;MQ0F=0;ICB=0.750178;HOB=0.0146924;AC=4;AN=264;DP4=1997,1686,43,20;MQ=55;ANN=C|missense_variant|MODERATE|Gohir.A01G086600|Gohir.A01G086600.v3.1|transcript|Gohir.A01G086600.1.v3.1|protein_coding|3/3|c.3369A>G|p.Ile1123Met|3750/4737|3369/4149|1123/1382||,C|missense_variant|MODERATE|Gohir.A01G086600|Gohir.A01G0866…	GT:PL	0/0:	0/0:	0/0:	0/0:	0/0:	0/0:	0/0:	0/0:	0/0:	0/0:	0/0:	0/0:	0/0:	0/0:	0/0:	0/0:	0/0:	0/0:	0/0:	0/0:	0/0:	0/0:	0/0:	0/0:	0/0:	0/0:	0/0:	0/0:	0/0:	0/0:	0/0:	0/0:	0/0:	0/0:	0/0:	0/0:	0/0:	0/0:	0/0:	0/0:	0/0:
A01	12860110	.	TCCCCCCCCCCCCCC	TCCCCCCCCCCCCC,TCCCCCCCCCCCC	999	.	INDEL;IDV=13;IMF=0.928571;DP=1266;VDB=0.00289895;SGB=-7.04823;MQSB=1;MQ0F=0;ICB=1.66195e-40;HOB=0.351457;AC=191,45;AN=248;DP4=93,22,51,559;MQ=60;ANN=TCCCCCCCCCCCC|frameshift_variant&stop_lost|HIGH|Gohir.A01G086700|Gohir.A01G086700.v3.1|transcript|Gohir.A01G086700.3.v3.1|protein_coding|5/5|c.1431_*1delGG|p.Ter477fs|1742/2308|1431/1431|477/476||,TCCCCCCCCCCCCC|frameshift_variant&stop_lost|HIGH|Gohi…	GT:PL	1/1:	0/1:	1/1:	1/1:	1/2:	0/1:	0/1:	1/1:	1/1:	1/1:	1/1:	1/1:	1/1:	1/2:	1/1:	1/2:	./.:	0/1:	1/2:	1/2:	1/1:	1/1:	1/2:	1/1:	1/2:	1/1:	1/2:	1/2:	1/1:	0/1:	1/2:	1/1:	1/1:	1/2:	1/1:	1/2:	1/1:	1/1:	0/0:	1/2:	0/1:
A01	12864418	.	A	C	561	.	DP=3504;VDB=0.487597;SGB=195.757;RPB=0.00307177;MQB=1;MQSB=1;BQB=0.0390358;MQ0F=0;ICB=0.750178;HOB=0.0146924;AC=4;AN=264;DP4=1831,1482,25,32;MQ=60;ANN=C|missense_variant|MODERATE|Gohir.A01G086800|Gohir.A01G086800.v3.1|transcript|Gohir.A01G086800.1.v3.1|protein_coding|2/2|c.1495T>G|p.Leu499Val|1495/1752|1495/1752|499/583||,C|upstream_gene_variant|MODIFIER|Gohir.A01G086700|Gohir.A01G086700.v3.1|tra…	GT:PL	0/0:	0/0:	0/0:	0/0:	0/0:	0/0:	0/0:	0/0:	0/0:	0/0:	0/0:	0/0:	0/0:	0/0:	0/0:	0/0:	0/0:	0/0:	0/0:	0/0:	0/0:	0/0:	0/0:	0/0:	0/0:	0/0:	0/0:	0/0:	0/0:	0/0:	0/0:	0/0:	0/0:	0/0:	0/0:	0/0:	0/0:	0/0:	0/0:	0/0:	0/0:
A01	13714267	.	G	T	551	.	DP=3756;VDB=0.00241928;SGB=146.53;RPB=0.0556732;MQB=0.999885;MQSB=0.99196;BQB=0.946916;MQ0F=0;ICB=0.750178;HOB=0.0146924;AC=4;AN=264;DP4=1989,1607,30,33;MQ=59;ANN=T|missense_variant|MODERATE|Gohir.A01G089301|Gohir.A01G089301.v3.1|transcript|Gohir.A01G089301.1.v3.1|protein_coding|1/2|c.799C>A|p.Pro267Thr|799/1416|799/1416|267/471||,T|downstream_gene_variant|MODIFIER|Gohir.A01G089800|Gohir.A01G0898…	GT:PL	0/0:	0/0:	0/0:	0/0:	0/0:	0/0:	0/0:	0/0:	0/0:	0/0:	0/0:	0/0:	0/0:	0/0:	0/0:	0/0:	0/0:	0/0:	0/0:	0/0:	0/0:	0/0:	0/0:	0/0:	0/0:	0/0:	0/0:	0/0:	0/0:	0/0:	0/0:	0/0:	0/0:	0/0:	0/0:	0/0:	0/0:	0/0:	0/0:	0/0:	0/0:
A01	13797221	.	C	G	659	.	DP=4094;VDB=0.551566;SGB=146.53;RPB=0.0677834;MQB=1;MQSB=1;BQB=0.289186;MQ0F=0;ICB=0.750178;HOB=0.0146924;AC=4;AN=264;DP4=2001,1923,33,30;MQ=60;ANN=G|missense_variant|MODERATE|Gohir.A01G090100|Gohir.A01G090100.v3.1|transcript|Gohir.A01G090100.1.v3.1|protein_coding|1/5|c.259C>G|p.Arg87Gly|382/1474|259/1080|87/359||,G|upstream_gene_variant|MODIFIER|Gohir.A01G090000|Gohir.A01G090000.v3.1|transcript|…	GT:PL	0/0:	0/0:	0/0:	0/0:	0/0:	0/0:	0/0:	0/0:	0/0:	0/0:	0/0:	0/0:	0/0:	0/0:	0/0:	0/0:	0/0:	0/0:	0/0:	0/0:	0/0:	0/0:	0/0:	0/0:	0/0:	0/0:	0/0:	0/0:	0/0:	0/0:	0/0:	0/0:	0/0:	0/0:	0/0:	0/0:	0/0:	0/0:	0/0:	0/0:	0/0:
A01	13812431	.	C	T	501	.	DP=3814;VDB=0.742567;SGB=73.4766;RPB=0.409825;MQB=1;MQSB=1;BQB=0.166271;MQ0F=0;ICB=0.750178;HOB=0.0146924;AC=4;AN=264;DP4=1871,1743,29,33;MQ=60;ANN=T|missense_variant|MODERATE|Gohir.A01G090400|Gohir.A01G090400.v3.1|transcript|Gohir.A01G090400.1.v3.1|protein_coding|1/3|c.86G>A|p.Gly29Asp|178/1318|86/1053|29/350||,T|downstream_gene_variant|MODIFIER|Gohir.A01G090300|Gohir.A01G090300.v3.1|transcript|…	GT:PL	0/0:	0/0:	0/0:	0/0:	0/0:	0/0:	0/0:	0/0:	0/0:	0/0:	0/0:	0/0:	0/0:	0/0:	0/0:	0/0:	0/0:	0/0:	0/0:	0/0:	0/0:	0/0:	0/0:	0/0:	0/0:	0/0:	0/0:	0/0:	0/0:	0/0:	0/0:	0/0:	0/0:	0/0:	0/0:	0/0:	0/0:	0/0:	0/0:	0/0:	0/0:
A01	14028135	.	C	T	999	.	DP=3136;VDB=1.2863e-11;SGB=-77.782;RPB=4.89704e-22;MQB=0.764815;MQSB=0.967523;BQB=3.4589e-05;MQ0F=0;ICB=8.74209e-05;HOB=0.181789;AC=65;AN=264;DP4=1455,1176,205,189;MQ=59;ANN=T|missense_variant|MODERATE|Gohir.A01G091500|Gohir.A01G091500.v3.1|transcript|Gohir.A01G091500.1.v3.1|protein_coding|6/8|c.62C>T|p.Ala21Val|553/1197|62/618|21/205||,T|upstream_gene_variant|MODIFIER|Gohir.A01G091500|Gohir.A01G…	GT:PL	0/0:	1/1:	0/1:	1/1:	1/1:	1/1:	0/1:	0/0:	0/0:	0/1:	0/0:	0/0:	0/0:	0/1:	0/1:	0/0:	0/0:	1/1:	0/0:	0/0:	0/0:	0/0:	1/1:	0/0:	0/0:	0/0:	0/0:	0/0:	0/1:	0/1:	0/0:	0/0:	0/0:	0/0:	0/0:	0/0:	0/0:	0/0:	0/0:	0/0:	0/0:
A01	14028730	.	C	A	999	.	DP=3827;VDB=0.364825;SGB=469.255;RPB=0.925695;MQB=1;MQSB=1;BQB=0.000161444;MQ0F=0;ICB=2.09231e-05;HOB=0.196711;AC=69;AN=264;DP4=1504,1359,427,416;MQ=60;ANN=A|missense_variant|MODERATE|Gohir.A01G091500|Gohir.A01G091500.v3.1|transcript|Gohir.A01G091500.1.v3.1|protein_coding|8/8|c.374C>A|p.Thr125Asn|865/1197|374/618|125/205||,A|missense_variant|MODERATE|Gohir.A01G091500|Gohir.A01G091500.v3.1|transcr…	GT:PL	0/0:	1/1:	0/1:	1/1:	1/1:	1/1:	0/1:	0/0:	0/0:	0/1:	0/0:	0/0:	0/0:	0/1:	0/1:	0/0:	0/0:	1/1:	0/0:	0/0:	0/0:	0/0:	1/1:	0/0:	0/0:	0/0:	0/0:	0/0:	0/1:	0/1:	0/0:	0/0:	0/0:	0/0:	0/0:	0/0:	0/0:	0/0:	0/0:	0/0:	0/0:
A01	14029633	.	T	C	999	.	DP=3563;VDB=5.58924e-14;SGB=-19.2988;RPB=1.89129e-07;MQB=1;MQSB=1;BQB=0.138889;MQ0F=0;ICB=0.000103208;HOB=0.18156;AC=69;AN=264;DP4=1527,1380,250,280;MQ=60;ANN=C|missense_variant|MODERATE|Gohir.A01G091600|Gohir.A01G091600.v3.1|transcript|Gohir.A01G091600.1.v3.1|protein_coding|9/9|c.838A>G|p.Lys280Glu|1046/1330|838/876|280/291||,C|downstream_gene_variant|MODIFIER|Gohir.A01G091500|Gohir.A01G091500.v…	GT:PL	0/0:	1/1:	0/1:	1/1:	1/1:	1/1:	0/1:	0/0:	0/0:	0/1:	0/0:	0/0:	0/0:	0/1:	0/1:	0/0:	0/0:	1/1:	0/0:	0/0:	0/0:	0/0:	1/1:	0/0:	0/0:	0/0:	0/0:	0/0:	0/0:	0/1:	0/0:	0/0:	0/0:	0/0:	0/0:	0/0:	0/0:	0/0:	0/0:	0/0:	0/0:
A01	14029634	.	G	C	999	.	DP=3554;VDB=2.40586e-14;SGB=9.00948;RPB=1.05618e-09;MQB=1;MQSB=1;BQB=0.0540838;MQ0F=0;ICB=0.00030106;HOB=0.17034;AC=68;AN=264;DP4=1546,1371,248,282;MQ=60;ANN=C|missense_variant|MODERATE|Gohir.A01G091600|Gohir.A01G091600.v3.1|transcript|Gohir.A01G091600.1.v3.1|protein_coding|9/9|c.837C>G|p.Asn279Lys|1045/1330|837/876|279/291||,C|downstream_gene_variant|MODIFIER|Gohir.A01G091500|Gohir.A01G091500.v3…	GT:PL	0/0:	1/1:	0/1:	1/1:	1/1:	1/1:	0/1:	0/0:	0/0:	0/1:	0/0:	0/0:	0/0:	0/1:	0/1:	0/0:	0/0:	1/1:	0/0:	0/0:	0/0:	0/0:	1/1:	0/0:	0/0:	0/0:	0/0:	0/0:	0/0:	0/1:	0/0:	0/0:	0/0:	0/0:	0/0:	0/0:	0/0:	0/0:	0/0:	0/0:	0/0:
A01	14029704	.	G	T	999	.	DP=3125;VDB=1.61226e-08;SGB=-557.212;RPB=6.60221e-33;MQB=0.723363;MQSB=0.999978;BQB=0.000186542;MQ0F=0.00096;ICB=0.00904814;HOB=0.121555;AC=46;AN=262;DP4=1387,1485,73,85;MQ=59;ANN=T|missense_variant|MODERATE|Gohir.A01G091600|Gohir.A01G091600.v3.1|transcript|Gohir.A01G091600.1.v3.1|protein_coding|9/9|c.767C>A|p.Ser256Tyr|975/1330|767/876|256/291||,T|downstream_gene_variant|MODIFIER|Gohir.A01G09150…	GT:PL	0/0:	0/1:	0/1:	0/1:	0/1:	0/1:	0/1:	0/0:	0/0:	0/0:	0/0:	0/0:	0/0:	0/1:	0/0:	0/0:	0/0:	0/1:	0/0:	0/0:	0/0:	0/0:	0/1:	0/0:	0/0:	0/0:	0/0:	0/0:	0/0:	0/1:	0/0:	0/0:	0/0:	0/0:	0/0:	0/0:	0/0:	0/0:	0/0:	0/0:	0/0:
A01	14029769	.	A	T	999	.	DP=3787;VDB=2.28472e-05;SGB=295.937;RPB=0.0010573;MQB=0.938347;MQSB=0.999997;BQB=9.69098e-05;MQ0F=0.000792184;ICB=3.33932e-05;HOB=0.192723;AC=70;AN=264;DP4=1517,1462,340,349;MQ=59;ANN=T|missense_variant|MODERATE|Gohir.A01G091600|Gohir.A01G091600.v3.1|transcript|Gohir.A01G091600.1.v3.1|protein_coding|9/9|c.702T>A|p.Phe234Leu|910/1330|702/876|234/291||,T|downstream_gene_variant|MODIFIER|Gohir.A01G0…	GT:PL	0/0:	1/1:	0/1:	1/1:	1/1:	1/1:	0/1:	0/0:	0/0:	0/1:	0/0:	0/0:	0/0:	0/1:	0/1:	0/0:	0/0:	1/1:	0/0:	0/0:	0/0:	0/0:	1/1:	0/0:	0/0:	0/0:	0/0:	0/0:	0/0:	0/1:	0/0:	0/0:	0/0:	0/0:	0/0:	0/0:	0/0:	0/0:	0/0:	0/0:	0/0:
A01	14082881	.	T	G	769	.	DP=3784;VDB=0.407257;SGB=154.599;RPB=0.577389;MQB=0.977936;MQSB=0.999498;BQB=0.97485;MQ0F=0;ICB=0.278245;HOB=0.02927;AC=6;AN=264;DP4=1980,1612,34,32;MQ=59;ANN=G|missense_variant|MODERATE|Gohir.A01G091800|Gohir.A01G091800.v3.1|transcript|Gohir.A01G091800.1.v3.1|protein_coding|4/4|c.1713T>G|p.Asn571Lys|1713/1926|1713/1926|571/641||,G|downstream_gene_variant|MODIFIER|Gohir.A01G091900|Gohir.A01G09190…	GT:PL	0/0:	0/0:	0/0:	0/0:	0/0:	0/0:	0/0:	0/0:	0/0:	0/0:	0/0:	0/0:	0/0:	0/0:	0/0:	0/0:	0/0:	0/0:	0/0:	0/0:	0/0:	0/0:	0/0:	0/0:	0/0:	0/0:	0/0:	0/0:	0/0:	0/0:	0/0:	0/0:	0/0:	0/0:	0/0:	0/0:	0/0:	0/0:	0/0:	0/0:	0/0:
A01	14292676	.	T	C	999	.	DP=4384;VDB=0.0245336;SGB=635.347;RPB=0.977222;MQB=1;MQSB=1;BQB=1.22755e-13;MQ0F=0;ICB=1.30117e-05;HOB=0.200643;AC=68;AN=264;DP4=1660,1661,430,500;MQ=60;ANN=C|missense_variant|MODERATE|Gohir.A01G092900|Gohir.A01G092900.v3.1|transcript|Gohir.A01G092900.1.v3.1|protein_coding|11/11|c.763A>G|p.Asn255Asp|843/1353|763/1014|255/337||,C|downstream_gene_variant|MODIFIER|Gohir.A01G092800|Gohir.A01G092800.v…	GT:PL	0/0:	1/1:	0/1:	1/1:	1/1:	1/1:	0/1:	0/0:	0/0:	0/0:	0/0:	0/0:	0/0:	0/1:	0/1:	0/0:	0/0:	1/1:	0/0:	0/0:	1/1:	0/0:	1/1:	0/0:	0/0:	0/0:	0/0:	0/0:	0/1:	0/1:	0/0:	0/0:	0/0:	0/0:	0/0:	0/0:	0/0:	0/0:	0/0:	0/0:	0/0:
A01	14423529	.	A	G	999	.	DP=3078;VDB=5.33701e-19;SGB=-338.187;RPB=2.4632e-20;MQB=0.136061;MQSB=0.00053643;BQB=0.947464;MQ0F=0.000974659;ICB=0.000724121;HOB=0.155619;AC=55;AN=264;DP4=1405,1333,119,152;MQ=56;ANN=G|missense_variant|MODERATE|Gohir.A01G093425|Gohir.A01G093425.v3.1|transcript|Gohir.A01G093425.1.v3.1|protein_coding|1/2|c.244A>G|p.Thr82Ala|244/276|244/276|82/91||,G|upstream_gene_variant|MODIFIER|Gohir.A01G093450…	GT:PL	0/0:	1/1:	0/1:	1/1:	1/1:	0/1:	0/1:	0/0:	0/0:	0/0:	0/0:	0/0:	0/0:	0/1:	0/0:	0/0:	0/0:	1/1:	0/0:	0/0:	1/1:	0/0:	1/1:	0/0:	0/0:	0/0:	0/0:	0/0:	0/0:	0/1:	0/0:	0/0:	0/0:	0/0:	0/0:	0/0:	0/0:	0/0:	0/0:	0/0:	0/0:
A01	14428650	.	G	C	999	.	DP=3287;VDB=0.263676;SGB=-588.458;RPB=0.0125288;MQB=1.12205e-07;MQSB=0.172139;BQB=0.863856;MQ0F=0.0200791;ICB=0.884129;HOB=0.0180211;AC=34;AN=264;DP4=1384,1580,152,59;MQ=41;ANN=C|missense_variant|MODERATE|Gohir.A01G093475|Gohir.A01G093475.v3.1|transcript|Gohir.A01G093475.1.v3.1|protein_coding|1/1|c.140C>G|p.Ala47Gly|140/177|140/177|47/58||,C|downstream_gene_variant|MODIFIER|Gohir.A01G093450|Gohir…	GT:PL	0/0:	0/1:	0/1:	0/1:	0/0:	0/1:	0/1:	0/0:	0/0:	0/0:	0/0:	0/0:	0/0:	0/1:	0/0:	0/0:	0/0:	0/1:	0/0:	0/0:	0/1:	0/0:	0/1:	0/0:	0/0:	0/0:	0/0:	0/0:	0/0:	0/1:	0/0:	0/0:	0/0:	0/0:	0/0:	0/0:	0/0:	0/0:	0/0:	0/0:	0/0:
A01	14460695	.	T	G	999	.	DP=3121;VDB=0.410126;SGB=359.571;RPB=0.0774185;MQB=0.62206;MQSB=0.924116;BQB=0.00502583;MQ0F=0.00160205;ICB=9.62546e-08;HOB=0.243343;AC=76;AN=264;DP4=1495,801,439,257;MQ=55;ANN=G|missense_variant|MODERATE|Gohir.A01G093900|Gohir.A01G093900.v3.1|transcript|Gohir.A01G093900.1.v3.1|protein_coding|3/3|c.646A>C|p.Lys216Gln|834/2622|646/2100|216/699||,G|upstream_gene_variant|MODIFIER|Gohir.A01G094000|Go…	GT:PL	0/0:	1/1:	0/1:	1/1:	1/1:	1/1:	0/1:	0/0:	0/0:	0/0:	0/0:	0/1:	0/0:	0/1:	0/1:	0/0:	0/0:	1/1:	0/0:	0/0:	1/1:	0/0:	1/1:	0/0:	0/0:	0/0:	0/0:	0/0:	0/0:	0/1:	0/0:	0/0:	0/0:	0/0:	0/0:	0/0:	0/0:	0/0:	0/0:	0/0:	0/0:
A01	14464636	.	G	A	999	.	DP=3750;VDB=0.306757;SGB=493.206;RPB=0.995512;MQB=0.966478;MQSB=0.999625;BQB=1.37466e-17;MQ0F=0;ICB=2.43985e-06;HOB=0.217373;AC=75;AN=264;DP4=1375,1413,424,420;MQ=59;ANN=A|missense_variant|MODERATE|Gohir.A01G094000|Gohir.A01G094000.v3.1|transcript|Gohir.A01G094000.1.v3.1|protein_coding|2/8|c.116G>A|p.Arg39His|145/817|116/633|39/210||,A|missense_variant|MODERATE|Gohir.A01G094000|Gohir.A01G094000.v…	GT:PL	0/0:	1/1:	0/1:	1/1:	1/1:	1/1:	0/1:	0/0:	0/0:	0/0:	0/0:	0/1:	0/0:	0/1:	0/1:	0/0:	0/0:	1/1:	0/0:	0/0:	1/1:	0/0:	1/1:	0/0:	0/0:	0/0:	0/0:	0/0:	0/0:	0/1:	0/0:	0/0:	0/0:	0/0:	0/0:	0/0:	0/0:	0/0:	0/0:	0/0:	0/0:
A01	14469411	.	G	A	999	.	DP=3569;VDB=0.000376399;SGB=446.673;RPB=0.00897251;MQB=0.993943;MQSB=0.998123;BQB=0.0073779;MQ0F=0;ICB=3.26032e-07;HOB=0.234504;AC=78;AN=264;DP4=1397,1273,385,382;MQ=59;ANN=A|missense_variant|MODERATE|Gohir.A01G094100|Gohir.A01G094100.v3.1|transcript|Gohir.A01G094100.3.v3.1|protein_coding|4/5|c.646G>A|p.Ala216Thr|646/702|646/702|216/233||,A|missense_variant|MODERATE|Gohir.A01G094100|Gohir.A01G094…	GT:PL	0/0:	1/1:	0/1:	1/1:	1/1:	1/1:	0/1:	0/0:	0/0:	0/0:	0/0:	0/1:	0/0:	0/1:	0/1:	0/0:	0/0:	1/1:	0/0:	0/0:	1/1:	0/0:	1/1:	0/0:	0/0:	0/0:	0/0:	0/0:	0/0:	0/1:	0/0:	0/0:	0/0:	0/0:	0/0:	0/0:	0/0:	0/0:	0/0:	0/0:	0/0:
A01	14469918	.	A	T	999	.	DP=3414;VDB=3.2024e-10;SGB=136.41;RPB=7.73327e-30;MQB=0.997776;MQSB=0.999609;BQB=0.61796;MQ0F=0.000292912;ICB=2.95245e-06;HOB=0.214876;AC=72;AN=264;DP4=1440,1291,330,229;MQ=59;ANN=T|splice_acceptor_variant&intron_variant|HIGH|Gohir.A01G094100|Gohir.A01G094100.v3.1|transcript|Gohir.A01G094100.1.v3.1|protein_coding|4/4|c.675-2A>T||||||,T|splice_region_variant&intron_variant|LOW|Gohir.A01G094100|Goh…	GT:PL	0/0:	1/1:	0/1:	1/1:	1/1:	1/1:	0/1:	0/0:	0/0:	0/0:	0/0:	0/1:	0/0:	0/1:	0/1:	0/0:	0/0:	1/1:	0/0:	0/0:	1/1:	0/0:	1/1:	0/0:	0/0:	0/0:	0/0:	0/0:	0/0:	0/1:	0/0:	0/0:	0/0:	0/0:	0/0:	0/0:	0/0:	0/0:	0/0:	0/0:	0/0:
A01	14474410	.	T	G	780	.	DP=2906;VDB=2.59226e-11;SGB=-83.7957;RPB=1.56289e-13;MQB=0.962805;MQSB=0.999386;BQB=0.0153643;MQ0F=0;ICB=0.207405;HOB=0.0479763;AC=11;AN=228;DP4=1274,1446,21,18;MQ=59;ANN=G|missense_variant|MODERATE|Gohir.A01G094200|Gohir.A01G094200.v3.1|transcript|Gohir.A01G094200.2.v3.1|protein_coding|1/2|c.230T>G|p.Val77Gly|413/4016|230/3297|77/1098||,G|downstream_gene_variant|MODIFIER|Gohir.A01G094100|Gohir.A…	GT:PL	0/0:	./.:	0/0:	./.:	./.:	./.:	0/0:	0/0:	0/0:	0/0:	0/0:	0/0:	0/0:	0/0:	0/0:	0/0:	0/0:	./.:	0/0:	0/0:	./.:	0/0:	./.:	0/0:	0/0:	0/0:	0/0:	0/0:	0/0:	0/0:	0/0:	0/0:	0/0:	0/0:	0/0:	0/0:	0/0:	0/0:	0/0:	0/0:	0/0:
A01	14474941	.	T	A	999	.	DP=3181;VDB=0.00579609;SGB=-579.916;RPB=2.99136e-22;MQB=0.990973;MQSB=0.999512;BQB=0.683872;MQ0F=0;ICB=0.000525467;HOB=0.159315;AC=54;AN=262;DP4=1492,1452,65,92;MQ=59;ANN=A|missense_variant|MODERATE|Gohir.A01G094200|Gohir.A01G094200.v3.1|transcript|Gohir.A01G094200.2.v3.1|protein_coding|1/2|c.761T>A|p.Phe254Tyr|944/4016|761/3297|254/1098||,A|downstream_gene_variant|MODIFIER|Gohir.A01G094100|Gohir…	GT:PL	0/0:	1/1:	0/1:	0/1:	1/1:	1/1:	0/1:	0/0:	0/0:	0/0:	0/0:	0/0:	0/0:	0/0:	0/0:	0/0:	0/0:	0/1:	0/0:	0/0:	1/1:	0/0:	1/1:	0/0:	0/0:	0/0:	0/0:	0/0:	0/0:	0/1:	0/0:	0/0:	0/0:	0/0:	0/0:	0/0:	0/0:	0/0:	0/0:	0/0:	0/0:
A01	16351450	.	ATTT	ATTTT	999	.	INDEL;IDV=39;IMF=0.829787;DP=4067;VDB=0.526941;SGB=571.777;MQSB=1;MQ0F=0;ICB=8.09519e-08;HOB=0.242166;AC=69;AN=264;DP4=1561,1313,466,420;MQ=60;ANN=ATTTT|frameshift_variant|HIGH|Gohir.A01G096700|Gohir.A01G096700.v3.1|transcript|Gohir.A01G096700.2.v3.1|protein_coding|13/13|c.2003dupT|p.Ser669fs|2212/2309|2004/2010|668/669||,ATTTT|upstream_gene_variant|MODIFIER|Gohir.A01G096750|Gohir.A01G096750.v3.1…	GT:PL	0/0:	1/1:	0/1:	1/1:	1/1:	1/1:	0/1:	0/0:	0/0:	0/0:	0/0:	0/1:	0/0:	0/1:	0/1:	0/0:	0/0:	1/1:	0/0:	0/0:	1/1:	0/0:	1/1:	0/0:	0/0:	0/0:	0/0:	0/0:	0/0:	0/1:	0/0:	0/0:	0/0:	0/0:	0/0:	0/0:	0/0:	0/0:	0/0:	0/0:	0/0:
A01	16351673	.	A	G	999	.	DP=3915;VDB=0.188685;SGB=632.158;RPB=0.60017;MQB=1;MQSB=1;BQB=0.560519;MQ0F=0;ICB=2.09877e-07;HOB=0.2368;AC=74;AN=264;DP4=1408,1389,447,522;MQ=60;ANN=G|missense_variant|MODERATE|Gohir.A01G096750|Gohir.A01G096750.v3.1|transcript|Gohir.A01G096750.1.v3.1|protein_coding|1/6|c.31A>G|p.Thr11Ala|75/801|31/660|11/219||,G|downstream_gene_variant|MODIFIER|Gohir.A01G096700|Gohir.A01G096700.v3.1|transcript|G…	GT:PL	0/0:	1/1:	0/1:	1/1:	1/1:	1/1:	0/1:	0/0:	0/0:	0/0:	0/0:	0/1:	0/0:	0/1:	0/1:	0/0:	0/0:	1/1:	0/0:	0/0:	1/1:	0/0:	1/1:	0/0:	0/0:	0/0:	0/0:	0/0:	0/0:	0/1:	0/0:	0/0:	0/0:	0/0:	0/0:	0/0:	0/0:	0/0:	0/0:	0/0:	0/0:
A01	16352546	.	T	A	999	.	DP=3566;VDB=0.132261;SGB=540.144;RPB=0.46602;MQB=1;MQSB=1;BQB=0.0232276;MQ0F=0;ICB=8.08527e-07;HOB=0.225867;AC=73;AN=264;DP4=1310,1308,420,437;MQ=60;ANN=A|missense_variant|MODERATE|Gohir.A01G096750|Gohir.A01G096750.v3.1|transcript|Gohir.A01G096750.1.v3.1|protein_coding|4/6|c.388T>A|p.Tyr130Asn|432/801|388/660|130/219||,A|downstream_gene_variant|MODIFIER|Gohir.A01G096700|Gohir.A01G096700.v3.1|tran…	GT:PL	0/0:	1/1:	0/1:	1/1:	1/1:	1/1:	0/1:	0/0:	0/0:	0/0:	0/0:	0/1:	0/0:	0/1:	0/1:	0/0:	0/0:	1/1:	0/0:	0/0:	1/1:	0/0:	1/1:	0/0:	0/0:	0/0:	0/0:	0/0:	0/0:	0/1:	0/0:	0/0:	0/0:	0/0:	0/0:	0/0:	0/0:	0/0:	0/0:	0/0:	0/0:
A01	19133062	.	G	C	525	.	DP=3716;VDB=0.0351614;SGB=-34.7295;RPB=0.520794;MQB=1;MQSB=1;BQB=0.599748;MQ0F=0;ICB=0.750178;HOB=0.0146924;AC=4;AN=264;DP4=1896,1681,14,24;MQ=60;ANN=C|missense_variant|MODERATE|Gohir.A01G101900|Gohir.A01G101900.v3.1|transcript|Gohir.A01G101900.6.v3.1|protein_coding|2/6|c.476G>C|p.Arg159Pro|1660/2761|476/1095|159/364||,C|missense_variant|MODERATE|Gohir.A01G101900|Gohir.A01G101900.v3.1|transcript|…	GT:PL	0/0:	0/0:	0/0:	0/0:	0/0:	0/0:	0/0:	0/0:	0/0:	0/0:	0/0:	0/0:	0/0:	0/0:	0/0:	0/0:	0/0:	0/0:	0/0:	0/0:	0/0:	0/0:	0/0:	0/0:	0/0:	0/0:	0/0:	0/0:	0/0:	0/0:	0/0:	0/0:	0/0:	0/0:	0/0:	0/0:	0/0:	0/0:	0/0:	0/0:	0/0:
A01	19140044	.	T	A	544	.	DP=4336;VDB=0.977752;SGB=156.695;RPB=0.230248;MQB=1;MQSB=1;BQB=0.0914106;MQ0F=0;ICB=0.750178;HOB=0.0146924;AC=4;AN=264;DP4=1983,2134,24,31;MQ=60;ANN=A|missense_variant|MODERATE|Gohir.A01G102000|Gohir.A01G102000.v3.1|transcript|Gohir.A01G102000.1.v3.1|protein_coding|3/5|c.625A>T|p.Thr209Ser|792/1901|625/1443|209/480||,A|missense_variant|MODERATE|Gohir.A01G102000|Gohir.A01G102000.v3.1|transcript|Go…	GT:PL	0/0:	0/0:	0/0:	0/0:	0/0:	0/0:	0/0:	0/0:	0/0:	0/0:	0/0:	0/0:	0/0:	0/0:	0/0:	0/0:	0/0:	0/0:	0/0:	0/0:	0/0:	0/0:	0/0:	0/0:	0/0:	0/0:	0/0:	0/0:	0/0:	0/0:	0/0:	0/0:	0/0:	0/0:	0/0:	0/0:	0/0:	0/0:	0/0:	0/0:	0/0:
A01	19234474	.	G	A	551	.	DP=4082;VDB=0.079649;SGB=206.826;RPB=0.15924;MQB=0.999906;MQSB=0.994192;BQB=0.143972;MQ0F=0;ICB=0.750178;HOB=0.0146924;AC=4;AN=264;DP4=1986,1906,31,29;MQ=59;ANN=A|missense_variant|MODERATE|Gohir.A01G102400|Gohir.A01G102400.v3.1|transcript|Gohir.A01G102400.2.v3.1|protein_coding|3/6|c.166G>A|p.Ala56Thr|556/2774|166/2220|56/739||,A|5_prime_UTR_variant|MODIFIER|Gohir.A01G102400|Gohir.A01G102400.v3.1|…	GT:PL	0/0:	0/0:	0/0:	0/0:	0/0:	0/0:	0/0:	0/0:	0/0:	0/0:	0/0:	0/0:	0/0:	0/0:	0/0:	0/0:	0/0:	0/0:	0/0:	0/0:	0/0:	0/0:	0/0:	0/0:	0/0:	0/0:	0/0:	0/0:	0/0:	0/0:	0/0:	0/0:	0/0:	0/0:	0/0:	0/0:	0/0:	0/0:	0/0:	0/0:	0/0:
A01	19351656	.	T	G	999	.	DP=4014;VDB=0.32448;SGB=725.285;RPB=0.0548905;MQB=0.800795;MQSB=0.965646;BQB=1.86026e-06;MQ0F=0;ICB=4.10807e-09;HOB=0.269858;AC=98;AN=264;DP4=1329,1161,777,623;MQ=59;ANN=G|missense_variant|MODERATE|Gohir.A01G102600|Gohir.A01G102600.v3.1|transcript|Gohir.A01G102600.1.v3.1|protein_coding|3/10|c.712T>G|p.Leu238Val|816/2114|712/1563|238/520||,G|missense_variant|MODERATE|Gohir.A01G102600|Gohir.A01G102…	GT:PL	0/0:	0/0:	0/0:	0/0:	0/0:	0/0:	0/0:	1/1:	1/1:	1/1:	1/1:	0/1:	0/1:	0/1:	0/1:	0/0:	0/0:	0/1:	0/1:	0/0:	0/0:	1/1:	0/0:	0/0:	0/0:	0/0:	0/0:	0/0:	0/0:	0/0:	0/0:	1/1:	0/0:	0/0:	0/0:	0/0:	0/0:	1/1:	0/0:	0/0:	0/0:
A01	19351843	.	G	A	999	.	DP=4027;VDB=0.229804;SGB=575.218;RPB=0.997924;MQB=0.911192;MQSB=0.842676;BQB=0.108097;MQ0F=0;ICB=4.10807e-09;HOB=0.269858;AC=98;AN=264;DP4=1257,1234,684,713;MQ=59;ANN=A|missense_variant|MODERATE|Gohir.A01G102600|Gohir.A01G102600.v3.1|transcript|Gohir.A01G102600.1.v3.1|protein_coding|4/10|c.820G>A|p.Val274Ile|924/2114|820/1563|274/520||,A|missense_variant|MODERATE|Gohir.A01G102600|Gohir.A01G102600…	GT:PL	0/0:	0/0:	0/0:	0/0:	0/0:	0/0:	0/0:	1/1:	1/1:	1/1:	1/1:	0/1:	0/1:	0/1:	0/1:	0/0:	0/0:	0/1:	0/1:	0/0:	0/0:	1/1:	0/0:	0/0:	0/0:	0/0:	0/0:	0/0:	0/0:	0/0:	0/0:	1/1:	0/0:	0/0:	0/0:	0/0:	0/0:	1/1:	0/0:	0/0:	0/0:
A01	19352768	.	A	G	999	.	DP=3554;VDB=0.374918;SGB=585.553;RPB=0.702524;MQB=1;MQSB=1;BQB=4.68148e-06;MQ0F=0;ICB=2.42525e-09;HOB=0.273646;AC=100;AN=264;DP4=1048,1129,599,636;MQ=60;ANN=G|missense_variant|MODERATE|Gohir.A01G102600|Gohir.A01G102600.v3.1|transcript|Gohir.A01G102600.1.v3.1|protein_coding|7/10|c.1241A>G|p.Glu414Gly|1345/2114|1241/1563|414/520||,G|missense_variant|MODERATE|Gohir.A01G102600|Gohir.A01G102600.v3.1|t…	GT:PL	0/0:	0/0:	0/0:	0/0:	0/0:	0/0:	0/0:	1/1:	1/1:	1/1:	1/1:	0/1:	0/1:	0/1:	0/1:	0/0:	0/0:	0/1:	0/1:	0/0:	0/0:	1/1:	0/0:	0/0:	0/0:	0/0:	0/0:	0/0:	0/0:	0/0:	0/0:	1/1:	0/0:	0/0:	0/0:	0/0:	0/0:	1/1:	0/0:	0/0:	0/1:
A01	19353366	.	GGTT	GGTTTGTT	999	.	INDEL;IDV=24;IMF=0.8;DP=3124;VDB=0.54036;SGB=-338.278;MQSB=1;MQ0F=0;ICB=1.53718e-07;HOB=0.242396;AC=89;AN=264;DP4=1145,1216,156,175;MQ=60;ANN=GGTTTGTT|frameshift_variant&stop_lost|HIGH|Gohir.A01G102600|Gohir.A01G102600.v3.1|transcript|Gohir.A01G102600.1.v3.1|protein_coding|9/10|c.1561_1562insTGTT|p.Ter521fs|1666/2114|1562/1563|521/520||,GGTTTGTT|frameshift_variant&stop_lost|HIGH|Gohir.A01G102600|…	GT:PL	0/0:	0/0:	0/0:	0/0:	0/0:	0/0:	0/0:	1/1:	1/1:	1/1:	1/1:	0/1:	0/1:	0/0:	0/1:	0/0:	0/0:	0/1:	0/1:	0/0:	0/0:	1/1:	0/0:	0/0:	0/0:	0/0:	0/0:	0/0:	0/0:	0/0:	0/0:	1/1:	0/0:	0/0:	0/0:	0/0:	0/0:	1/1:	0/0:	0/0:	0/0:
A01	19595508	.	GTAC	GTACATAC	999	.	INDEL;IDV=35;IMF=0.921053;DP=3756;VDB=0.0611064;SGB=319.674;MQSB=0.994788;MQ0F=0.00106496;ICB=2.05296e-08;HOB=0.258494;AC=100;AN=264;DP4=1249,1166,490,464;MQ=59;ANN=GTACATAC|frameshift_variant&splice_region_variant|HIGH|Gohir.A01G103900|Gohir.A01G103900.v3.1|transcript|Gohir.A01G103900.1.v3.1|protein_coding|5/13|c.394_394+1insGTAT|p.Asp132fs|662/1585|394/1077|132/358||,GTACATAC|frameshift_variant…	GT:PL	0/0:	0/0:	0/0:	0/0:	0/0:	0/0:	0/0:	1/1:	1/1:	1/1:	1/1:	0/1:	0/1:	0/1:	0/1:	0/0:	0/0:	0/1:	0/1:	0/0:	0/0:	1/1:	0/0:	0/0:	0/0:	0/0:	0/0:	0/0:	0/0:	0/0:	0/0:	0/1:	0/0:	0/0:	0/0:	0/0:	0/0:	1/1:	0/0:	0/0:	0/0:
A01	19665543	.	A	G	999	.	DP=3764;VDB=0.264464;SGB=632.766;RPB=0.97703;MQB=1;MQSB=1;BQB=0.208645;MQ0F=0;ICB=1.04077e-09;HOB=0.279356;AC=99;AN=264;DP4=1162,1162,656,662;MQ=60;ANN=G|stop_lost|HIGH|Gohir.A01G104125|Gohir.A01G104125.v3.1|transcript|Gohir.A01G104125.1.v3.1|protein_coding|3/5|c.418T>C|p.Ter140Glnext*?|1215/1603|418/420|140/139||,G|downstream_gene_variant|MODIFIER|Gohir.A01G104100|Gohir.A01G104100.v3.1|transcrip…	GT:PL	0/0:	0/0:	0/0:	0/0:	0/0:	0/0:	0/0:	1/1:	1/1:	1/1:	1/1:	0/1:	0/1:	0/1:	0/1:	0/0:	0/0:	0/1:	0/1:	0/0:	0/0:	1/1:	0/0:	0/0:	0/0:	0/0:	0/0:	0/0:	0/0:	0/0:	0/0:	0/1:	0/0:	0/0:	0/0:	0/0:	0/0:	1/1:	0/0:	0/0:	0/0:
A01	19969703	.	G	T	506	.	DP=4101;VDB=0.00274075;SGB=84.5726;RPB=0.711119;MQB=0.537901;MQSB=1.00097e-12;BQB=0.148704;MQ0F=0.000487686;ICB=0.750178;HOB=0.0146924;AC=4;AN=264;DP4=1724,2250,27,24;MQ=53;ANN=T|missense_variant|MODERATE|Gohir.A01G105200|Gohir.A01G105200.v3.1|transcript|Gohir.A01G105200.1.v3.1|protein_coding|4/4|c.925C>A|p.His309Asn|1115/2465|925/1938|309/645||,T|upstream_gene_variant|MODIFIER|Gohir.A01G105300|G…	GT:PL	0/0:	0/0:	0/0:	0/0:	0/0:	0/0:	0/0:	0/0:	0/0:	0/0:	0/0:	0/0:	0/0:	0/0:	0/0:	0/0:	0/0:	0/0:	0/0:	0/0:	0/0:	0/0:	0/0:	0/0:	0/0:	0/0:	0/0:	0/0:	0/0:	0/0:	0/0:	0/0:	0/0:	0/0:	0/0:	0/0:	0/0:	0/0:	0/0:	0/0:	0/0:
A01	19974845	.	T	A	510	.	DP=4288;VDB=0.0564146;SGB=62.3254;RPB=0.637789;MQB=1;MQSB=1;BQB=0.0899102;MQ0F=0;ICB=0.750178;HOB=0.0146924;AC=4;AN=264;DP4=2043,2058,19,25;MQ=60;ANN=A|missense_variant|MODERATE|Gohir.A01G105300|Gohir.A01G105300.v3.1|transcript|Gohir.A01G105300.1.v3.1|protein_coding|5/12|c.275T>A|p.Leu92Gln|582/1838|275/1275|92/424||,A|missense_variant|MODERATE|Gohir.A01G105300|Gohir.A01G105300.v3.1|transcript|Go…	GT:PL	0/0:	0/0:	0/0:	0/0:	0/0:	0/0:	0/0:	0/0:	0/0:	0/0:	0/0:	0/0:	0/0:	0/0:	0/0:	0/0:	0/0:	0/0:	0/0:	0/0:	0/0:	0/0:	0/0:	0/0:	0/0:	0/0:	0/0:	0/0:	0/0:	0/0:	0/0:	0/0:	0/0:	0/0:	0/0:	0/0:	0/0:	0/0:	0/0:	0/0:	0/0:
A01	19975031	.	T	G	999	.	DP=4321;VDB=0.327563;SGB=381.802;RPB=0.818105;MQB=0.99656;MQSB=0.999675;BQB=9.01065e-06;MQ0F=0;ICB=0.464215;HOB=0.0412075;AC=26;AN=264;DP4=1962,1802,225,169;MQ=59;ANN=G|missense_variant|MODERATE|Gohir.A01G105300|Gohir.A01G105300.v3.1|transcript|Gohir.A01G105300.1.v3.1|protein_coding|6/12|c.388T>G|p.Ser130Ala|695/1838|388/1275|130/424||,G|missense_variant|MODERATE|Gohir.A01G105300|Gohir.A01G105300…	GT:PL	0/0:	0/0:	0/0:	0/0:	0/0:	0/0:	0/0:	0/0:	0/0:	0/1:	0/0:	0/0:	0/1:	0/1:	0/1:	0/0:	0/0:	0/0:	0/1:	0/0:	0/0:	0/0:	0/0:	0/0:	0/0:	0/0:	0/0:	0/0:	0/0:	0/0:	0/0:	0/1:	0/0:	0/0:	0/0:	0/0:	0/0:	0/1:	0/0:	0/0:	0/0:
A01	19978920	.	A	T	581	.	DP=4329;VDB=0.361575;SGB=-7.23229;RPB=0.970736;MQB=1;MQSB=1;BQB=0.806276;MQ0F=0;ICB=0.750178;HOB=0.0146924;AC=4;AN=264;DP4=2201,1936,27,20;MQ=60;ANN=T|missense_variant|MODERATE|Gohir.A01G105500|Gohir.A01G105500.v3.1|transcript|Gohir.A01G105500.1.v3.1|protein_coding|1/8|c.40A>T|p.Thr14Ser|580/1589|40/720|14/239||,T|upstream_gene_variant|MODIFIER|Gohir.A01G105400|Gohir.A01G105400.v3.1|transcript|Go…	GT:PL	0/0:	0/0:	0/0:	0/0:	0/0:	0/0:	0/0:	0/0:	0/0:	0/0:	0/0:	0/0:	0/0:	0/0:	0/0:	0/0:	0/0:	0/0:	0/0:	0/0:	0/0:	0/0:	0/0:	0/0:	0/0:	0/0:	0/0:	0/0:	0/0:	0/0:	0/0:	0/0:	0/0:	0/0:	0/0:	0/0:	0/0:	0/0:	0/0:	0/0:	0/0:
A01	19994979	.	A	G	926	.	DP=3830;VDB=1;SGB=-180.039;RPB=0.660183;MQB=0.818031;MQSB=0.9968;BQB=0.0353927;MQ0F=0;ICB=0.205353;HOB=0.0419823;AC=11;AN=264;DP4=1925,1721,48,18;MQ=59;ANN=G|missense_variant|MODERATE|Gohir.A01G105700|Gohir.A01G105700.v3.1|transcript|Gohir.A01G105700.3.v3.1|protein_coding|1/5|c.1424T>C|p.Leu475Pro|1528/2950|1424/2121|475/706||,G|missense_variant|MODERATE|Gohir.A01G105700|Gohir.A01G105700.v3.1|tra…	GT:PL	0/0:	0/0:	0/0:	0/0:	0/0:	0/0:	0/0:	0/0:	0/0:	0/0:	0/0:	0/0:	0/0:	0/0:	0/0:	0/0:	0/0:	0/0:	0/0:	0/0:	0/0:	0/0:	0/0:	0/0:	0/0:	0/0:	0/0:	0/0:	0/0:	0/0:	0/0:	0/0:	0/0:	0/0:	0/0:	0/0:	0/0:	0/0:	0/0:	0/0:	0/0:
A01	20012599	.	A	G	999	.	DP=4134;VDB=1.27846e-07;SGB=-236.006;RPB=8.21471e-16;MQB=1;MQSB=1;BQB=0.000316197;MQ0F=0;ICB=0.429157;HOB=0.042671;AC=25;AN=264;DP4=1860,1895,113,101;MQ=60;ANN=G|missense_variant|MODERATE|Gohir.A01G105800|Gohir.A01G105800.v3.1|transcript|Gohir.A01G105800.2.v3.1|protein_coding|2/22|c.80A>G|p.Glu27Gly|113/2846|80/2466|27/821||,G|missense_variant|MODERATE|Gohir.A01G105800|Gohir.A01G105800.v3.1|trans…	GT:PL	0/0:	0/0:	0/0:	0/0:	0/0:	0/0:	0/0:	0/0:	0/0:	0/1:	0/0:	0/0:	0/1:	0/1:	0/1:	0/0:	0/0:	0/0:	0/1:	0/0:	0/0:	0/0:	0/0:	0/0:	0/0:	0/0:	0/0:	0/0:	0/0:	0/0:	0/0:	0/0:	0/0:	0/0:	0/0:	0/0:	0/0:	0/1:	0/0:	0/0:	0/0:
A01	20012795	.	T	C	581	.	DP=4550;VDB=0.20423;SGB=17.8604;RPB=0.535372;MQB=1;MQSB=1;BQB=0.0584546;MQ0F=0;ICB=0.750178;HOB=0.0146924;AC=4;AN=264;DP4=2409,1955,31,18;MQ=60;ANN=C|missense_variant|MODERATE|Gohir.A01G105800|Gohir.A01G105800.v3.1|transcript|Gohir.A01G105800.2.v3.1|protein_coding|3/22|c.175T>C|p.Trp59Arg|208/2846|175/2466|59/821||,C|missense_variant|MODERATE|Gohir.A01G105800|Gohir.A01G105800.v3.1|transcript|Gohi…	GT:PL	0/0:	0/0:	0/0:	0/0:	0/0:	0/0:	0/0:	0/0:	0/0:	0/0:	0/0:	0/0:	0/0:	0/0:	0/0:	0/0:	0/0:	0/0:	0/0:	0/0:	0/0:	0/0:	0/0:	0/0:	0/0:	0/0:	0/0:	0/0:	0/0:	0/0:	0/0:	0/0:	0/0:	0/0:	0/0:	0/0:	0/0:	0/0:	0/0:	0/0:	0/0:
A01	20017315	.	A	T	999	.	DP=4135;VDB=7.47211e-06;SGB=151.926;RPB=0.00301653;MQB=0.125474;MQSB=1.48169e-39;BQB=0.0517404;MQ0F=0.00120919;ICB=0.237999;HOB=0.056359;AC=26;AN=264;DP4=1884,1809,173,126;MQ=52;ANN=T|missense_variant|MODERATE|Gohir.A01G105800|Gohir.A01G105800.v3.1|transcript|Gohir.A01G105800.2.v3.1|protein_coding|19/22|c.1982A>T|p.Asn661Ile|2015/2846|1982/2466|661/821||,T|missense_variant|MODERATE|Gohir.A01G1058…	GT:PL	0/0:	0/0:	0/0:	0/0:	0/0:	0/0:	0/0:	0/0:	0/0:	0/1:	0/0:	0/0:	0/1:	0/1:	0/1:	0/0:	0/0:	0/0:	0/1:	0/0:	0/0:	0/0:	0/0:	0/0:	0/0:	0/0:	0/0:	0/0:	0/0:	0/0:	0/0:	0/1:	0/0:	0/0:	0/0:	0/0:	0/0:	0/1:	0/0:	0/0:	0/0:
A01	20017369	.	A	G	999	.	DP=4031;VDB=0.0357713;SGB=303.892;RPB=1.72769e-08;MQB=0.992798;MQSB=0;BQB=0.398492;MQ0F=0.0022327;ICB=0.361256;HOB=0.0454259;AC=23;AN=264;DP4=1909,1699,176,115;MQ=50;ANN=G|missense_variant|MODERATE|Gohir.A01G105800|Gohir.A01G105800.v3.1|transcript|Gohir.A01G105800.2.v3.1|protein_coding|19/22|c.2036A>G|p.His679Arg|2069/2846|2036/2466|679/821||,G|missense_variant|MODERATE|Gohir.A01G105800|Gohir.A01…	GT:PL	0/0:	0/0:	0/0:	0/0:	0/0:	0/0:	0/0:	0/0:	0/0:	0/1:	0/0:	0/0:	0/1:	0/1:	0/1:	0/0:	0/0:	0/0:	0/1:	0/0:	0/0:	0/0:	0/0:	0/0:	0/0:	0/0:	0/0:	0/0:	0/0:	0/0:	0/0:	0/1:	0/0:	0/0:	0/0:	0/0:	0/0:	0/1:	0/0:	0/0:	0/0:
A01	20017464	.	C	G	999	.	DP=4182;VDB=0.172213;SGB=417.753;RPB=0.888004;MQB=0.769822;MQSB=0;BQB=0.185674;MQ0F=0.00310856;ICB=0.429157;HOB=0.042671;AC=25;AN=264;DP4=1871,1855,189,159;MQ=47;ANN=G|missense_variant|MODERATE|Gohir.A01G105800|Gohir.A01G105800.v3.1|transcript|Gohir.A01G105800.2.v3.1|protein_coding|19/22|c.2131C>G|p.Pro711Ala|2164/2846|2131/2466|711/821||,G|missense_variant|MODERATE|Gohir.A01G105800|Gohir.A01G105…	GT:PL	0/0:	0/0:	0/0:	0/0:	0/0:	0/0:	0/0:	0/0:	0/0:	0/1:	0/0:	0/0:	0/1:	0/1:	0/1:	0/0:	0/0:	0/0:	0/1:	0/0:	0/0:	0/0:	0/0:	0/0:	0/0:	0/0:	0/0:	0/0:	0/0:	0/0:	0/0:	0/1:	0/0:	0/0:	0/0:	0/0:	0/0:	0/1:	0/0:	0/0:	0/0:
A01	20152307	.	G	T	999	.	DP=4157;VDB=0.455161;SGB=328.291;RPB=0.694041;MQB=1;MQSB=1;BQB=0.000994538;MQ0F=0;ICB=0.670154;HOB=0.0289256;AC=24;AN=264;DP4=1737,1950,170,182;MQ=60;ANN=T|missense_variant|MODERATE|Gohir.A01G106100|Gohir.A01G106100.v3.1|transcript|Gohir.A01G106100.1.v3.1|protein_coding|2/3|c.624C>A|p.Ser208Arg|624/1254|624/1254|208/417||,T|upstream_gene_variant|MODIFIER|Gohir.A01G106200|Gohir.A01G106200.v3.1|tra…	GT:PL	0/0:	0/0:	0/0:	0/0:	0/0:	0/0:	0/0:	0/0:	0/0:	0/1:	0/0:	0/0:	0/1:	0/1:	0/1:	0/0:	0/0:	0/0:	0/1:	0/0:	0/0:	0/0:	0/0:	0/0:	0/0:	0/0:	0/0:	0/0:	0/0:	0/0:	0/0:	0/1:	0/0:	0/0:	0/0:	0/0:	0/0:	0/1:	0/0:	0/0:	0/0:
A01	20161160	.	C	T	999	.	DP=4287;VDB=0.0877358;SGB=356.817;RPB=0.367931;MQB=0.999737;MQSB=0.996594;BQB=0.23211;MQ0F=0.000233263;ICB=0.394801;HOB=0.0440771;AC=24;AN=264;DP4=1906,1925,167,187;MQ=59;ANN=T|missense_variant|MODERATE|Gohir.A01G106300|Gohir.A01G106300.v3.1|transcript|Gohir.A01G106300.1.v3.1|protein_coding|5/7|c.664G>A|p.Glu222Lys|879/2339|664/1011|222/336||,T|downstream_gene_variant|MODIFIER|Gohir.A01G106200|Go…	GT:PL	0/0:	0/0:	0/0:	0/0:	0/0:	0/0:	0/0:	0/0:	0/0:	0/1:	0/0:	0/0:	0/1:	0/1:	0/1:	0/0:	0/0:	0/0:	0/1:	0/0:	0/0:	0/0:	0/0:	0/0:	0/0:	0/0:	0/0:	0/0:	0/0:	0/0:	0/0:	0/1:	0/0:	0/0:	0/0:	0/0:	0/0:	0/1:	0/0:	0/0:	0/0:
A01	20161944	.	C	T	999	.	DP=4027;VDB=0.123672;SGB=336.182;RPB=0.788971;MQB=1;MQSB=1;BQB=0.150447;MQ0F=0;ICB=0.26607;HOB=0.0548382;AC=27;AN=264;DP4=1721,1833,186,196;MQ=60;ANN=T|missense_variant|MODERATE|Gohir.A01G106300|Gohir.A01G106300.v3.1|transcript|Gohir.A01G106300.1.v3.1|protein_coding|4/7|c.494G>A|p.Arg165Gln|709/2339|494/1011|165/336||,T|downstream_gene_variant|MODIFIER|Gohir.A01G106200|Gohir.A01G106200.v3.1|trans…	GT:PL	0/0:	0/0:	0/0:	0/0:	0/0:	0/0:	0/0:	0/0:	0/0:	0/1:	0/0:	0/0:	0/1:	0/1:	0/1:	0/0:	0/0:	0/0:	0/1:	0/0:	0/0:	0/0:	0/0:	0/0:	0/0:	0/0:	0/0:	0/0:	0/0:	0/0:	0/0:	0/1:	0/0:	0/0:	0/0:	0/0:	0/0:	0/1:	0/0:	0/0:	0/0:
A01	20313808	.	C	T	603	.	DP=3981;VDB=0.123396;SGB=-31.6902;RPB=0.857987;MQB=0.691637;MQSB=0.992338;BQB=0.739264;MQ0F=0.000251193;ICB=0.750178;HOB=0.0146924;AC=4;AN=264;DP4=1697,2103,29,35;MQ=59;ANN=T|missense_variant|MODERATE|Gohir.A01G107000|Gohir.A01G107000.v3.1|transcript|Gohir.A01G107000.1.v3.1|protein_coding|2/5|c.572C>T|p.Ala191Val|718/2624|572/2052|191/683||,T|missense_variant|MODERATE|Gohir.A01G107000|Gohir.A01G1…	GT:PL	0/0:	0/0:	0/0:	0/0:	0/0:	0/0:	0/0:	0/0:	0/0:	0/0:	0/0:	0/0:	0/0:	0/0:	0/0:	0/0:	0/0:	0/0:	0/0:	0/0:	0/0:	0/0:	0/0:	0/0:	0/0:	0/0:	0/0:	0/0:	0/0:	0/0:	0/0:	0/0:	0/0:	0/0:	0/0:	0/0:	0/0:	0/0:	0/0:	0/0:	0/0:
A01	20313875	.	A	T	554	.	DP=4046;VDB=0.00172389;SGB=11.6807;RPB=0.0202116;MQB=0.584949;MQSB=0.545531;BQB=0.619655;MQ0F=0.000494315;ICB=0.750178;HOB=0.0146924;AC=4;AN=264;DP4=1779,2089,22,20;MQ=58;ANN=T|missense_variant|MODERATE|Gohir.A01G107000|Gohir.A01G107000.v3.1|transcript|Gohir.A01G107000.1.v3.1|protein_coding|2/5|c.639A>T|p.Lys213Asn|785/2624|639/2052|213/683||,T|missense_variant|MODERATE|Gohir.A01G107000|Gohir.A01…	GT:PL	0/0:	0/0:	0/0:	0/0:	0/0:	0/0:	0/0:	0/0:	0/0:	0/0:	0/0:	0/0:	0/0:	0/0:	0/0:	0/0:	0/0:	0/0:	0/0:	0/0:	0/0:	0/0:	0/0:	0/0:	0/0:	0/0:	0/0:	0/0:	0/0:	0/0:	0/0:	0/0:	0/0:	0/0:	0/0:	0/0:	0/0:	0/0:	0/0:	0/0:	0/0:
A01	20314012	.	A	G	598	.	DP=3907;VDB=0.0190205;SGB=4.49184;RPB=0.859928;MQB=0.874027;MQSB=0.0319052;BQB=0.192401;MQ0F=0.000767853;ICB=0.750178;HOB=0.0146924;AC=4;AN=264;DP4=2034,1674,39,25;MQ=58;ANN=G|missense_variant|MODERATE|Gohir.A01G107000|Gohir.A01G107000.v3.1|transcript|Gohir.A01G107000.1.v3.1|protein_coding|2/5|c.776A>G|p.Asp259Gly|922/2624|776/2052|259/683||,G|missense_variant|MODERATE|Gohir.A01G107000|Gohir.A01G…	GT:PL	0/0:	0/0:	0/0:	0/0:	0/0:	0/0:	0/0:	0/0:	0/0:	0/0:	0/0:	0/0:	0/0:	0/0:	0/0:	0/0:	0/0:	0/0:	0/0:	0/0:	0/0:	0/0:	0/0:	0/0:	0/0:	0/0:	0/0:	0/0:	0/0:	0/0:	0/0:	0/0:	0/0:	0/0:	0/0:	0/0:	0/0:	0/0:	0/0:	0/0:	0/0:
A01	20314279	.	A	C	999	.	DP=4194;VDB=0.216364;SGB=315.058;RPB=0.254363;MQB=0.987184;MQSB=0.998167;BQB=0.00841961;MQ0F=0;ICB=0.326909;HOB=0.0516242;AC=29;AN=264;DP4=1992,1627,238,179;MQ=59;ANN=C|missense_variant|MODERATE|Gohir.A01G107000|Gohir.A01G107000.v3.1|transcript|Gohir.A01G107000.1.v3.1|protein_coding|3/5|c.962A>C|p.Asn321Thr|1108/2624|962/2052|321/683||,C|missense_variant|MODERATE|Gohir.A01G107000|Gohir.A01G107000…	GT:PL	0/0:	0/0:	0/0:	0/0:	0/0:	0/0:	0/0:	0/0:	0/0:	0/1:	0/0:	0/0:	0/1:	0/1:	0/1:	0/0:	0/0:	0/0:	0/1:	0/0:	0/0:	0/0:	0/0:	0/0:	0/0:	0/0:	0/0:	0/0:	0/0:	0/0:	0/0:	0/1:	0/0:	0/0:	0/0:	0/0:	0/0:	0/1:	0/0:	0/0:	0/0:
A01	20314584	.	G	T	999	.	DP=4188;VDB=0.249899;SGB=442.958;RPB=0.954095;MQB=0.971367;MQSB=0.996762;BQB=0.984889;MQ0F=0;ICB=0.535935;HOB=0.0381084;AC=28;AN=264;DP4=1848,1806,210,207;MQ=59;ANN=T|missense_variant|MODERATE|Gohir.A01G107000|Gohir.A01G107000.v3.1|transcript|Gohir.A01G107000.1.v3.1|protein_coding|4/5|c.1190G>T|p.Arg397Ile|1336/2624|1190/2052|397/683||,T|missense_variant|MODERATE|Gohir.A01G107000|Gohir.A01G107000…	GT:PL	0/0:	0/0:	0/0:	0/0:	0/0:	0/0:	0/0:	0/0:	0/0:	0/1:	0/0:	0/0:	0/1:	0/1:	0/1:	0/0:	0/0:	0/0:	0/1:	0/0:	0/0:	0/0:	0/0:	0/0:	0/0:	0/0:	0/0:	0/0:	0/0:	0/0:	0/0:	0/1:	0/0:	0/0:	0/0:	0/0:	0/0:	0/1:	0/0:	0/0:	0/0:
A01	20315489	.	G	T	555	.	DP=4388;VDB=0.00624754;SGB=31.1567;RPB=0.656154;MQB=1;MQSB=1;BQB=0.916226;MQ0F=0;ICB=0.750178;HOB=0.0146924;AC=4;AN=264;DP4=2020,2201,17,39;MQ=60;ANN=T|missense_variant|MODERATE|Gohir.A01G107000|Gohir.A01G107000.v3.1|transcript|Gohir.A01G107000.1.v3.1|protein_coding|5/5|c.2019G>T|p.Met673Ile|2165/2624|2019/2052|673/683||,T|missense_variant|MODERATE|Gohir.A01G107000|Gohir.A01G107000.v3.1|transcrip…	GT:PL	0/0:	0/0:	0/0:	0/0:	0/0:	0/0:	0/0:	0/0:	0/0:	0/0:	0/0:	0/0:	0/0:	0/0:	0/0:	0/0:	0/0:	0/0:	0/0:	0/0:	0/0:	0/0:	0/0:	0/0:	0/0:	0/0:	0/0:	0/0:	0/0:	0/0:	0/0:	0/0:	0/0:	0/0:	0/0:	0/0:	0/0:	0/0:	0/0:	0/0:	0/0:
A01	20315490	.	G	C	562	.	DP=4389;VDB=0.00135676;SGB=31.1567;RPB=0.933448;MQB=1;MQSB=1;BQB=0.901822;MQ0F=0;ICB=0.750178;HOB=0.0146924;AC=4;AN=264;DP4=2011,2197,16,40;MQ=60;ANN=C|missense_variant|MODERATE|Gohir.A01G107000|Gohir.A01G107000.v3.1|transcript|Gohir.A01G107000.1.v3.1|protein_coding|5/5|c.2020G>C|p.Glu674Gln|2166/2624|2020/2052|674/683||,C|missense_variant|MODERATE|Gohir.A01G107000|Gohir.A01G107000.v3.1|transcrip…	GT:PL	0/0:	0/0:	0/0:	0/0:	0/0:	0/0:	0/0:	0/0:	0/0:	0/0:	0/0:	0/0:	0/0:	0/0:	0/0:	0/0:	0/0:	0/0:	0/0:	0/0:	0/0:	0/0:	0/0:	0/0:	0/0:	0/0:	0/0:	0/0:	0/0:	0/0:	0/0:	0/0:	0/0:	0/0:	0/0:	0/0:	0/0:	0/0:	0/0:	0/0:	0/0:
A01	20319722	.	T	G	999	.	DP=3692;VDB=0.0448695;SGB=384.682;RPB=0.999615;MQB=1;MQSB=1;BQB=0.218909;MQ0F=0;ICB=0.394801;HOB=0.0440771;AC=24;AN=264;DP4=1603,1614,148,178;MQ=60;ANN=G|missense_variant|MODERATE|Gohir.A01G107100|Gohir.A01G107100.v3.1|transcript|Gohir.A01G107100.1.v3.1|protein_coding|1/5|c.114A>C|p.Lys38Asn|343/2668|114/2100|38/699||,G|upstream_gene_variant|MODIFIER|Gohir.A01G107200|Gohir.A01G107200.v3.1|transcr…	GT:PL	0/0:	0/0:	0/0:	0/0:	0/0:	0/0:	0/0:	0/0:	0/0:	0/1:	0/0:	0/0:	0/1:	0/1:	0/1:	0/0:	0/0:	0/0:	0/1:	0/0:	0/0:	0/0:	0/0:	0/0:	0/0:	0/0:	0/0:	0/0:	0/0:	0/0:	0/0:	0/1:	0/0:	0/0:	0/0:	0/0:	0/0:	0/1:	0/0:	0/0:	0/0:
A01	20320845	.	A	G	507	.	DP=3866;VDB=0.106715;SGB=59.9594;RPB=0.276106;MQB=0.840177;MQSB=0.000567672;BQB=0.115262;MQ0F=0.000517331;ICB=0.750178;HOB=0.0146924;AC=4;AN=264;DP4=1729,1910,25,29;MQ=57;ANN=G|missense_variant|MODERATE|Gohir.A01G107200|Gohir.A01G107200.v3.1|transcript|Gohir.A01G107200.1.v3.1|protein_coding|1/1|c.334A>G|p.Thr112Ala|334/837|334/837|112/278||,G|upstream_gene_variant|MODIFIER|Gohir.A01G107100|Gohir.…	GT:PL	0/0:	0/0:	0/0:	0/0:	0/0:	0/0:	0/0:	0/0:	0/0:	0/0:	0/0:	0/0:	0/0:	0/0:	0/0:	0/0:	0/0:	0/0:	0/0:	0/0:	0/0:	0/0:	0/0:	0/0:	0/0:	0/0:	0/0:	0/0:	0/0:	0/0:	0/0:	0/0:	0/0:	0/0:	0/0:	0/0:	0/0:	0/0:	0/0:	0/0:	0/0:
A01	20322520	.	C	G	520	.	DP=3887;VDB=0.606396;SGB=95.4269;RPB=0.918688;MQB=1;MQSB=1;BQB=0.448727;MQ0F=0;ICB=0.750178;HOB=0.0146924;AC=4;AN=264;DP4=1868,1868,16,28;MQ=60;ANN=G|missense_variant|MODERATE|Gohir.A01G107300|Gohir.A01G107300.v3.1|transcript|Gohir.A01G107300.2.v3.1|protein_coding|1/3|c.118C>G|p.Leu40Val|118/564|118/564|40/187||,G|upstream_gene_variant|MODIFIER|Gohir.A01G107100|Gohir.A01G107100.v3.1|transcript|Go…	GT:PL	0/0:	0/0:	0/0:	0/0:	0/0:	0/0:	0/0:	0/0:	0/0:	0/0:	0/0:	0/0:	0/0:	0/0:	0/0:	0/0:	0/0:	0/0:	0/0:	0/0:	0/0:	0/0:	0/0:	0/0:	0/0:	0/0:	0/0:	0/0:	0/0:	0/0:	0/0:	0/0:	0/0:	0/0:	0/0:	0/0:	0/0:	0/0:	0/0:	0/0:	0/0:
A01	20322914	.	T	C	999	.	DP=3853;VDB=0.136526;SGB=289.193;RPB=0.998891;MQB=1;MQSB=1;BQB=0.361751;MQ0F=0;ICB=0.703389;HOB=0.0275195;AC=25;AN=264;DP4=1855,1439,227,163;MQ=60;ANN=C|missense_variant|MODERATE|Gohir.A01G107300|Gohir.A01G107300.v3.1|transcript|Gohir.A01G107300.2.v3.1|protein_coding|2/3|c.455T>C|p.Val152Ala|455/564|455/564|152/187||,C|upstream_gene_variant|MODIFIER|Gohir.A01G107100|Gohir.A01G107100.v3.1|transcri…	GT:PL	0/0:	0/0:	0/0:	0/0:	0/0:	0/0:	0/0:	0/0:	0/0:	0/1:	0/0:	0/0:	0/1:	0/1:	0/1:	0/0:	0/0:	0/0:	0/1:	0/0:	0/0:	0/0:	0/0:	0/0:	0/0:	0/0:	0/0:	0/0:	0/0:	0/0:	0/0:	0/1:	0/0:	0/0:	0/0:	0/0:	0/0:	0/1:	0/0:	0/0:	0/0:
A01	20501033	.	T	C	999	.	DP=3584;VDB=0.0223438;SGB=646.402;RPB=0.903496;MQB=1;MQSB=1;BQB=9.93958e-08;MQ0F=0;ICB=4.27516e-08;HOB=0.253329;AC=106;AN=264;DP4=1086,945,759,678;MQ=60;ANN=C|missense_variant|MODERATE|Gohir.A01G107800|Gohir.A01G107800.v3.1|transcript|Gohir.A01G107800.1.v3.1|protein_coding|2/2|c.335T>C|p.Val112Ala|474/905|335/594|112/197||	GT:PL	0/0:	0/0:	0/0:	0/0:	0/0:	0/0:	0/0:	1/1:	1/1:	1/1:	0/1:	0/1:	0/1:	0/1:	0/1:	0/0:	0/0:	0/0:	0/1:	0/0:	0/0:	0/1:	0/0:	0/0:	0/0:	0/0:	0/0:	0/0:	0/0:	0/0:	0/0:	0/1:	0/0:	0/0:	0/0:	0/0:	0/0:	1/1:	0/0:	0/0:	0/0:
A01	20501062	.	G	A	552	.	DP=3700;VDB=0.0504483;SGB=88.9518;RPB=0.720536;MQB=1;MQSB=1;BQB=0.942275;MQ0F=0;ICB=0.750178;HOB=0.0146924;AC=4;AN=264;DP4=1885,1664,28,25;MQ=60;ANN=A|missense_variant|MODERATE|Gohir.A01G107800|Gohir.A01G107800.v3.1|transcript|Gohir.A01G107800.1.v3.1|protein_coding|2/2|c.364G>A|p.Glu122Lys|503/905|364/594|122/197||	GT:PL	0/0:	0/0:	0/0:	0/0:	0/0:	0/0:	0/0:	0/0:	0/0:	0/0:	0/0:	0/0:	0/0:	0/0:	0/0:	0/0:	0/0:	0/0:	0/0:	0/0:	0/0:	0/0:	0/0:	0/0:	0/0:	0/0:	0/0:	0/0:	0/0:	0/0:	0/0:	0/0:	0/0:	0/0:	0/0:	0/0:	0/0:	0/0:	0/0:	0/0:	0/0:
A01	20501162	.	T	C	999	.	DP=3930;VDB=0.0959185;SGB=646.486;RPB=0.98483;MQB=1;MQSB=1;BQB=6.02574e-05;MQ0F=0;ICB=7.25164e-08;HOB=0.249053;AC=99;AN=264;DP4=1211,1014,880,696;MQ=60;ANN=C|missense_variant|MODERATE|Gohir.A01G107800|Gohir.A01G107800.v3.1|transcript|Gohir.A01G107800.1.v3.1|protein_coding|2/2|c.464T>C|p.Ile155Thr|603/905|464/594|155/197||	GT:PL	0/0:	0/0:	0/0:	0/0:	0/0:	0/0:	0/0:	1/1:	1/1:	1/1:	0/1:	0/1:	0/1:	0/1:	0/1:	0/0:	0/0:	0/0:	0/1:	0/0:	0/0:	0/1:	0/0:	0/0:	0/0:	0/0:	0/0:	0/0:	0/0:	0/0:	0/0:	0/1:	0/0:	0/0:	0/0:	0/0:	0/0:	1/1:	0/0:	0/0:	0/0:
A01	20501287	.	A	C	999	.	DP=3873;VDB=0.450523;SGB=557.176;RPB=3.34047e-09;MQB=1;MQSB=1;BQB=0.00380866;MQ0F=0;ICB=7.25164e-08;HOB=0.249053;AC=99;AN=264;DP4=1241,1152,702,648;MQ=60;ANN=C|missense_variant|MODERATE|Gohir.A01G107800|Gohir.A01G107800.v3.1|transcript|Gohir.A01G107800.1.v3.1|protein_coding|2/2|c.589A>C|p.Asn197His|728/905|589/594|197/197||	GT:PL	0/0:	0/0:	0/0:	0/0:	0/0:	0/0:	0/0:	1/1:	1/1:	1/1:	0/1:	0/1:	0/1:	0/1:	0/1:	0/0:	0/0:	0/0:	0/1:	0/0:	0/0:	0/1:	0/0:	0/0:	0/0:	0/0:	0/0:	0/0:	0/0:	0/0:	0/0:	0/1:	0/0:	0/0:	0/0:	0/0:	0/0:	1/1:	0/0:	0/0:	0/0:
A01	20738319	.	A	G	524	.	DP=3845;VDB=0.510845;SGB=-315.454;RPB=0.00742384;MQB=1;MQSB=1;BQB=0.408871;MQ0F=0;ICB=0.750178;HOB=0.0146924;AC=4;AN=264;DP4=1850,1646,45,24;MQ=60;ANN=G|missense_variant|MODERATE|Gohir.A01G108300|Gohir.A01G108300.v3.1|transcript|Gohir.A01G108300.1.v3.1|protein_coding|1/12|c.196T>C|p.Ser66Pro|285/2880|196/2346|66/781||,G|downstream_gene_variant|MODIFIER|Gohir.A01G108400|Gohir.A01G108400.v3.1|trans…	GT:PL	0/0:	0/0:	0/0:	0/0:	0/0:	0/0:	0/0:	0/0:	0/0:	0/0:	0/0:	0/0:	0/0:	0/0:	0/0:	0/0:	0/0:	0/0:	0/0:	0/0:	0/0:	0/0:	0/0:	0/0:	0/0:	0/0:	0/0:	0/0:	0/0:	0/0:	0/0:	0/0:	0/0:	0/0:	0/0:	0/0:	0/0:	0/0:	0/0:	0/0:	0/0:
A01	20740663	.	T	C	999	.	DP=3539;VDB=0.25751;SGB=442.854;RPB=0.873853;MQB=0.086386;MQSB=8.73937e-06;BQB=0.019142;MQ0F=0.00169539;ICB=4.51507e-08;HOB=0.252726;AC=101;AN=264;DP4=1174,1107,560,608;MQ=56;ANN=C|missense_variant|MODERATE|Gohir.A01G108400|Gohir.A01G108400.v3.1|transcript|Gohir.A01G108400.1.v3.1|protein_coding|10/12|c.1939A>G|p.Arg647Gly|2100/2669|1939/2205|647/734||,C|upstream_gene_variant|MODIFIER|Gohir.A01G10…	GT:PL	0/0:	0/0:	0/0:	0/0:	0/0:	0/0:	0/0:	1/1:	1/1:	1/1:	0/1:	0/1:	0/1:	0/1:	0/1:	0/0:	0/0:	0/0:	0/1:	0/0:	0/0:	0/0:	0/0:	0/0:	0/0:	0/0:	0/0:	0/0:	0/0:	0/0:	0/0:	0/1:	0/0:	0/0:	0/0:	0/0:	0/0:	1/1:	0/0:	0/0:	0/0:
A01	20742312	.	C	T	999	.	DP=3953;VDB=0.156827;SGB=596.201;RPB=0.862545;MQB=1;MQSB=1;BQB=0.826715;MQ0F=0;ICB=4.51507e-08;HOB=0.252726;AC=101;AN=264;DP4=1279,1179,711,668;MQ=60;ANN=T|missense_variant|MODERATE|Gohir.A01G108400|Gohir.A01G108400.v3.1|transcript|Gohir.A01G108400.1.v3.1|protein_coding|5/12|c.721G>A|p.Asp241Asn|882/2669|721/2205|241/734||,T|upstream_gene_variant|MODIFIER|Gohir.A01G108300|Gohir.A01G108300.v3.1|tr…	GT:PL	0/0:	0/0:	0/0:	0/0:	0/0:	0/0:	0/0:	1/1:	1/1:	1/1:	0/1:	0/1:	0/1:	0/1:	0/1:	0/0:	0/0:	0/0:	0/1:	0/0:	0/0:	0/0:	0/0:	0/0:	0/0:	0/0:	0/0:	0/0:	0/0:	0/0:	0/0:	0/1:	0/0:	0/0:	0/0:	0/0:	0/0:	1/1:	0/0:	0/0:	0/0:
A01	20742359	.	T	A	999	.	DP=3902;VDB=0.575283;SGB=663.77;RPB=0.984963;MQB=1;MQSB=1;BQB=0.258414;MQ0F=0;ICB=2.42525e-09;HOB=0.273646;AC=100;AN=264;DP4=1161,1233,703,661;MQ=60;ANN=A|missense_variant|MODERATE|Gohir.A01G108400|Gohir.A01G108400.v3.1|transcript|Gohir.A01G108400.1.v3.1|protein_coding|5/12|c.674A>T|p.Tyr225Phe|835/2669|674/2205|225/734||,A|upstream_gene_variant|MODIFIER|Gohir.A01G108300|Gohir.A01G108300.v3.1|tra…	GT:PL	0/0:	0/0:	0/0:	0/0:	0/0:	0/0:	0/0:	1/1:	1/1:	1/1:	0/1:	0/1:	0/1:	0/1:	1/1:	0/0:	0/0:	0/0:	0/1:	0/0:	0/0:	0/0:	0/0:	0/0:	0/0:	0/0:	0/0:	0/0:	0/0:	0/0:	0/0:	0/1:	0/0:	0/0:	0/0:	0/0:	0/0:	1/1:	0/0:	0/0:	0/0:
A01	21104283	.	C	G	539	.	DP=4062;VDB=0.469764;SGB=130.392;RPB=0.815427;MQB=1;MQSB=1;BQB=0.0662982;MQ0F=0;ICB=0.750178;HOB=0.0146924;AC=4;AN=264;DP4=1981,1929,27,30;MQ=60;ANN=G|missense_variant|MODERATE|Gohir.A01G108800|Gohir.A01G108800.v3.1|transcript|Gohir.A01G108800.1.v3.1|protein_coding|1/10|c.473G>C|p.Gly158Ala|973/3377|473/2538|158/845||,G|downstream_gene_variant|MODIFIER|Gohir.A01G108700|Gohir.A01G108700.v3.1|trans…	GT:PL	0/0:	0/0:	0/0:	0/0:	0/0:	0/0:	0/0:	0/0:	0/0:	0/0:	0/0:	0/0:	0/0:	0/0:	0/0:	0/0:	0/0:	0/0:	0/0:	0/0:	0/0:	0/0:	0/0:	0/0:	0/0:	0/0:	0/0:	0/0:	0/0:	0/0:	0/0:	0/0:	0/0:	0/0:	0/0:	0/0:	0/0:	0/0:	0/0:	0/0:	0/0:
A01	21107734	.	A	G	504	.	DP=4002;VDB=0.743083;SGB=-93.5198;RPB=0.931976;MQB=0.999738;MQSB=0.999864;BQB=0.449497;MQ0F=0;ICB=0.750178;HOB=0.0146924;AC=4;AN=264;DP4=1982,1772,33,18;MQ=59;ANN=G|splice_donor_variant&intron_variant|HIGH|Gohir.A01G108900|Gohir.A01G108900.v3.1|transcript|Gohir.A01G108900.4.v3.1|protein_coding|13/13|c.*18+2T>C||||||,G|3_prime_UTR_variant|MODIFIER|Gohir.A01G108900|Gohir.A01G108900.v3.1|transcript|…	GT:PL	0/0:	0/0:	0/0:	0/0:	0/0:	0/0:	0/0:	0/0:	0/0:	0/0:	0/0:	0/0:	0/0:	0/0:	0/0:	0/0:	0/0:	0/0:	0/0:	0/0:	0/0:	0/0:	0/0:	0/0:	0/0:	0/0:	0/0:	0/0:	0/0:	0/0:	0/0:	0/0:	0/0:	0/0:	0/0:	0/0:	0/0:	0/0:	0/0:	0/0:	0/0:
A01	21169056	.	AG	AGG	528	.	INDEL;IDV=31;IMF=0.885714;DP=3499;VDB=0.802979;SGB=119.634;MQSB=1;MQ0F=0;ICB=0.750178;HOB=0.0146924;AC=4;AN=264;DP4=1961,1344,24,29;MQ=60;ANN=AGG|frameshift_variant|HIGH|Gohir.A01G109100|Gohir.A01G109100.v3.1|transcript|Gohir.A01G109100.3.v3.1|protein_coding|4/4|c.1370_1371insC|p.Ter458fs|1370/1374|1370/1374|457/457||,AGG|frameshift_variant|HIGH|Gohir.A01G109100|Gohir.A01G109100.v3.1|transcript|G…	GT:PL	0/0:	0/0:	0/0:	0/0:	0/0:	0/0:	0/0:	0/0:	0/0:	0/0:	0/0:	0/0:	0/0:	0/0:	0/0:	0/0:	0/0:	0/0:	0/0:	0/0:	0/0:	0/0:	0/0:	0/0:	0/0:	0/0:	0/0:	0/0:	0/0:	0/0:	0/0:	0/0:	0/0:	0/0:	0/0:	0/0:	0/0:	0/0:	0/0:	0/0:	0/0:
A01	21267475	.	C	G	501	.	DP=4124;VDB=0.258357;SGB=169.929;RPB=0.642019;MQB=0.978424;MQSB=0.76634;BQB=0.55903;MQ0F=0;ICB=0.750178;HOB=0.0146924;AC=4;AN=264;DP4=2014,1948,31,19;MQ=59;ANN=G|missense_variant|MODERATE|Gohir.A01G109500|Gohir.A01G109500.v3.1|transcript|Gohir.A01G109500.1.v3.1|protein_coding|2/2|c.301G>C|p.Asp101His|531/1641|301/1110|101/369||,G|downstream_gene_variant|MODIFIER|Gohir.A01G109400|Gohir.A01G109400.…	GT:PL	0/0:	0/0:	0/0:	0/0:	0/0:	0/0:	0/0:	0/0:	0/0:	0/0:	0/0:	0/0:	0/0:	0/0:	0/0:	0/0:	0/0:	0/0:	0/0:	0/0:	0/0:	0/0:	0/0:	0/0:	0/0:	0/0:	0/0:	0/0:	0/0:	0/0:	0/0:	0/0:	0/0:	0/0:	0/0:	0/0:	0/0:	0/0:	0/0:	0/0:	0/0:
A01	21736551	.	C	G	853	.	DP=3467;VDB=1.1605e-05;SGB=-145.643;RPB=9.50212e-08;MQB=1;MQSB=1;BQB=0.194197;MQ0F=0;ICB=0.904244;HOB=0.0110716;AC=12;AN=262;DP4=1871,1440,25,22;MQ=60;ANN=G|missense_variant|MODERATE|Gohir.A01G110700|Gohir.A01G110700.v3.1|transcript|Gohir.A01G110700.1.v3.1|protein_coding|2/3|c.675G>C|p.Arg225Ser|837/1477|675/960|225/319||,G|downstream_gene_variant|MODIFIER|Gohir.A01G110800|Gohir.A01G110800.v3.1|t…	GT:PL	0/0:	0/0:	0/0:	0/0:	0/0:	0/0:	0/1:	0/0:	0/0:	0/0:	0/0:	0/0:	0/0:	0/0:	0/0:	0/0:	0/0:	0/1:	0/0:	0/0:	0/0:	0/0:	0/0:	0/0:	0/0:	0/0:	0/0:	0/0:	0/0:	0/0:	0/0:	0/0:	0/0:	0/0:	0/0:	0/0:	0/0:	0/0:	0/0:	0/0:	0/0:
A01	21931091	.	C	T	999	.	DP=3175;VDB=0.112068;SGB=276.09;RPB=0.193247;MQB=0.992089;MQSB=0.995379;BQB=0.00519252;MQ0F=0;ICB=3.58668e-06;HOB=0.216913;AC=173;AN=264;DP4=599,602,907,948;MQ=59;ANN=T|missense_variant|MODERATE|Gohir.A01G111400|Gohir.A01G111400.v3.1|transcript|Gohir.A01G111400.1.v3.1|protein_coding|2/3|c.559G>A|p.Glu187Lys|650/1572|559/1281|187/426||	GT:PL	0/0:	1/1:	0/1:	1/1:	1/1:	1/1:	1/1:	1/1:	1/1:	0/1:	0/1:	0/1:	0/1:	0/0:	0/1:	0/0:	0/0:	1/1:	0/1:	0/0:	0/0:	0/0:	0/0:	0/0:	0/0:	0/0:	0/0:	1/1:	1/1:	1/1:	1/1:	0/1:	0/0:	1/1:	1/1:	0/1:	1/1:	0/0:	1/1:	0/0:	0/0:
A01	22732810	.	A	G	999	.	DP=2965;VDB=5.37215e-05;SGB=5.71091;RPB=0.154265;MQB=0.423227;MQSB=0.997601;BQB=0.0761831;MQ0F=0.00168634;ICB=0.565286;HOB=0.0261708;AC=12;AN=264;DP4=1584,1227,43,40;MQ=59;ANN=G|missense_variant|MODERATE|Gohir.A01G112500|Gohir.A01G112500.v3.1|transcript|Gohir.A01G112500.1.v3.1|protein_coding|2/7|c.316A>G|p.Met106Val|576/2098|316/1617|106/538||,G|downstream_gene_variant|MODIFIER|Gohir.A01G112600|G…	GT:PL	0/0:	0/0:	0/0:	0/0:	0/0:	0/0:	0/1:	0/0:	0/0:	0/0:	0/0:	0/0:	0/0:	0/0:	0/0:	0/0:	0/0:	0/1:	0/0:	0/0:	0/0:	0/0:	0/0:	0/0:	0/0:	0/0:	0/0:	0/0:	0/0:	0/0:	0/0:	0/0:	0/0:	0/0:	0/0:	0/0:	0/0:	0/0:	0/0:	0/0:	0/0:
A01	22733057	.	C	A	999	.	DP=3593;VDB=0.221326;SGB=-12.8386;RPB=0.677646;MQB=0.256279;MQSB=0.957096;BQB=0.00246905;MQ0F=0.00166991;ICB=0.531077;HOB=0.0274334;AC=10;AN=264;DP4=1911,1506,46,41;MQ=59;ANN=A|missense_variant|MODERATE|Gohir.A01G112500|Gohir.A01G112500.v3.1|transcript|Gohir.A01G112500.1.v3.1|protein_coding|2/7|c.563C>A|p.Ala188Asp|823/2098|563/1617|188/538||,A|downstream_gene_variant|MODIFIER|Gohir.A01G112600|Go…	GT:PL	0/0:	0/0:	0/0:	0/0:	0/0:	0/0:	0/1:	0/0:	0/0:	0/0:	0/0:	0/0:	0/0:	0/0:	0/0:	0/0:	0/0:	0/1:	0/0:	0/0:	0/0:	0/0:	0/0:	0/0:	0/0:	0/0:	0/0:	0/0:	0/0:	0/0:	0/0:	0/0:	0/0:	0/0:	0/0:	0/0:	0/0:	0/0:	0/0:	0/0:	0/0:
A01	22736151	.	T	C	999	.	DP=3594;VDB=0.336447;SGB=-5.81461;RPB=0.949079;MQB=1;MQSB=1;BQB=0.314497;MQ0F=0;ICB=0.313832;HOB=0.0398301;AC=14;AN=264;DP4=1503,1783,61,68;MQ=60;ANN=C|missense_variant|MODERATE|Gohir.A01G112600|Gohir.A01G112600.v3.1|transcript|Gohir.A01G112600.1.v3.1|protein_coding|4/4|c.1171A>G|p.Thr391Ala|1809/2193|1171/1278|391/425||,C|missense_variant|MODERATE|Gohir.A01G112600|Gohir.A01G112600.v3.1|transcrip…	GT:PL	0/0:	0/0:	0/0:	0/0:	0/0:	0/0:	0/1:	0/0:	0/0:	0/0:	0/0:	0/0:	0/0:	0/0:	0/0:	0/0:	0/0:	0/1:	0/0:	0/0:	0/0:	0/0:	0/0:	0/0:	0/0:	0/0:	0/0:	0/0:	0/0:	0/0:	0/0:	0/0:	0/0:	0/0:	0/0:	0/0:	0/0:	0/0:	0/0:	0/0:	0/0:
A01	22736326	.	C	G	999	.	DP=3341;VDB=0.677066;SGB=82.4215;RPB=0.999982;MQB=1;MQSB=1;BQB=0.725682;MQ0F=0;ICB=0.604206;HOB=0.0254534;AC=13;AN=264;DP4=1776,1348,61,69;MQ=60;ANN=G|missense_variant|MODERATE|Gohir.A01G112600|Gohir.A01G112600.v3.1|transcript|Gohir.A01G112600.1.v3.1|protein_coding|4/4|c.996G>C|p.Gln332His|1634/2193|996/1278|332/425||,G|missense_variant|MODERATE|Gohir.A01G112600|Gohir.A01G112600.v3.1|transcript|G…	GT:PL	0/0:	0/0:	0/0:	0/0:	0/0:	0/0:	0/1:	0/0:	0/0:	0/0:	0/0:	0/0:	0/0:	0/0:	0/0:	0/0:	0/0:	0/1:	0/0:	0/0:	0/0:	0/0:	0/0:	0/0:	0/0:	0/0:	0/0:	0/0:	0/0:	0/0:	0/0:	0/0:	0/0:	0/0:	0/0:	0/0:	0/0:	0/0:	0/0:	0/0:	0/0:
A01	22737100	.	G	C	999	.	DP=3943;VDB=0.220828;SGB=270.881;RPB=0.956233;MQB=1;MQSB=1;BQB=0.00670783;MQ0F=0;ICB=0.313832;HOB=0.0398301;AC=14;AN=264;DP4=1962,1694,87,95;MQ=60;ANN=C|missense_variant|MODERATE|Gohir.A01G112600|Gohir.A01G112600.v3.1|transcript|Gohir.A01G112600.1.v3.1|protein_coding|3/4|c.331C>G|p.Gln111Glu|969/2193|331/1278|111/425||,C|missense_variant|MODERATE|Gohir.A01G112600|Gohir.A01G112600.v3.1|transcript|…	GT:PL	0/0:	0/0:	0/0:	0/0:	0/0:	0/0:	0/1:	0/0:	0/0:	0/0:	0/0:	0/0:	0/0:	0/0:	0/0:	0/0:	0/0:	0/1:	0/0:	0/0:	0/0:	0/0:	0/0:	0/0:	0/0:	0/0:	0/0:	0/0:	0/0:	0/0:	0/0:	0/0:	0/0:	0/0:	0/0:	0/0:	0/0:	0/0:	0/0:	0/0:	0/0:
A01	28014940	.	T	C	999	.	DP=3995;VDB=0.202396;SGB=342.514;RPB=0.359263;MQB=1;MQSB=1;BQB=0.867722;MQ0F=0;ICB=0.0722101;HOB=0.0664601;AC=18;AN=264;DP4=1676,1937,99,138;MQ=60;ANN=C|missense_variant&splice_region_variant|MODERATE|Gohir.A01G122300|Gohir.A01G122300.v3.1|transcript|Gohir.A01G122300.5.v3.1|protein_coding|23/25|c.2570A>G|p.Tyr857Cys|2570/3105|2570/3105|857/1034||,C|missense_variant&splice_region_variant|MODERATE|…	GT:PL	0/0:	1/1:	0/0:	0/0:	0/0:	1/1:	0/0:	0/0:	0/0:	0/0:	0/0:	0/0:	0/0:	0/0:	0/1:	0/0:	0/0:	0/1:	0/0:	0/0:	0/0:	0/0:	0/0:	0/0:	0/0:	0/0:	0/0:	0/0:	0/0:	0/0:	0/0:	0/0:	0/0:	0/0:	0/0:	0/1:	0/0:	0/0:	0/0:	0/0:	0/0:
A01	39478868	.	A	G	999	.	DP=3250;VDB=3.81798e-26;SGB=-1053;RPB=0;MQB=0;MQSB=0;BQB=0;MQ0F=0.00923077;ICB=8.7144e-05;HOB=0.186897;AC=87;AN=264;DP4=1302,1185,14,598;MQ=22;ANN=G|missense_variant|MODERATE|Gohir.A01G128325|Gohir.A01G128325.v3.1|transcript|Gohir.A01G128325.1.v3.1|protein_coding|1/1|c.16A>G|p.Ile6Val|16/222|16/222|6/73||,G|5_prime_UTR_variant|MODIFIER|Gohir.A01G128287|Gohir.A01G128287.v3.1|transcript|Gohir.A01G1…	GT:PL	0/0:	0/1:	0/0:	0/1:	0/0:	0/1:	0/1:	0/1:	0/1:	0/1:	0/1:	0/1:	0/1:	0/1:	0/1:	0/0:	0/0:	0/1:	0/1:	0/1:	0/1:	0/0:	1/1:	0/1:	0/1:	0/1:	0/1:	0/0:	0/1:	0/1:	0/1:	0/0:	0/1:	0/1:	0/1:	0/1:	0/1:	0/1:	0/0:	0/1:	0/1:
A01	39478958	.	A	G	999	.	DP=2965;VDB=4.71607e-21;SGB=-1163.59;RPB=2.61306e-27;MQB=0;MQSB=2.3266e-05;BQB=1.38831e-35;MQ0F=0.00505902;ICB=0.243696;HOB=0.0685262;AC=54;AN=264;DP4=1321,1243,1,306;MQ=21;ANN=G|missense_variant|MODERATE|Gohir.A01G128325|Gohir.A01G128325.v3.1|transcript|Gohir.A01G128325.1.v3.1|protein_coding|1/1|c.106A>G|p.Arg36Gly|106/222|106/222|36/73||,G|upstream_gene_variant|MODIFIER|Gohir.A01G128287|Gohir.A…	GT:PL	0/0:	0/1:	0/1:	0/0:	0/0:	0/1:	0/0:	0/0:	0/0:	0/0:	0/0:	0/0:	0/1:	0/0:	0/1:	0/0:	0/0:	0/0:	0/1:	0/1:	0/0:	0/1:	0/1:	0/1:	0/1:	0/1:	0/1:	0/1:	0/1:	0/1:	0/1:	0/0:	0/1:	0/1:	0/1:	0/0:	0/1:	0/0:	0/1:	0/1:	0/1:
A01	40545677	.	G	A	999	.	DP=3194;VDB=0.26371;SGB=520.641;RPB=0.72685;MQB=1;MQSB=1;BQB=1.75657e-24;MQ0F=0;ICB=2.7133e-08;HOB=0.256858;AC=115;AN=264;DP4=998,804,663,586;MQ=60;ANN=A|missense_variant|MODERATE|Gohir.A01G132000|Gohir.A01G132000.v3.1|transcript|Gohir.A01G132000.1.v3.1|protein_coding|2/14|c.80G>A|p.Gly27Asp|313/2935|80/2316|27/771||	GT:PL	0/0:	1/1:	0/1:	1/1:	1/1:	0/0:	0/1:	1/1:	1/1:	1/1:	1/1:	1/1:	0/0:	0/0:	0/1:	0/0:	0/0:	0/1:	0/1:	0/0:	0/0:	0/0:	0/0:	0/0:	0/0:	0/0:	0/0:	0/0:	0/1:	0/0:	0/0:	0/1:	0/0:	0/0:	0/0:	0/1:	0/0:	0/0:	0/0:	0/0:	0/0:
A01	40549106	.	G	A	999	.	DP=3576;VDB=0.568235;SGB=599.021;RPB=0.923838;MQB=0.614475;MQSB=0.00321825;BQB=0.0342233;MQ0F=0.000279642;ICB=1.25583e-09;HOB=0.278581;AC=114;AN=264;DP4=1106,939,785,634;MQ=58;ANN=A|missense_variant|MODERATE|Gohir.A01G132000|Gohir.A01G132000.v3.1|transcript|Gohir.A01G132000.1.v3.1|protein_coding|9/14|c.1241G>A|p.Arg414Gln|1474/2935|1241/2316|414/771||	GT:PL	0/0:	1/1:	0/1:	1/1:	1/1:	0/0:	0/1:	1/1:	1/1:	1/1:	1/1:	1/1:	0/0:	0/0:	0/1:	0/0:	0/0:	0/1:	0/1:	0/0:	0/0:	0/0:	0/0:	0/0:	0/0:	0/0:	0/0:	0/0:	0/1:	0/0:	0/0:	0/1:	0/0:	0/0:	0/0:	1/1:	0/0:	0/0:	0/0:	0/0:	0/0:
A01	40549857	.	G	T	999	.	DP=3691;VDB=0.123082;SGB=562.177;RPB=0.959652;MQB=1;MQSB=1;BQB=2.34622e-14;MQ0F=0;ICB=3.2697e-09;HOB=0.27201;AC=115;AN=264;DP4=1194,836,774,672;MQ=60;ANN=T|missense_variant|MODERATE|Gohir.A01G132000|Gohir.A01G132000.v3.1|transcript|Gohir.A01G132000.1.v3.1|protein_coding|12/14|c.1691G>T|p.Gly564Val|1924/2935|1691/2316|564/771||	GT:PL	0/0:	1/1:	0/1:	1/1:	1/1:	0/0:	0/1:	1/1:	1/1:	1/1:	1/1:	0/1:	0/0:	0/0:	0/1:	0/0:	0/0:	0/1:	0/1:	0/0:	0/0:	0/0:	0/0:	0/0:	0/0:	0/0:	0/0:	0/0:	0/1:	0/0:	0/0:	0/1:	0/0:	0/0:	0/0:	0/1:	0/0:	0/0:	0/0:	0/0:	0/0:
A01	43230336	.	G	T	999	.	DP=3868;VDB=0.19614;SGB=712.798;RPB=0.975298;MQB=0.999324;MQSB=0.999577;BQB=3.66075e-09;MQ0F=0;ICB=2.37428e-11;HOB=0.304293;AC=110;AN=264;DP4=1146,1179,668,721;MQ=59;ANN=T|missense_variant|MODERATE|Gohir.A01G129100|Gohir.A01G129100.v3.1|transcript|Gohir.A01G129100.1.v3.1|protein_coding|11/11|c.1424C>A|p.Thr475Lys|1834/2237|1424/1500|475/499||,T|3_prime_UTR_variant|MODIFIER|Gohir.A01G129200|Gohir.…	GT:PL	0/0:	0/0:	0/1:	0/0:	1/1:	1/1:	0/1:	1/1:	1/1:	1/1:	1/1:	1/1:	0/0:	0/0:	0/0:	0/0:	0/0:	0/0:	0/1:	0/0:	1/1:	0/0:	0/0:	0/0:	0/0:	0/0:	0/0:	0/0:	0/0:	0/0:	0/0:	0/1:	0/0:	0/0:	0/0:	0/0:	0/0:	0/0:	0/0:	0/0:	0/0:
A01	43231904	.	G	A	999	.	DP=3813;VDB=0.246863;SGB=699.523;RPB=0.668934;MQB=0.988175;MQSB=0.922244;BQB=0.324182;MQ0F=0;ICB=2.55405e-10;HOB=0.289141;AC=110;AN=264;DP4=1249,1062,710,675;MQ=59;ANN=A|missense_variant|MODERATE|Gohir.A01G129100|Gohir.A01G129100.v3.1|transcript|Gohir.A01G129100.1.v3.1|protein_coding|8/11|c.941C>T|p.Thr314Met|1351/2237|941/1500|314/499||,A|downstream_gene_variant|MODIFIER|Gohir.A01G129200|Gohir.A…	GT:PL	0/0:	0/0:	0/1:	0/0:	1/1:	1/1:	0/1:	1/1:	1/1:	1/1:	1/1:	1/1:	0/0:	0/0:	0/1:	0/0:	0/0:	0/0:	0/1:	0/0:	1/1:	0/0:	0/0:	0/0:	0/0:	0/0:	0/0:	0/0:	0/0:	0/0:	0/0:	0/1:	0/0:	0/0:	0/0:	0/0:	0/0:	0/0:	0/0:	0/0:	0/0:
A01	43233477	.	A	C	999	.	DP=3407;VDB=0.153603;SGB=555.2;RPB=0.170963;MQB=0.999735;MQSB=0.99943;BQB=0.50091;MQ0F=0;ICB=1.95503e-12;HOB=0.319444;AC=110;AN=264;DP4=1122,953,696,506;MQ=59;ANN=C|missense_variant|MODERATE|Gohir.A01G129100|Gohir.A01G129100.v3.1|transcript|Gohir.A01G129100.1.v3.1|protein_coding|6/11|c.651T>G|p.Asp217Glu|1061/2237|651/1500|217/499||,C|downstream_gene_variant|MODIFIER|Gohir.A01G129200|Gohir.A01G12…	GT:PL	0/0:	0/0:	0/1:	0/0:	1/1:	1/1:	0/1:	1/1:	1/1:	1/1:	1/1:	1/1:	0/0:	0/0:	0/1:	0/0:	0/0:	0/0:	0/1:	0/0:	1/1:	0/0:	0/0:	0/0:	0/0:	0/0:	0/0:	0/0:	0/0:	0/0:	0/0:	0/1:	0/0:	0/0:	0/0:	0/0:	0/0:	0/0:	0/0:	0/0:	0/0:
A01	43233644	.	C	T	999	.	DP=3551;VDB=0.00869315;SGB=550.731;RPB=0.987474;MQB=0.997301;MQSB=0.998463;BQB=0.49576;MQ0F=0;ICB=3.59526e-11;HOB=0.301653;AC=108;AN=264;DP4=1089,1097,604,664;MQ=59;ANN=T|missense_variant|MODERATE|Gohir.A01G129100|Gohir.A01G129100.v3.1|transcript|Gohir.A01G129100.1.v3.1|protein_coding|5/11|c.562G>A|p.Asp188Asn|972/2237|562/1500|188/499||,T|downstream_gene_variant|MODIFIER|Gohir.A01G129200|Gohir.A…	GT:PL	0/0:	0/0:	0/1:	0/0:	1/1:	1/1:	0/1:	1/1:	1/1:	1/1:	1/1:	1/1:	0/0:	0/0:	0/1:	0/0:	0/0:	0/0:	0/1:	0/0:	1/1:	0/0:	0/0:	0/0:	0/0:	0/0:	0/0:	0/0:	0/0:	0/0:	0/0:	0/1:	0/0:	0/0:	0/0:	0/0:	0/0:	0/0:	0/0:	0/0:	0/0:
A01	43234598	.	T	A	999	.	DP=2775;VDB=0.252409;SGB=-294.973;RPB=3.13621e-15;MQB=0.997282;MQSB=0.999289;BQB=6.46633e-11;MQ0F=0;ICB=3.5524e-12;HOB=0.315312;AC=98;AN=264;DP4=975,1061,371,80;MQ=59;ANN=A|missense_variant|MODERATE|Gohir.A01G129100|Gohir.A01G129100.v3.1|transcript|Gohir.A01G129100.1.v3.1|protein_coding|2/11|c.282A>T|p.Lys94Asn|692/2237|282/1500|94/499||,A|downstream_gene_variant|MODIFIER|Gohir.A01G129200|Gohir.A…	GT:PL	0/0:	0/0:	0/1:	0/0:	1/1:	1/1:	0/0:	1/1:	1/1:	1/1:	1/1:	1/1:	0/0:	0/0:	0/0:	0/0:	0/0:	0/0:	0/0:	0/0:	1/1:	0/0:	0/0:	0/0:	0/0:	0/0:	0/0:	0/0:	0/0:	0/0:	0/0:	0/1:	0/0:	0/0:	0/0:	0/0:	0/0:	0/0:	0/0:	0/0:	0/0:
A01	93886147	.	T	C	999	.	DP=3275;VDB=2.36316e-06;SGB=401.394;RPB=6.18046e-06;MQB=0.995984;MQSB=0.995378;BQB=0.238632;MQ0F=0;ICB=4.38163e-09;HOB=0.269944;AC=151;AN=264;DP4=792,758,729,904;MQ=59;ANN=C|missense_variant|MODERATE|Gohir.A01G154800|Gohir.A01G154800.v3.1|transcript|Gohir.A01G154800.1.v3.1|protein_coding|2/2|c.448A>G|p.Thr150Ala|600/981|448/567|150/188||,C|downstream_gene_variant|MODIFIER|Gohir.A01G154700|Gohir.A…	GT:PL	0/0:	1/1:	1/1:	1/1:	1/1:	0/0:	0/1:	1/1:	0/0:	1/1:	1/1:	1/1:	0/1:	0/1:	0/1:	0/0:	0/0:	1/1:	0/1:	0/0:	0/0:	0/0:	0/0:	0/0:	0/0:	0/0:	0/0:	0/0:	0/1:	0/1:	0/1:	1/1:	0/0:	0/0:	0/0:	0/1:	0/0:	1/1:	0/0:	0/1:	0/0:
A01	94098953	.	GAAAA	GAAA	999	.	INDEL;IDV=43;IMF=0.955556;DP=3464;VDB=0.161122;SGB=395.577;MQSB=0.937426;MQ0F=0.000577367;ICB=3.49028e-10;HOB=0.287161;AC=149;AN=264;DP4=692,773,793,912;MQ=59;ANN=GAAA|frameshift_variant&splice_region_variant|HIGH|Gohir.A01G155000|Gohir.A01G155000.v3.1|transcript|Gohir.A01G155000.1.v3.1|protein_coding|14/21|c.1886delA|p.Lys629fs|2049/3131|1886/2556|629/851||,GAAA|frameshift_variant&splice_region_…	GT:PL	0/0:	1/1:	1/1:	1/1:	1/1:	0/0:	0/0:	1/1:	0/0:	1/1:	1/1:	1/1:	0/1:	0/1:	0/1:	0/0:	0/0:	1/1:	0/0:	0/0:	0/0:	0/0:	0/0:	0/0:	0/0:	0/0:	0/0:	0/0:	0/1:	0/1:	0/1:	1/1:	0/0:	0/0:	0/0:	0/1:	0/0:	1/1:	0/0:	0/1:	0/0:
A01	94101039	.	A	G	999	.	DP=3721;VDB=0.401356;SGB=520.653;RPB=0.986943;MQB=0.94356;MQSB=0.959974;BQB=0.795619;MQ0F=0;ICB=3.2697e-09;HOB=0.27201;AC=149;AN=264;DP4=756,892,906,1075;MQ=59;ANN=G|missense_variant|MODERATE|Gohir.A01G155000|Gohir.A01G155000.v3.1|transcript|Gohir.A01G155000.1.v3.1|protein_coding|21/21|c.2553A>G|p.Ile851Met|2716/3131|2553/2556|851/851||,G|missense_variant|MODERATE|Gohir.A01G155000|Gohir.A01G15500…	GT:PL	0/0:	1/1:	1/1:	1/1:	1/1:	0/0:	0/0:	1/1:	0/0:	1/1:	1/1:	1/1:	0/1:	0/1:	0/1:	0/0:	0/0:	1/1:	0/1:	0/0:	0/0:	0/0:	0/0:	0/0:	0/0:	0/0:	0/0:	0/0:	0/1:	0/1:	0/1:	1/1:	0/0:	0/0:	0/0:	0/1:	0/0:	1/1:	0/0:	0/1:	0/0:
A01	94666232	.	C	G	999	.	DP=3578;VDB=0.364257;SGB=471.78;RPB=0.105807;MQB=1;MQSB=1;BQB=2.08184e-09;MQ0F=0;ICB=1.12839e-07;HOB=0.246097;AC=152;AN=264;DP4=617,927,802,1141;MQ=60;ANN=G|missense_variant|MODERATE|Gohir.A01G156300|Gohir.A01G156300.v3.1|transcript|Gohir.A01G156300.1.v3.1|protein_coding|4/8|c.325C>G|p.His109Asp|539/1924|325/624|109/207||,G|missense_variant|MODERATE|Gohir.A01G156300|Gohir.A01G156300.v3.1|transcri…	GT:PL	0/0:	1/1:	1/1:	1/1:	1/1:	0/0:	0/1:	1/1:	0/0:	1/1:	1/1:	1/1:	0/1:	0/1:	0/1:	0/0:	0/0:	1/1:	0/1:	0/0:	0/0:	0/0:	0/0:	0/0:	0/0:	0/0:	0/0:	0/0:	0/1:	0/1:	0/1:	1/1:	0/1:	0/0:	0/0:	0/1:	0/0:	1/1:	0/0:	0/1:	0/0:
A01	95254222	.	G	A	999	.	DP=3811;VDB=0.140111;SGB=516.919;RPB=5.54388e-05;MQB=2.00359e-06;MQSB=0.996778;BQB=8.33419e-05;MQ0F=0.00183679;ICB=6.59819e-08;HOB=0.25023;AC=148;AN=264;DP4=937,749,1163,870;MQ=54;ANN=A|missense_variant|MODERATE|Gohir.A01G157000|Gohir.A01G157000.v3.1|transcript|Gohir.A01G157000.1.v3.1|protein_coding|2/4|c.592G>A|p.Gly198Arg|662/1596|592/1221|198/406||,A|missense_variant|MODERATE|Gohir.A01G157000|…	GT:PL	0/0:	1/1:	1/1:	1/1:	1/1:	0/0:	0/0:	0/1:	0/0:	1/1:	1/1:	0/1:	0/1:	0/1:	0/1:	0/0:	0/0:	1/1:	0/1:	0/0:	0/0:	0/0:	0/0:	0/0:	0/0:	0/0:	0/0:	0/0:	0/1:	0/1:	0/1:	1/1:	0/1:	0/0:	0/0:	0/1:	0/0:	1/1:	0/0:	0/1:	0/0:
A01	95254457	.	A	G	999	.	DP=3652;VDB=0.0231732;SGB=528.402;RPB=0.973795;MQB=0.99996;MQSB=0.998675;BQB=8.278e-07;MQ0F=0.000273823;ICB=2.05388e-08;HOB=0.258838;AC=154;AN=264;DP4=687,814,867,1172;MQ=59;ANN=G|missense_variant|MODERATE|Gohir.A01G157000|Gohir.A01G157000.v3.1|transcript|Gohir.A01G157000.1.v3.1|protein_coding|2/4|c.827A>G|p.His276Arg|897/1596|827/1221|276/406||,G|missense_variant|MODERATE|Gohir.A01G157000|Gohir.…	GT:PL	0/0:	1/1:	1/1:	1/1:	1/1:	0/0:	0/0:	1/1:	0/0:	1/1:	1/1:	1/1:	0/1:	0/1:	0/1:	0/0:	0/0:	1/1:	0/1:	0/0:	0/0:	0/0:	0/0:	0/0:	0/0:	0/0:	0/0:	0/0:	0/1:	0/1:	0/1:	1/1:	0/1:	0/0:	0/0:	0/1:	0/0:	1/1:	0/0:	0/1:	0/0:
A01	96538591	.	T	A	999	.	DP=3767;VDB=0.102209;SGB=545.775;RPB=0.693342;MQB=0.999435;MQSB=0.999601;BQB=0.186658;MQ0F=0;ICB=1.48131e-08;HOB=0.261249;AC=152;AN=264;DP4=754,782,1040,1069;MQ=59;ANN=A|missense_variant|MODERATE|Gohir.A01G158700|Gohir.A01G158700.v3.1|transcript|Gohir.A01G158700.1.v3.1|protein_coding|13/13|c.1760A>T|p.Lys587Met|2031/3071|1760/1893|587/630||,A|downstream_gene_variant|MODIFIER|Gohir.A01G158600|Gohi…	GT:PL	0/0:	1/1:	1/1:	1/1:	1/1:	0/0:	0/1:	1/1:	0/0:	1/1:	1/1:	1/1:	0/1:	0/1:	0/1:	0/0:	0/0:	1/1:	0/0:	0/0:	0/0:	0/0:	0/0:	0/0:	0/0:	0/0:	0/0:	0/0:	0/1:	0/1:	0/1:	1/1:	0/1:	0/0:	0/0:	0/1:	0/0:	1/1:	0/0:	0/1:	0/0:
A01	96542997	.	T	C	999	.	DP=2793;VDB=0.0135952;SGB=221.875;RPB=5.761e-12;MQB=0.743017;MQSB=0.959562;BQB=0.70854;MQ0F=0;ICB=3.57756e-08;HOB=0.254792;AC=151;AN=264;DP4=661,775,785,503;MQ=59;ANN=C|missense_variant|MODERATE|Gohir.A01G158700|Gohir.A01G158700.v3.1|transcript|Gohir.A01G158700.1.v3.1|protein_coding|3/13|c.400A>G|p.Arg134Gly|671/3071|400/1893|134/630||,C|downstream_gene_variant|MODIFIER|Gohir.A01G158600|Gohir.A01…	GT:PL	0/0:	1/1:	1/1:	1/1:	1/1:	0/0:	0/0:	1/1:	0/0:	1/1:	1/1:	1/1:	0/1:	0/1:	0/1:	0/0:	0/0:	1/1:	0/1:	0/0:	0/0:	0/0:	0/0:	0/0:	0/0:	0/0:	0/0:	0/0:	0/1:	0/1:	0/1:	1/1:	0/1:	0/0:	0/0:	0/1:	0/0:	1/1:	0/0:	0/1:	0/0:
A01	99595823	.	G	A	999	.	DP=4149;VDB=0.204402;SGB=588.187;RPB=0.240816;MQB=0.934422;MQSB=0.95285;BQB=4.56888e-17;MQ0F=0;ICB=4.84865e-08;HOB=0.252497;AC=153;AN=264;DP4=949,849,1140,1044;MQ=59;ANN=A|missense_variant|MODERATE|Gohir.A01G159350|Gohir.A01G159350.v3.1|transcript|Gohir.A01G159350.1.v3.1|protein_coding|1/2|c.1781C>T|p.Ser594Phe|1983/2940|1781/1857|594/618||,A|upstream_gene_variant|MODIFIER|Gohir.A01G159401|Gohir.…	GT:PL	0/0:	1/1:	1/1:	1/1:	1/1:	0/0:	0/1:	1/1:	0/0:	1/1:	1/1:	1/1:	0/1:	0/1:	0/1:	0/0:	0/0:	1/1:	0/0:	0/0:	0/0:	0/0:	0/0:	0/0:	0/0:	0/0:	0/0:	0/0:	0/1:	0/1:	0/1:	1/1:	0/1:	0/0:	0/0:	0/1:	0/0:	1/1:	0/0:	0/1:	0/0:
A01	99597423	.	C	A	999	.	DP=3762;VDB=0.417589;SGB=611.462;RPB=0.567416;MQB=0.841292;MQSB=0.989741;BQB=1.59094e-11;MQ0F=0.00106326;ICB=6.04586e-09;HOB=0.267648;AC=153;AN=264;DP4=883,692,1184,851;MQ=59;ANN=A|missense_variant|MODERATE|Gohir.A01G159350|Gohir.A01G159350.v3.1|transcript|Gohir.A01G159350.1.v3.1|protein_coding|1/2|c.181G>T|p.Val61Phe|383/2940|181/1857|61/618||,A|upstream_gene_variant|MODIFIER|Gohir.A01G159401|Go…	GT:PL	0/0:	1/1:	1/1:	1/1:	1/1:	0/0:	0/0:	1/1:	0/0:	1/1:	1/1:	1/1:	0/1:	0/1:	0/1:	0/0:	0/0:	1/1:	0/0:	0/0:	0/0:	0/0:	0/0:	0/0:	0/0:	0/0:	0/0:	0/0:	0/1:	0/1:	0/1:	1/1:	0/1:	0/0:	0/0:	0/1:	0/0:	1/1:	0/0:	0/1:	0/0:
A01	99629905	.	A	G	999	.	DP=3541;VDB=0.00300906;SGB=342.434;RPB=1.2091e-07;MQB=0.968792;MQSB=0.972234;BQB=0.11512;MQ0F=0;ICB=2.9253e-08;HOB=0.256198;AC=156;AN=264;DP4=889,732,1022,788;MQ=59;ANN=G|missense_variant|MODERATE|Gohir.A01G159700|Gohir.A01G159700.v3.1|transcript|Gohir.A01G159700.1.v3.1|protein_coding|2/18|c.506A>G|p.Asn169Ser|627/3147|506/2103|169/700||,G|upstream_gene_variant|MODIFIER|Gohir.A01G159600|Gohir.A01…	GT:PL	0/1:	1/1:	1/1:	1/1:	1/1:	0/0:	0/1:	1/1:	0/0:	1/1:	1/1:	1/1:	0/1:	0/1:	0/1:	0/0:	0/0:	1/1:	0/0:	0/0:	0/0:	0/0:	0/0:	0/0:	0/0:	0/0:	0/0:	0/0:	0/1:	0/1:	0/1:	1/1:	0/1:	0/0:	0/0:	1/1:	0/0:	1/1:	0/0:	0/1:	0/0:
A01	99756332	.	G	A	999	.	DP=3849;VDB=0.141793;SGB=532.806;RPB=0.976731;MQB=1;MQSB=1;BQB=0.428771;MQ0F=0;ICB=1.87321e-08;HOB=0.259384;AC=159;AN=264;DP4=801,796,1046,1078;MQ=60;ANN=A|missense_variant|MODERATE|Gohir.A01G159900|Gohir.A01G159900.v3.1|transcript|Gohir.A01G159900.1.v3.1|protein_coding|14/34|c.1772C>T|p.Ala591Val|1988/4852|1772/4416|591/1471||	GT:PL	0/1:	1/1:	1/1:	1/1:	1/1:	0/0:	0/1:	1/1:	0/0:	1/1:	1/1:	1/1:	0/1:	0/1:	0/1:	0/0:	0/0:	1/1:	0/0:	0/0:	0/0:	0/0:	0/0:	0/0:	0/0:	0/0:	0/0:	0/0:	0/1:	0/1:	0/1:	1/1:	0/1:	0/0:	0/0:	0/1:	0/0:	1/1:	0/0:	0/1:	0/0:
A01	100793512	.	C	T	999	.	DP=3502;VDB=0.566121;SGB=446.614;RPB=0.62404;MQB=0.998946;MQSB=0.99971;BQB=0.792785;MQ0F=0;ICB=6.74802e-08;HOB=0.249971;AC=155;AN=264;DP4=659,745,933,1063;MQ=59;ANN=T|missense_variant|MODERATE|Gohir.A01G161000|Gohir.A01G161000.v3.1|transcript|Gohir.A01G161000.1.v3.1|protein_coding|4/4|c.790G>A|p.Glu264Lys|790/2271|790/2271|264/756||,T|upstream_gene_variant|MODIFIER|Gohir.A01G161100|Gohir.A01G1611…	GT:PL	0/1:	1/1:	1/1:	1/1:	1/1:	0/0:	0/0:	1/1:	0/0:	1/1:	1/1:	1/1:	0/1:	0/1:	0/1:	0/0:	0/0:	1/1:	0/0:	0/0:	0/0:	0/0:	0/0:	0/0:	0/0:	0/0:	0/0:	0/0:	0/1:	0/1:	0/1:	1/1:	0/1:	0/0:	0/0:	0/1:	0/0:	1/1:	0/0:	0/1:	0/0:
A01	100800078	.	A	C	999	.	DP=4032;VDB=0.393637;SGB=473.693;RPB=0.291302;MQB=1;MQSB=1;BQB=0.0207415;MQ0F=0;ICB=1.25146e-08;HOB=0.262368;AC=157;AN=264;DP4=790,932,1020,1195;MQ=60;ANN=C|missense_variant|MODERATE|Gohir.A01G161100|Gohir.A01G161100.v3.1|transcript|Gohir.A01G161100.1.v3.1|protein_coding|2/9|c.647A>C|p.Tyr216Ser|1022/3624|647/3039|216/1012||	GT:PL	0/1:	1/1:	1/1:	1/1:	1/1:	0/0:	0/1:	1/1:	0/0:	1/1:	1/1:	1/1:	0/1:	0/1:	0/1:	0/0:	0/0:	1/1:	0/0:	0/0:	0/0:	0/0:	0/0:	0/0:	0/0:	0/0:	0/0:	0/0:	1/1:	0/1:	0/1:	1/1:	0/1:	0/0:	0/0:	0/1:	0/0:	1/1:	0/0:	0/1:	0/0:
A01	100801347	.	G	A	999	.	DP=4241;VDB=0.0674994;SGB=543.765;RPB=0.858165;MQB=1;MQSB=1;BQB=0.980849;MQ0F=0;ICB=2.9253e-08;HOB=0.256198;AC=156;AN=264;DP4=953,808,1147,1222;MQ=60;ANN=A|missense_variant|MODERATE|Gohir.A01G161100|Gohir.A01G161100.v3.1|transcript|Gohir.A01G161100.1.v3.1|protein_coding|3/9|c.1274G>A|p.Arg425His|1649/3624|1274/3039|425/1012||,A|downstream_gene_variant|MODIFIER|Gohir.A01G161200|Gohir.A01G161200.v3…	GT:PL	0/1:	1/1:	1/1:	1/1:	1/1:	0/0:	0/0:	1/1:	0/0:	1/1:	1/1:	1/1:	0/1:	0/1:	0/1:	0/0:	0/0:	1/1:	0/1:	0/0:	0/0:	0/0:	0/0:	0/0:	0/0:	0/0:	0/0:	0/0:	1/1:	0/1:	0/1:	1/1:	0/1:	0/0:	0/0:	1/1:	0/0:	1/1:	0/0:	0/1:	0/0:
A01	100803615	.	T	C	999	.	DP=3734;VDB=0.0756763;SGB=469.352;RPB=0.166906;MQB=1;MQSB=1;BQB=0.793414;MQ0F=0;ICB=3.06248e-07;HOB=0.238177;AC=158;AN=264;DP4=681,857,938,1131;MQ=60;ANN=C|missense_variant|MODERATE|Gohir.A01G161100|Gohir.A01G161100.v3.1|transcript|Gohir.A01G161100.1.v3.1|protein_coding|7/9|c.2579T>C|p.Leu860Ser|2954/3624|2579/3039|860/1012||,C|downstream_gene_variant|MODIFIER|Gohir.A01G161200|Gohir.A01G161200.v3…	GT:PL	0/1:	1/1:	1/1:	1/1:	1/1:	0/0:	0/1:	1/1:	0/0:	1/1:	1/1:	1/1:	0/1:	0/1:	0/1:	0/0:	0/0:	1/1:	0/1:	0/0:	0/0:	0/0:	0/0:	0/0:	0/0:	0/0:	0/0:	0/0:	1/1:	0/1:	0/1:	1/1:	0/1:	0/0:	0/0:	0/1:	0/0:	1/1:	0/0:	0/1:	0/0:
A01	101031154	.	T	G	999	.	DP=3744;VDB=0.243292;SGB=450.107;RPB=0.865244;MQB=0.131611;MQSB=7.38558e-05;BQB=0.00752003;MQ0F=0.00267094;ICB=1.25146e-08;HOB=0.262368;AC=157;AN=264;DP4=777,767,1006,1083;MQ=57;ANN=G|missense_variant|MODERATE|Gohir.A01G161600|Gohir.A01G161600.v3.1|transcript|Gohir.A01G161600.1.v3.1|protein_coding|4/6|c.326T>G|p.Val109Gly|460/1272|326/999|109/332||,G|missense_variant|MODERATE|Gohir.A01G161600|Goh…	GT:PL	0/1:	1/1:	1/1:	1/1:	1/1:	0/0:	0/0:	1/1:	0/0:	1/1:	1/1:	1/1:	0/1:	0/1:	0/1:	0/0:	0/0:	1/1:	0/0:	0/0:	0/0:	0/0:	0/0:	0/0:	0/0:	0/0:	0/0:	0/0:	0/1:	0/1:	0/1:	1/1:	0/1:	0/0:	0/0:	0/1:	0/0:	1/1:	0/0:	0/1:	0/0:
A01	101031453	.	G	C	999	.	DP=3602;VDB=0.381956;SGB=516.614;RPB=0.265526;MQB=0.101874;MQSB=0.00233646;BQB=0.328363;MQ0F=0.00194336;ICB=2.9253e-08;HOB=0.256198;AC=156;AN=264;DP4=766,699,1087,941;MQ=57;ANN=C|missense_variant|MODERATE|Gohir.A01G161600|Gohir.A01G161600.v3.1|transcript|Gohir.A01G161600.1.v3.1|protein_coding|5/6|c.471G>C|p.Leu157Phe|605/1272|471/999|157/332||,C|missense_variant|MODERATE|Gohir.A01G161600|Gohir.A0…	GT:PL	0/1:	1/1:	1/1:	1/1:	1/1:	0/0:	0/0:	1/1:	0/0:	1/1:	1/1:	1/1:	0/1:	0/1:	0/1:	0/0:	0/0:	1/1:	0/0:	0/0:	0/0:	0/0:	0/0:	0/0:	0/0:	0/0:	0/0:	0/0:	0/1:	0/1:	0/1:	1/1:	0/1:	0/0:	0/0:	1/1:	0/0:	1/1:	0/0:	0/1:	0/0:
A01	101032184	.	C	A	999	.	DP=3733;VDB=0.173399;SGB=445.093;RPB=0.280402;MQB=1;MQSB=1;BQB=0.567337;MQ0F=0;ICB=8.58105e-09;HOB=0.265123;AC=155;AN=264;DP4=746,805,1003,1073;MQ=60;ANN=A|missense_variant|MODERATE|Gohir.A01G161600|Gohir.A01G161600.v3.1|transcript|Gohir.A01G161600.1.v3.1|protein_coding|6/6|c.835C>A|p.Pro279Thr|969/1272|835/999|279/332||,A|missense_variant|MODERATE|Gohir.A01G161600|Gohir.A01G161600.v3.1|transcrip…	GT:PL	0/0:	1/1:	1/1:	1/1:	1/1:	0/0:	0/0:	1/1:	0/0:	1/1:	1/1:	1/1:	0/1:	0/1:	0/1:	0/0:	0/0:	1/1:	0/1:	0/0:	0/0:	0/0:	0/0:	0/0:	0/0:	0/0:	0/0:	0/0:	0/1:	0/1:	0/1:	1/1:	0/1:	0/0:	0/0:	0/1:	0/0:	1/1:	0/0:	0/1:	0/0:
A01	101859597	.	TGGTTCGGGTTCGGGTTC	TGGTTCGGGTTCGGGTTCGGGTTC	999	.	INDEL;IDV=32;IMF=0.761905;DP=2467;VDB=0.000178386;SGB=505.927;MQSB=0.99192;MQ0F=0.00121605;ICB=8.05544e-05;HOB=0.212509;AC=47;AN=194;DP4=567,611,205,200;MQ=59;ANN=TGGTTCGGGTTCGGGTTCGGGTTC|disruptive_inframe_insertion|MODERATE|Gohir.A01G158200|Gohir.A01G158200.v3.1|transcript|Gohir.A01G158200.1.v3.1|protein_coding|3/4|c.699_704dupGGGTTC|p.Ser235_Asp236insGlySer|908/1148|705/783|235/260||,TGGTTCGGG…	GT:PL	0/0:	0/0:	./.:	./.:	./.:	0/0:	0/0:	./.:	0/0:	./.:	./.:	./.:	0/0:	0/0:	0/0:	0/0:	0/0:	./.:	0/0:	0/0:	0/0:	0/0:	0/0:	0/0:	0/0:	0/0:	0/0:	0/0:	0/0:	0/0:	0/0:	0/0:	0/0:	0/0:	0/0:	0/0:	0/0:	./.:	0/0:	0/0:	0/0:
A01	101862663	.	G	A	999	.	DP=3307;VDB=0.0932157;SGB=368.018;RPB=0.995976;MQB=0.565636;MQSB=0.998093;BQB=0.0196134;MQ0F=0.000604778;ICB=3.53772e-09;HOB=0.27135;AC=156;AN=264;DP4=811,562,1100,714;MQ=59;ANN=A|missense_variant|MODERATE|Gohir.A01G158300|Gohir.A01G158300.v3.1|transcript|Gohir.A01G158300.1.v3.1|protein_coding|2/3|c.380C>T|p.Ala127Val|819/2104|380/1173|127/390||,A|downstream_gene_variant|MODIFIER|Gohir.A01G158200…	GT:PL	0/1:	1/1:	1/1:	1/1:	1/1:	1/1:	0/0:	1/1:	0/0:	1/1:	1/1:	1/1:	0/1:	0/1:	0/1:	0/0:	0/0:	1/1:	0/1:	0/0:	0/0:	0/0:	0/0:	0/0:	0/0:	0/0:	0/0:	0/0:	0/1:	0/1:	0/1:	1/1:	0/1:	0/0:	0/0:	0/1:	0/0:	1/1:	0/0:	0/1:	0/0:
A01	101862756	.	G	T	999	.	DP=3553;VDB=0.0735632;SGB=481.546;RPB=0.983402;MQB=1;MQSB=1;BQB=0.720105;MQ0F=0;ICB=3.57756e-08;HOB=0.254792;AC=151;AN=264;DP4=642,889,779,1136;MQ=60;ANN=T|missense_variant|MODERATE|Gohir.A01G158300|Gohir.A01G158300.v3.1|transcript|Gohir.A01G158300.1.v3.1|protein_coding|2/3|c.287C>A|p.Ser96Tyr|726/2104|287/1173|96/390||,T|downstream_gene_variant|MODIFIER|Gohir.A01G158200|Gohir.A01G158200.v3.1|tra…	GT:PL	0/1:	1/1:	1/1:	1/1:	1/1:	0/0:	0/0:	1/1:	0/0:	1/1:	1/1:	1/1:	0/1:	0/1:	0/1:	0/0:	0/0:	1/1:	0/0:	0/0:	0/0:	0/0:	0/0:	0/0:	0/0:	0/0:	0/0:	0/0:	0/1:	0/1:	0/1:	1/1:	0/1:	0/0:	0/0:	0/1:	0/0:	1/1:	0/0:	0/1:	0/0:
A01	103200324	.	T	C	999	.	DP=2573;VDB=9.22514e-11;SGB=64.3108;RPB=8.26406e-15;MQB=0.999459;MQSB=0.662758;BQB=5.61606e-07;MQ0F=0.00505247;ICB=0.770508;HOB=0.0314222;AC=117;AN=264;DP4=927,592,572,414;MQ=59;ANN=C|missense_variant|MODERATE|Gohir.A01G163175|Gohir.A01G163175.v3.1|transcript|Gohir.A01G163175.1.v3.1|protein_coding|1/1|c.362A>G|p.Lys121Arg|362/481|362/372|121/123||,C|upstream_gene_variant|MODIFIER|Gohir.A01G163251…	GT:PL	0/0:	0/1:	1/1:	1/1:	0/1:	0/0:	0/0:	0/1:	0/0:	0/1:	0/1:	0/1:	0/1:	0/1:	0/1:	0/0:	0/0:	0/1:	0/0:	0/0:	0/0:	0/0:	0/0:	0/0:	0/0:	0/0:	0/0:	0/0:	0/1:	0/1:	0/1:	1/1:	0/1:	0/0:	0/0:	0/1:	0/0:	1/1:	0/0:	0/1:	0/0:
A01	103200385	.	ATTTT	ATTT	999	.	INDEL;IDV=28;IMF=0.965517;DP=2610;VDB=0.0623357;SGB=122.948;MQSB=0.988749;MQ0F=0.00114943;ICB=3.49354e-11;HOB=0.301997;AC=138;AN=264;DP4=751,677,525,386;MQ=59;ANN=ATTT|frameshift_variant|HIGH|Gohir.A01G163175|Gohir.A01G163175.v3.1|transcript|Gohir.A01G163175.1.v3.1|protein_coding|1/1|c.297delA|p.Lys100fs|297/481|297/372|99/123||,ATTT|upstream_gene_variant|MODIFIER|Gohir.A01G163251|Gohir.A01G16325…	GT:PL	0/0:	1/1:	1/1:	1/1:	1/1:	0/0:	0/0:	1/1:	0/0:	1/1:	1/1:	1/1:	0/1:	0/1:	0/1:	0/0:	0/0:	1/1:	0/0:	0/0:	0/0:	0/0:	0/0:	0/0:	0/0:	0/0:	0/0:	0/0:	0/1:	0/1:	0/0:	1/1:	0/1:	0/0:	0/0:	0/1:	0/0:	1/1:	0/0:	0/0:	0/0:
A01	103201855	.	G	T	999	.	DP=10505;VDB=0.431078;SGB=-4324.68;RPB=2.05746e-25;MQB=0;MQSB=0;BQB=2.22637e-22;MQ0F=0.00599714;ICB=2.28572e-24;HOB=0.454086;AC=136;AN=264;DP4=3063,6030,577,230;MQ=9;ANN=T|missense_variant|MODERATE|Gohir.A01G163251|Gohir.A01G163251.v3.1|transcript|Gohir.A01G163251.1.v3.1|protein_coding|1/1|c.40G>T|p.Ala14Ser|251/336|40/96|14/31||,T|upstream_gene_variant|MODIFIER|Gohir.A01G163175|Gohir.A01G163175.…	GT:PL	0/0:	1/1:	1/1:	1/1:	1/1:	0/0:	0/0:	1/1:	0/0:	1/1:	1/1:	1/1:	1/1:	0/0:	0/0:	0/0:	0/0:	1/1:	0/0:	0/0:	0/0:	0/0:	0/0:	0/0:	0/0:	0/0:	0/0:	0/0:	0/0:	1/1:	0/0:	1/1:	0/0:	0/0:	0/0:	1/1:	0/0:	1/1:	0/0:	0/0:	0/0:
A01	103251040	.	G	A	999	.	DP=3929;VDB=0.078789;SGB=467.811;RPB=0.126534;MQB=1;MQSB=1;BQB=0.00107726;MQ0F=0;ICB=9.38988e-07;HOB=0.229081;AC=159;AN=264;DP4=833,830,1115,1048;MQ=60;ANN=A|missense_variant|MODERATE|Gohir.A01G163400|Gohir.A01G163400.v3.1|transcript|Gohir.A01G163400.1.v3.1|protein_coding|2/10|c.548G>A|p.Gly183Asp|654/6425|548/6135|183/2044||	GT:PL	0/1:	1/1:	1/1:	1/1:	1/1:	1/1:	0/1:	1/1:	0/0:	1/1:	1/1:	1/1:	0/1:	0/1:	0/1:	0/0:	0/0:	1/1:	0/1:	0/0:	0/0:	0/0:	0/0:	0/0:	0/0:	0/0:	0/0:	0/0:	0/1:	1/1:	0/1:	1/1:	0/1:	0/0:	0/0:	0/1:	0/0:	1/1:	0/0:	0/1:	0/0:
A01	103251861	.	G	A	999	.	DP=3736;VDB=0.284947;SGB=412.037;RPB=0.800827;MQB=0.648045;MQSB=0.119907;BQB=5.06673e-09;MQ0F=0;ICB=1.0167e-06;HOB=0.228535;AC=154;AN=264;DP4=792,769,991,1016;MQ=58;ANN=A|missense_variant|MODERATE|Gohir.A01G163400|Gohir.A01G163400.v3.1|transcript|Gohir.A01G163400.1.v3.1|protein_coding|2/10|c.1369G>A|p.Glu457Lys|1475/6425|1369/6135|457/2044||	GT:PL	0/1:	1/1:	1/1:	1/1:	1/1:	0/0:	0/1:	1/1:	0/0:	1/1:	1/1:	1/1:	0/1:	0/1:	0/1:	0/0:	0/0:	1/1:	0/0:	0/0:	0/0:	0/0:	0/0:	0/0:	0/0:	0/0:	0/0:	0/0:	0/1:	0/1:	0/1:	1/1:	0/1:	0/0:	0/0:	0/1:	0/0:	1/1:	0/0:	0/1:	0/0:
A01	103252844	.	G	A	999	.	DP=4165;VDB=0.226511;SGB=530.18;RPB=0.999994;MQB=0.0460254;MQSB=0.00236892;BQB=0.84703;MQ0F=0.000960384;ICB=2.58746e-07;HOB=0.239641;AC=151;AN=264;DP4=864,948,1128,1108;MQ=57;ANN=A|missense_variant|MODERATE|Gohir.A01G163400|Gohir.A01G163400.v3.1|transcript|Gohir.A01G163400.1.v3.1|protein_coding|3/10|c.2107G>A|p.Glu703Lys|2213/6425|2107/6135|703/2044||	GT:PL	0/1:	1/1:	1/1:	1/1:	1/1:	0/0:	0/0:	1/1:	0/0:	1/1:	1/1:	1/1:	0/1:	0/1:	0/1:	0/0:	0/0:	1/1:	0/0:	0/0:	0/0:	0/0:	0/0:	0/0:	0/0:	0/0:	0/0:	0/0:	0/1:	0/1:	0/1:	1/1:	0/1:	0/0:	0/0:	0/1:	0/0:	1/1:	0/0:	0/1:	0/0:
A01	103254258	.	C	T	999	.	DP=3816;VDB=0.42499;SGB=438.166;RPB=0.972946;MQB=1;MQSB=1;BQB=0.331621;MQ0F=0;ICB=8.51255e-08;HOB=0.248278;AC=150;AN=264;DP4=874,823,988,1024;MQ=60;ANN=T|missense_variant|MODERATE|Gohir.A01G163400|Gohir.A01G163400.v3.1|transcript|Gohir.A01G163400.1.v3.1|protein_coding|4/10|c.3344C>T|p.Ser1115Leu|3450/6425|3344/6135|1115/2044||,T|upstream_gene_variant|MODIFIER|Gohir.A01G163500|Gohir.A01G163500.v3.…	GT:PL	0/0:	1/1:	1/1:	1/1:	1/1:	0/0:	0/0:	1/1:	0/0:	1/1:	1/1:	1/1:	0/1:	0/1:	0/1:	0/0:	0/0:	1/1:	0/0:	0/0:	0/0:	0/0:	0/0:	0/0:	0/0:	0/0:	0/0:	0/0:	0/1:	0/1:	0/1:	1/1:	0/1:	0/0:	0/0:	0/1:	0/0:	1/1:	0/0:	0/1:	0/0:
A01	103254361	.	T	A	999	.	DP=3530;VDB=0.999749;SGB=292.189;RPB=0.64192;MQB=1;MQSB=1;BQB=0.909131;MQ0F=0;ICB=4.84865e-08;HOB=0.252497;AC=153;AN=264;DP4=832,873,890,811;MQ=60;ANN=A|missense_variant|MODERATE|Gohir.A01G163400|Gohir.A01G163400.v3.1|transcript|Gohir.A01G163400.1.v3.1|protein_coding|4/10|c.3447T>A|p.Phe1149Leu|3553/6425|3447/6135|1149/2044||,A|upstream_gene_variant|MODIFIER|Gohir.A01G163500|Gohir.A01G163500.v3.1…	GT:PL	0/1:	1/1:	1/1:	1/1:	1/1:	0/0:	0/0:	1/1:	0/0:	1/1:	1/1:	1/1:	0/1:	0/1:	0/1:	0/0:	0/0:	1/1:	0/0:	0/0:	0/0:	0/0:	0/0:	0/0:	0/0:	0/0:	0/0:	0/0:	0/1:	0/1:	0/1:	1/1:	0/1:	0/0:	0/0:	0/1:	0/0:	1/1:	0/0:	0/1:	0/0:
A01	103255263	.	C	A	999	.	DP=3660;VDB=0.310926;SGB=427.25;RPB=0.59653;MQB=1;MQSB=1;BQB=0.999968;MQ0F=0;ICB=1.53542e-07;HOB=0.243687;AC=154;AN=264;DP4=832,690,1118,895;MQ=60;ANN=A|missense_variant|MODERATE|Gohir.A01G163400|Gohir.A01G163400.v3.1|transcript|Gohir.A01G163400.1.v3.1|protein_coding|5/10|c.4171C>A|p.Gln1391Lys|4277/6425|4171/6135|1391/2044||,A|upstream_gene_variant|MODIFIER|Gohir.A01G163500|Gohir.A01G163500.v3.1…	GT:PL	0/1:	1/1:	1/1:	1/1:	1/1:	0/0:	0/0:	1/1:	0/0:	1/1:	1/1:	1/1:	0/1:	0/1:	0/1:	0/0:	0/0:	1/1:	0/1:	0/0:	0/0:	0/0:	0/0:	0/0:	0/0:	0/0:	0/0:	0/0:	0/1:	0/1:	0/1:	1/1:	0/1:	0/0:	0/0:	0/1:	0/0:	1/1:	0/0:	0/1:	0/0:
A01	103255924	.	A	C	999	.	DP=4155;VDB=0.266238;SGB=569.966;RPB=0.27549;MQB=1;MQSB=1;BQB=0.462294;MQ0F=0;ICB=2.9253e-08;HOB=0.256198;AC=156;AN=264;DP4=854,874,1111,1209;MQ=60;ANN=C|missense_variant|MODERATE|Gohir.A01G163400|Gohir.A01G163400.v3.1|transcript|Gohir.A01G163400.1.v3.1|protein_coding|5/10|c.4832A>C|p.Gln1611Pro|4938/6425|4832/6135|1611/2044||,C|upstream_gene_variant|MODIFIER|Gohir.A01G163500|Gohir.A01G163500.v3.…	GT:PL	0/1:	1/1:	1/1:	1/1:	1/1:	0/0:	0/1:	1/1:	0/0:	1/1:	1/1:	1/1:	0/1:	0/1:	0/1:	0/0:	0/0:	1/1:	0/0:	0/0:	0/0:	0/0:	0/0:	0/0:	0/0:	0/0:	0/0:	0/0:	0/1:	0/1:	0/1:	1/1:	0/1:	0/0:	0/0:	0/1:	0/0:	1/1:	0/0:	0/1:	0/0:
A01	103260016	.	T	A	999	.	DP=3811;VDB=0.201981;SGB=510.158;RPB=0.718762;MQB=1;MQSB=1;BQB=0.000647941;MQ0F=0;ICB=1.25146e-08;HOB=0.262368;AC=157;AN=264;DP4=727,806,1006,1164;MQ=60;ANN=A|missense_variant|MODERATE|Gohir.A01G163500|Gohir.A01G163500.v3.1|transcript|Gohir.A01G163500.1.v3.1|protein_coding|2/2|c.293T>A|p.Leu98Gln|478/775|293/324|98/107||,A|downstream_gene_variant|MODIFIER|Gohir.A01G163400|Gohir.A01G163400.v3.1|tr…	GT:PL	0/1:	1/1:	1/1:	1/1:	1/1:	1/1:	0/0:	1/1:	0/0:	1/1:	1/1:	1/1:	0/1:	0/1:	0/1:	0/0:	0/0:	1/1:	0/0:	0/0:	0/0:	0/0:	0/0:	0/0:	0/0:	0/0:	0/0:	0/0:	0/1:	0/1:	0/1:	1/1:	0/1:	0/0:	0/0:	0/1:	0/0:	1/1:	0/0:	0/1:	0/0:
A01	103442306	.	T	A	999	.	DP=3464;VDB=0.00568237;SGB=351.888;RPB=0.000517337;MQB=0.98197;MQSB=0.987581;BQB=0.958813;MQ0F=0;ICB=5.2858e-09;HOB=0.26848;AC=158;AN=264;DP4=789,732,955,877;MQ=59;ANN=A|missense_variant|MODERATE|Gohir.A01G164100|Gohir.A01G164100.v3.1|transcript|Gohir.A01G164100.1.v3.1|protein_coding|2/2|c.191T>A|p.Met64Lys|333/1927|191/1557|64/518||,A|downstream_gene_variant|MODIFIER|Gohir.A01G164000|Gohir.A01G1…	GT:PL	0/1:	1/1:	1/1:	1/1:	1/1:	0/0:	0/1:	1/1:	0/0:	1/1:	1/1:	1/1:	0/1:	0/1:	0/1:	0/0:	0/0:	1/1:	0/0:	0/0:	0/0:	0/0:	0/0:	0/0:	0/0:	0/0:	0/0:	0/0:	0/1:	0/1:	0/1:	1/1:	0/1:	0/0:	0/0:	0/1:	0/0:	1/1:	0/0:	0/1:	0/0:
A01	103442485	.	A	G	999	.	DP=2810;VDB=2.34478e-05;SGB=215.449;RPB=0.000718659;MQB=0.999184;MQSB=0.971145;BQB=4.1907e-15;MQ0F=0.000355872;ICB=6.04586e-09;HOB=0.267648;AC=153;AN=264;DP4=522,860,446,857;MQ=59;ANN=G|missense_variant|MODERATE|Gohir.A01G164100|Gohir.A01G164100.v3.1|transcript|Gohir.A01G164100.1.v3.1|protein_coding|2/2|c.370A>G|p.Thr124Ala|512/1927|370/1557|124/518||,G|downstream_gene_variant|MODIFIER|Gohir.A01G…	GT:PL	0/1:	1/1:	1/1:	1/1:	1/1:	0/0:	0/0:	1/1:	0/0:	1/1:	1/1:	1/1:	0/1:	0/1:	0/1:	0/0:	0/0:	1/1:	0/0:	0/0:	0/0:	0/0:	0/0:	0/0:	0/0:	0/0:	0/0:	0/0:	0/1:	0/1:	0/1:	1/1:	0/1:	0/0:	0/0:	0/1:	0/0:	1/1:	0/0:	0/1:	0/0:
A01	103443627	.	C	A	999	.	DP=2910;VDB=0.196799;SGB=358.695;RPB=0.991662;MQB=1;MQSB=1;BQB=0.976052;MQ0F=0;ICB=3.53772e-09;HOB=0.27135;AC=156;AN=264;DP4=816,390,989,593;MQ=60;ANN=A|missense_variant|MODERATE|Gohir.A01G164100|Gohir.A01G164100.v3.1|transcript|Gohir.A01G164100.1.v3.1|protein_coding|2/2|c.1512C>A|p.Phe504Leu|1654/1927|1512/1557|504/518||	GT:PL	0/1:	1/1:	1/1:	1/1:	1/1:	0/0:	0/0:	1/1:	0/0:	1/1:	1/1:	1/1:	0/1:	0/1:	0/1:	0/0:	0/0:	1/1:	0/0:	0/0:	0/0:	0/0:	0/0:	0/0:	0/0:	0/0:	0/0:	0/0:	0/1:	0/1:	0/1:	1/1:	0/1:	0/0:	0/0:	0/1:	0/0:	1/1:	0/0:	0/1:	0/0:
A01	103561658	.	T	C	999	.	DP=3241;VDB=0.322984;SGB=419.893;RPB=0.849488;MQB=0.0500616;MQSB=0.000156402;BQB=4.735e-09;MQ0F=0.00123419;ICB=3.44436e-07;HOB=0.237345;AC=153;AN=264;DP4=683,740,914,805;MQ=57;ANN=C|missense_variant|MODERATE|Gohir.A01G164300|Gohir.A01G164300.v3.1|transcript|Gohir.A01G164300.1.v3.1|protein_coding|3/3|c.893T>C|p.Val298Ala|893/1276|893/1017|298/338||,C|missense_variant|MODERATE|Gohir.A01G164300|Gohi…	GT:PL	0/1:	1/1:	1/1:	1/1:	1/1:	0/0:	0/0:	1/1:	0/0:	1/1:	1/1:	1/1:	0/1:	0/1:	0/1:	0/0:	0/0:	1/1:	0/0:	0/0:	0/0:	0/0:	0/0:	0/0:	0/0:	0/0:	0/0:	0/0:	0/1:	0/1:	0/1:	1/1:	0/1:	0/0:	0/0:	0/1:	0/0:	1/1:	0/0:	0/1:	0/0:
A01	105079892	.	C	T	999	.	DP=1924;VDB=5.20996e-36;SGB=-497.487;RPB=0;MQB=1;MQSB=1;BQB=0.177802;MQ0F=0;ICB=6.12144e-13;HOB=0.328876;AC=138;AN=260;DP4=838,680,231,122;MQ=60;ANN=T|missense_variant|MODERATE|Gohir.A01G166300|Gohir.A01G166300.v3.1|transcript|Gohir.A01G166300.1.v3.1|protein_coding|7/7|c.895G>A|p.Ala299Thr|962/2340|895/1668|299/555||,T|downstream_gene_variant|MODIFIER|Gohir.A01G166200|Gohir.A01G166200.v3.1|transc…	GT:PL	0/0:	1/1:	1/1:	1/1:	1/1:	1/1:	0/0:	1/1:	0/0:	1/1:	1/1:	./.:	0/1:	0/1:	0/1:	0/0:	0/0:	1/1:	0/0:	0/0:	0/0:	0/0:	0/0:	0/0:	0/0:	0/0:	0/0:	0/0:	0/1:	0/1:	0/1:	1/1:	0/0:	0/0:	0/0:	0/1:	0/0:	1/1:	0/0:	0/0:	0/0:
A01	105080093	.	T	C	999	.	DP=2678;VDB=0.000545359;SGB=48.9772;RPB=0.0943973;MQB=0.184209;MQSB=0.260963;BQB=3.01454e-08;MQ0F=0.00224048;ICB=4.38163e-09;HOB=0.269944;AC=151;AN=264;DP4=689,845,587,473;MQ=56;ANN=C|missense_variant&splice_region_variant|MODERATE|Gohir.A01G166300|Gohir.A01G166300.v3.1|transcript|Gohir.A01G166300.1.v3.1|protein_coding|7/7|c.694A>G|p.Asn232Asp|761/2340|694/1668|232/555||,C|downstream_gene_variant…	GT:PL	0/0:	1/1:	1/1:	1/1:	1/1:	0/0:	0/0:	1/1:	0/0:	1/1:	1/1:	1/1:	0/1:	0/1:	0/1:	0/0:	0/0:	1/1:	0/0:	0/0:	0/0:	0/0:	0/0:	0/0:	0/0:	0/0:	0/0:	0/0:	0/1:	0/1:	0/1:	1/1:	0/1:	0/0:	0/0:	0/1:	0/0:	1/1:	0/0:	0/1:	0/0:
A01	105081610	.	A	T	999	.	DP=2674;VDB=1;SGB=58.3082;RPB=0.0629529;MQB=1;MQSB=1;BQB=0.527684;MQ0F=0;ICB=7.32258e-10;HOB=0.282254;AC=146;AN=264;DP4=769,717,523,527;MQ=60;ANN=T|missense_variant|MODERATE|Gohir.A01G166300|Gohir.A01G166300.v3.1|transcript|Gohir.A01G166300.1.v3.1|protein_coding|1/7|c.52T>A|p.Cys18Ser|119/2340|52/1668|18/555||,T|downstream_gene_variant|MODIFIER|Gohir.A01G166200|Gohir.A01G166200.v3.1|transcript|Go…	GT:PL	0/1:	1/1:	1/1:	1/1:	1/1:	0/0:	0/0:	1/1:	0/0:	1/1:	1/1:	1/1:	0/1:	0/1:	0/1:	0/0:	0/0:	1/1:	0/0:	0/0:	0/0:	0/0:	0/0:	0/0:	0/0:	0/0:	0/0:	0/0:	0/1:	0/1:	0/0:	1/1:	0/0:	0/0:	0/0:	0/1:	0/0:	1/1:	0/0:	0/1:	0/0:
A01	105086062	.	G	A	999	.	DP=3066;VDB=0.74084;SGB=278.404;RPB=0.987041;MQB=0.94364;MQSB=0.953672;BQB=0.202887;MQ0F=0.00358774;ICB=2.55405e-10;HOB=0.289141;AC=154;AN=264;DP4=777,691,904,627;MQ=59;ANN=A|missense_variant|MODERATE|Gohir.A01G166400|Gohir.A01G166400.v3.1|transcript|Gohir.A01G166400.1.v3.1|protein_coding|1/2|c.1013C>T|p.Ser338Leu|1381/2296|1013/1662|338/553||,A|upstream_gene_variant|MODIFIER|Gohir.A01G166300|Goh…	GT:PL	0/1:	1/1:	1/1:	1/1:	1/1:	0/0:	0/0:	1/1:	0/0:	1/1:	1/1:	1/1:	0/1:	0/1:	0/1:	0/0:	0/0:	1/1:	0/0:	0/0:	0/0:	0/0:	0/0:	0/0:	0/0:	0/0:	0/0:	0/0:	0/1:	0/1:	0/1:	1/1:	0/0:	0/0:	0/0:	0/1:	0/0:	1/1:	0/0:	0/1:	0/0:
A01	105086096	.	T	C	999	.	DP=3235;VDB=0.0541009;SGB=387.948;RPB=0.201571;MQB=0.973165;MQSB=0.999248;BQB=0.0024006;MQ0F=0.00216383;ICB=2.55405e-10;HOB=0.289141;AC=154;AN=264;DP4=821,680,1011,659;MQ=59;ANN=C|missense_variant|MODERATE|Gohir.A01G166400|Gohir.A01G166400.v3.1|transcript|Gohir.A01G166400.1.v3.1|protein_coding|1/2|c.979A>G|p.Met327Val|1347/2296|979/1662|327/553||,C|upstream_gene_variant|MODIFIER|Gohir.A01G166300|…	GT:PL	0/0:	1/1:	1/1:	1/1:	1/1:	0/0:	0/0:	1/1:	0/0:	1/1:	1/1:	1/1:	0/1:	0/1:	0/1:	0/0:	0/0:	1/1:	0/0:	0/0:	0/0:	0/0:	0/0:	0/0:	0/0:	0/0:	0/0:	0/0:	0/1:	0/1:	0/1:	1/1:	0/1:	0/0:	0/0:	0/1:	0/0:	1/1:	0/0:	0/1:	0/0:
A01	105086582	.	C	T	999	.	DP=3680;VDB=0.142905;SGB=545.293;RPB=0.180906;MQB=0.357226;MQSB=0.888106;BQB=0.332898;MQ0F=0.000815217;ICB=1.0167e-06;HOB=0.228535;AC=154;AN=264;DP4=783,760,958,1050;MQ=58;ANN=T|missense_variant|MODERATE|Gohir.A01G166400|Gohir.A01G166400.v3.1|transcript|Gohir.A01G166400.1.v3.1|protein_coding|1/2|c.493G>A|p.Ala165Thr|861/2296|493/1662|165/553||,T|upstream_gene_variant|MODIFIER|Gohir.A01G166300|Goh…	GT:PL	0/1:	1/1:	1/1:	1/1:	1/1:	0/0:	0/1:	1/1:	0/0:	1/1:	1/1:	1/1:	0/1:	0/1:	0/1:	0/0:	0/0:	1/1:	0/0:	0/0:	0/0:	0/0:	0/0:	0/0:	0/0:	0/0:	0/0:	0/0:	0/1:	0/1:	0/1:	1/1:	0/1:	0/0:	0/0:	0/1:	0/0:	1/1:	0/0:	0/1:	0/0:
A01	107111658	.	T	A	735	.	DP=3833;VDB=0.0170445;SGB=37.1049;RPB=0.397015;MQB=0.976111;MQSB=0.999603;BQB=0.975183;MQ0F=0;ICB=0.35478;HOB=0.0288969;AC=7;AN=264;DP4=1803,1841,32,29;MQ=59;ANN=A|missense_variant|MODERATE|Gohir.A01G171400|Gohir.A01G171400.v3.1|transcript|Gohir.A01G171400.1.v3.1|protein_coding|1/2|c.86A>T|p.Gln29Leu|353/1432|86/1020|29/339||,A|missense_variant|MODERATE|Gohir.A01G171400|Gohir.A01G171400.v3.1|tran…	GT:PL	0/0:	0/0:	0/0:	0/0:	0/0:	1/1:	0/0:	0/0:	0/0:	0/0:	0/0:	0/0:	0/0:	0/0:	0/1:	0/0:	0/0:	0/0:	0/0:	0/0:	0/0:	0/0:	0/0:	0/0:	0/0:	0/0:	0/0:	0/0:	0/0:	0/0:	0/0:	0/0:	0/0:	0/0:	0/0:	0/0:	0/0:	0/0:	0/0:	0/0:	0/0:
A01	108174015	.	T	G	815	.	DP=3911;VDB=0.0749646;SGB=-104.865;RPB=0.352833;MQB=0.999656;MQSB=0.980359;BQB=0.765369;MQ0F=0;ICB=0.421179;HOB=0.0284665;AC=8;AN=264;DP4=1833,1858,32,33;MQ=59;ANN=G|missense_variant|MODERATE|Gohir.A01G174500|Gohir.A01G174500.v3.1|transcript|Gohir.A01G174500.1.v3.1|protein_coding|12/12|c.1263A>C|p.Glu421Asp|1400/1827|1263/1290|421/429||,G|missense_variant|MODERATE|Gohir.A01G174500|Gohir.A01G17450…	GT:PL	0/0:	0/0:	0/0:	0/1:	0/0:	1/1:	0/0:	0/0:	0/0:	0/0:	0/0:	0/0:	0/0:	0/0:	0/0:	0/0:	0/0:	0/0:	0/0:	0/0:	0/0:	0/0:	0/0:	0/0:	0/0:	0/0:	0/0:	0/0:	0/0:	0/0:	0/0:	0/0:	0/0:	0/0:	0/0:	0/0:	0/0:	0/0:	0/0:	0/0:	0/0:
A01	108320115	.	A	G	999	.	DP=3236;VDB=0.325817;SGB=185.519;RPB=0.935812;MQB=1;MQSB=1;BQB=0.127918;MQ0F=0;ICB=0.211542;HOB=0.0578225;AC=25;AN=264;DP4=1487,1375,132,108;MQ=60;ANN=G|missense_variant|MODERATE|Gohir.A01G175400|Gohir.A01G175400.v3.1|transcript|Gohir.A01G175400.1.v3.1|protein_coding|8/9|c.563A>G|p.Gln188Arg|695/1474|563/774|188/257||,G|missense_variant|MODERATE|Gohir.A01G175400|Gohir.A01G175400.v3.1|transcript|G…	GT:PL	0/0:	0/0:	0/0:	0/1:	0/0:	0/0:	0/0:	0/0:	0/0:	0/1:	0/0:	0/1:	0/0:	0/1:	0/1:	0/0:	0/0:	0/1:	1/1:	0/0:	0/0:	0/0:	0/0:	0/0:	0/0:	0/0:	0/0:	0/0:	0/0:	0/0:	0/0:	0/0:	0/0:	0/0:	0/0:	0/0:	0/0:	0/0:	0/0:	0/0:	0/0:
A01	108372638	.	G	A	999	.	DP=3913;VDB=0.221179;SGB=336.914;RPB=0.0285603;MQB=0.934978;MQSB=0.249284;BQB=1.7838e-06;MQ0F=0.00153335;ICB=0.296975;HOB=0.0479511;AC=21;AN=264;DP4=1817,1705,152,140;MQ=58;ANN=A|missense_variant|MODERATE|Gohir.A01G175700|Gohir.A01G175700.v3.1|transcript|Gohir.A01G175700.1.v3.1|protein_coding|6/6|c.1097C>T|p.Thr366Met|1683/2092|1097/1266|366/421||,A|downstream_gene_variant|MODIFIER|Gohir.A01G1755…	GT:PL	0/0:	0/0:	0/0:	0/1:	0/0:	0/0:	0/0:	0/0:	0/0:	0/1:	0/0:	0/1:	0/0:	0/1:	0/1:	0/0:	0/0:	0/1:	0/1:	0/0:	0/0:	0/0:	0/0:	0/0:	0/0:	0/0:	0/0:	0/0:	0/0:	0/0:	0/0:	0/0:	0/0:	0/0:	0/0:	0/0:	0/0:	0/0:	0/0:	0/0:	0/0:
A01	109243006	.	C	G	999	.	DP=4011;VDB=0.0803707;SGB=389.338;RPB=0.21934;MQB=0.996894;MQSB=0.972256;BQB=0.371006;MQ0F=0.000249314;ICB=0.0872506;HOB=0.0653983;AC=19;AN=264;DP4=1912,1748,119,126;MQ=59;ANN=G|missense_variant|MODERATE|Gohir.A01G179300|Gohir.A01G179300.v3.1|transcript|Gohir.A01G179300.1.v3.1|protein_coding|8/9|c.901G>C|p.Glu301Gln|1067/1422|901/1062|301/353||,G|downstream_gene_variant|MODIFIER|Gohir.A01G179200|…	GT:PL	0/0:	0/0:	0/0:	0/0:	0/0:	0/0:	0/0:	0/0:	0/1:	0/1:	0/0:	0/0:	0/0:	0/0:	1/1:	0/0:	0/0:	0/0:	0/1:	0/0:	0/0:	0/0:	0/0:	0/0:	0/0:	0/0:	0/0:	0/0:	0/0:	0/0:	0/0:	0/0:	0/0:	0/0:	0/0:	0/0:	0/0:	0/0:	0/0:	0/0:	0/0:
A01	110435717	.	A	G	999	.	DP=3269;VDB=0.185416;SGB=229.572;RPB=0.743282;MQB=0.337954;MQSB=0.677072;BQB=0.475566;MQ0F=0.00397675;ICB=0.0598495;HOB=0.0819272;AC=29;AN=264;DP4=1426,1475,130,136;MQ=41;ANN=G|missense_variant|MODERATE|Gohir.A01G183700|Gohir.A01G183700.v3.1|transcript|Gohir.A01G183700.1.v3.1|protein_coding|2/8|c.445A>G|p.Ile149Val|634/2219|445/1731|149/576||,G|downstream_gene_variant|MODIFIER|Gohir.A01G183800|Go…	GT:PL	0/0:	0/0:	1/1:	0/1:	1/1:	0/0:	0/0:	0/0:	0/0:	0/0:	0/0:	0/1:	0/0:	0/0:	0/1:	0/0:	0/0:	0/0:	0/0:	0/0:	0/0:	0/0:	0/0:	0/0:	0/0:	0/0:	0/0:	0/0:	0/0:	0/0:	0/0:	0/1:	0/0:	0/0:	0/0:	0/0:	0/0:	0/0:	0/0:	0/0:	0/0:
A01	110485490	.	A	G	999	.	DP=3874;VDB=0.103972;SGB=200.886;RPB=0.181015;MQB=1;MQSB=1;BQB=0.249692;MQ0F=0;ICB=0.132345;HOB=0.0541494;AC=15;AN=264;DP4=1872,1721,79,80;MQ=60;ANN=G|missense_variant|MODERATE|Gohir.A01G184200|Gohir.A01G184200.v3.1|transcript|Gohir.A01G184200.1.v3.1|protein_coding|8/8|c.1622T>C|p.Leu541Pro|1897/2436|1622/1812|541/603||,G|downstream_gene_variant|MODIFIER|Gohir.A01G184100|Gohir.A01G184100.v3.1|tra…	GT:PL	0/0:	0/0:	0/0:	0/1:	0/0:	0/0:	0/0:	0/0:	0/0:	0/0:	0/0:	0/0:	0/0:	0/0:	0/0:	0/0:	0/0:	0/1:	0/0:	0/0:	0/0:	0/0:	1/1:	0/0:	0/0:	0/0:	0/0:	0/0:	0/0:	0/0:	0/0:	0/0:	0/0:	0/0:	0/0:	0/0:	0/0:	0/0:	0/0:	0/0:	0/0:
A01	110824742	.	G	A	999	.	DP=4082;VDB=0.216297;SGB=513.208;RPB=0.958273;MQB=0.997435;MQSB=0.999711;BQB=0.00228211;MQ0F=0;ICB=0.000736731;HOB=0.14635;AC=42;AN=264;DP4=1486,1974,233,276;MQ=59;ANN=A|missense_variant|MODERATE|Gohir.A01G185000|Gohir.A01G185000.v3.1|transcript|Gohir.A01G185000.1.v3.1|protein_coding|3/5|c.584G>A|p.Arg195Lys|824/2081|584/1554|195/517||,A|missense_variant|MODERATE|Gohir.A01G185000|Gohir.A01G185000…	GT:PL	0/0:	0/0:	1/1:	1/1:	1/1:	0/0:	0/0:	0/0:	0/0:	0/0:	0/0:	0/1:	0/0:	0/0:	0/1:	0/0:	0/0:	0/1:	0/0:	0/0:	0/0:	0/0:	1/1:	0/0:	0/0:	0/0:	0/0:	0/0:	0/0:	0/0:	0/0:	0/1:	0/0:	0/0:	0/0:	0/0:	0/0:	0/0:	0/0:	0/0:	0/0:
A01	110826639	.	G	A	999	.	DP=3153;VDB=0.274299;SGB=357.853;RPB=0.7779;MQB=0.998255;MQSB=0.989848;BQB=0.000385433;MQ0F=0;ICB=0.0064844;HOB=0.120753;AC=40;AN=264;DP4=1468,1191,194,182;MQ=59;ANN=A|missense_variant|MODERATE|Gohir.A01G185100|Gohir.A01G185100.v3.1|transcript|Gohir.A01G185100.1.v3.1|protein_coding|3/3|c.974C>T|p.Thr325Ile|1140/1647|974/1032|325/343||,A|missense_variant|MODERATE|Gohir.A01G185100|Gohir.A01G185100.…	GT:PL	0/0:	0/0:	1/1:	0/1:	1/1:	0/0:	0/0:	0/0:	0/0:	0/0:	0/0:	0/1:	0/0:	0/0:	0/0:	0/0:	0/0:	0/1:	0/0:	0/0:	0/0:	0/0:	1/1:	0/0:	0/0:	0/0:	0/0:	0/0:	0/0:	0/0:	0/0:	0/1:	0/0:	0/0:	0/0:	0/0:	0/0:	0/0:	0/0:	0/0:	0/0:
A01	110827251	.	A	G	999	.	DP=3804;VDB=2.2159e-05;SGB=-196.133;RPB=0.0280792;MQB=0.493947;MQSB=0.96923;BQB=0.00158632;MQ0F=0;ICB=0.00375074;HOB=0.120265;AC=33;AN=264;DP4=1912,1568,171,30;MQ=59;ANN=G|missense_variant|MODERATE|Gohir.A01G185100|Gohir.A01G185100.v3.1|transcript|Gohir.A01G185100.1.v3.1|protein_coding|3/3|c.362T>C|p.Leu121Ser|528/1647|362/1032|121/343||,G|missense_variant|MODERATE|Gohir.A01G185100|Gohir.A01G1851…	GT:PL	0/0:	0/0:	1/1:	1/1:	1/1:	0/0:	0/0:	0/0:	0/0:	0/0:	0/0:	0/0:	0/0:	0/0:	0/0:	0/0:	0/0:	0/0:	0/0:	0/0:	0/0:	0/0:	1/1:	0/0:	0/0:	0/0:	0/0:	0/0:	0/0:	0/0:	0/0:	0/0:	0/0:	0/0:	0/0:	0/0:	0/0:	0/0:	0/0:	0/0:	0/0:
A01	110827845	.	T	G	999	.	DP=3743;VDB=0.510358;SGB=498.038;RPB=0.219582;MQB=0.999937;MQSB=0.999705;BQB=5.4628e-05;MQ0F=0.000267165;ICB=0.00138921;HOB=0.141414;AC=44;AN=264;DP4=1839,1309,278,198;MQ=59;ANN=G|missense_variant|MODERATE|Gohir.A01G185100|Gohir.A01G185100.v3.1|transcript|Gohir.A01G185100.1.v3.1|protein_coding|2/3|c.169A>C|p.Asn57His|335/1647|169/1032|57/343||,G|missense_variant|MODERATE|Gohir.A01G185100|Gohir.A0…	GT:PL	0/0:	0/0:	1/1:	1/1:	1/1:	0/0:	0/0:	0/0:	0/0:	0/0:	0/0:	0/1:	0/0:	0/0:	0/0:	0/0:	0/0:	0/1:	0/0:	0/0:	0/0:	0/0:	1/1:	0/0:	0/0:	0/0:	0/0:	0/0:	0/0:	0/0:	0/0:	0/1:	0/0:	0/0:	0/0:	0/0:	0/0:	0/0:	0/0:	0/0:	0/0:
A01	111339200	.	G	A	999	.	DP=3990;VDB=0.59901;SGB=446.558;RPB=0.164342;MQB=0.990953;MQSB=0.932597;BQB=8.73917e-06;MQ0F=0;ICB=0.000376569;HOB=0.151056;AC=40;AN=264;DP4=1679,1734,199,277;MQ=59;ANN=A|missense_variant|MODERATE|Gohir.A01G186450|Gohir.A01G186450.v3.1|transcript|Gohir.A01G186450.2.v3.1|protein_coding|31/32|c.4834G>A|p.Ala1612Thr|5215/8056|4834/6807|1612/2268||,A|upstream_gene_variant|MODIFIER|Gohir.A01G186700|Go…	GT:PL	0/0:	0/0:	1/1:	1/1:	1/1:	0/0:	0/0:	0/0:	0/0:	0/0:	0/0:	0/0:	0/0:	0/0:	0/1:	0/0:	0/0:	0/1:	0/0:	0/0:	0/0:	0/0:	1/1:	0/0:	0/0:	0/0:	0/0:	0/0:	0/0:	0/0:	0/0:	0/0:	0/0:	0/0:	0/0:	0/0:	0/0:	0/0:	0/0:	0/0:	0/0:
A01	111340938	.	G	T	999	.	DP=4308;VDB=0.538325;SGB=480.251;RPB=0.347251;MQB=0.702653;MQSB=0.998563;BQB=0.000155328;MQ0F=0.00116063;ICB=0.0751925;HOB=0.084022;AC=36;AN=264;DP4=1911,1816,238,238;MQ=58;ANN=T|missense_variant|MODERATE|Gohir.A01G186450|Gohir.A01G186450.v3.1|transcript|Gohir.A01G186450.2.v3.1|protein_coding|31/32|c.6572G>T|p.Arg2191Ile|6953/8056|6572/6807|2191/2268||,T|upstream_gene_variant|MODIFIER|Gohir.A01G1…	GT:PL	0/0:	0/0:	0/1:	0/1:	1/1:	0/0:	0/0:	0/0:	0/0:	0/0:	0/0:	0/1:	0/0:	0/0:	0/1:	0/0:	0/0:	0/1:	0/0:	0/0:	0/0:	0/0:	1/1:	0/0:	0/0:	0/0:	0/0:	0/0:	0/0:	0/0:	0/0:	0/0:	0/0:	0/0:	0/0:	0/0:	0/0:	0/0:	0/0:	0/0:	0/0:
A01	111344262	.	A	T	999	.	DP=3273;VDB=0.247588;SGB=454.054;RPB=0.998644;MQB=1;MQSB=1;BQB=0.0180279;MQ0F=0;ICB=0.00379723;HOB=0.12523;AC=38;AN=264;DP4=1225,1488,196,223;MQ=60;ANN=T|missense_variant|MODERATE|Gohir.A01G186700|Gohir.A01G186700.v3.1|transcript|Gohir.A01G186700.1.v3.1|protein_coding|2/7|c.596A>T|p.Glu199Val|596/2089|596/1902|199/633||,T|upstream_gene_variant|MODIFIER|Gohir.A01G186700|Gohir.A01G186700.v3.1|trans…	GT:PL	0/0:	0/0:	1/1:	1/1:	1/1:	0/0:	0/0:	0/0:	0/0:	0/0:	0/0:	0/1:	0/0:	0/0:	0/1:	0/0:	0/0:	0/1:	0/0:	0/0:	0/0:	0/0:	1/1:	0/0:	0/0:	0/0:	0/0:	0/0:	0/0:	0/0:	0/0:	0/0:	0/0:	0/0:	0/0:	0/0:	0/0:	0/0:	0/0:	0/0:	0/0:
A01	111346891	.	GCTTCTTCTTCTTCTTCTTCTTC	GCTTCTTCTTCTTCTTCTTCTTCTTC,GCTTCTTCTTCTTCTTCTTC	999	.	INDEL;IDV=18;IMF=0.418605;DP=3775;VDB=2.82102e-06;SGB=-485.009;MQSB=0.986832;MQ0F=0;ICB=0.213168;HOB=0.0681531;AC=35,8;AN=264;DP4=1289,1261,146,160;MQ=59;ANN=GCTTCTTCTTCTTCTTCTTCTTCTTC|conservative_inframe_insertion|MODERATE|Gohir.A01G186800|Gohir.A01G186800.v3.1|transcript|Gohir.A01G186800.3.v3.1|protein_coding|2/3|c.77_78insGAA|p.Val26_Lys27insLys|112/702|77/480|26/159||,GCTTCTTCTTCTTCTTCTTCTTC…	GT:PL	0/0:	0/0:	0/1:	0/1:	0/1:	0/0:	0/0:	0/0:	0/0:	0/0:	0/0:	0/1:	0/0:	0/2:	0/0:	0/2:	0/0:	0/1:	0/0:	0/0:	0/0:	0/0:	1/1:	0/0:	0/0:	0/0:	0/0:	0/0:	0/0:	0/0:	0/0:	0/1:	0/0:	0/2:	0/0:	0/0:	0/0:	0/2:	0/0:	0/0:	0/0:
A01	112093790	.	T	C	7.46446	.	DP=2741;VDB=0.832512;SGB=4.78975;RPB=0.223759;MQB=1;MQSB=1;BQB=0.907182;MQ0F=0;ICB=5.84941e-05;HOB=2.91358e-05;AC=1;AN=262;DP4=1512,1148,0,4;MQ=60;ANN=C|downstream_gene_variant|MODIFIER|Gohir.A01G189800|Gohir.A01G189800.v3.1|transcript|Gohir.A01G189800.1.v3.1|protein_coding||c.*717T>C|||||367|,C|downstream_gene_variant|MODIFIER|Gohir.A01G189800|Gohir.A01G189800.v3.1|transcript|Gohir.A01G189800.3.…	GT:PL	0/0:	0/0:	0/0:	0/0:	0/0:	0/0:	0/0:	0/0:	0/0:	0/0:	0/0:	0/0:	0/0:	0/0:	0/0:	0/0:	0/0:	0/0:	0/0:	0/0:	0/0:	0/0:	0/0:	0/0:	0/0:	0/0:	0/0:	0/0:	0/0:	0/0:	0/0:	0/0:	0/0:	./.:	0/0:	0/0:	0/0:	0/0:	0/0:	0/0:	0/0:
A01	112093900	.	T	C	12.3073	.	DP=2947;VDB=0.0886428;SGB=-1.21815;RPB=0.999555;MQB=1;MQSB=1;BQB=0.532297;MQ0F=0;ICB=5.76095e-05;HOB=2.86961e-05;AC=1;AN=264;DP4=1907,947,4,1;MQ=60;ANN=C|downstream_gene_variant|MODIFIER|Gohir.A01G189800|Gohir.A01G189800.v3.1|transcript|Gohir.A01G189800.1.v3.1|protein_coding||c.*827T>C|||||477|,C|downstream_gene_variant|MODIFIER|Gohir.A01G189800|Gohir.A01G189800.v3.1|transcript|Gohir.A01G189800.3…	GT:PL	0/0:	0/0:	0/0:	0/0:	0/0:	0/0:	0/0:	0/0:	0/0:	0/0:	0/0:	0/0:	0/0:	0/0:	0/0:	0/0:	0/0:	0/0:	0/0:	0/0:	0/0:	0/0:	0/0:	0/0:	0/0:	0/0:	0/0:	0/0:	0/0:	0/0:	0/0:	0/0:	0/0:	0/0:	0/0:	0/0:	0/0:	0/0:	0/0:	0/0:	0/0:
A01	112093999	.	GCC	GC	104	.	INDEL;IDV=18;IMF=0.947368;DP=3323;VDB=0.504115;SGB=28.0682;MQSB=1;MQ0F=0;ICB=0.496241;HOB=0.0150367;AC=2;AN=264;DP4=1540,1651,5,5;MQ=60;ANN=GC|downstream_gene_variant|MODIFIER|Gohir.A01G189800|Gohir.A01G189800.v3.1|transcript|Gohir.A01G189800.1.v3.1|protein_coding||c.*928delC|||||578|,GC|downstream_gene_variant|MODIFIER|Gohir.A01G189800|Gohir.A01G189800.v3.1|transcript|Gohir.A01G189800.3.v3.1|pro…	GT:PL	0/0:	0/0:	0/0:	0/0:	0/0:	1/1:	0/0:	0/0:	0/0:	0/0:	0/0:	0/0:	0/0:	0/0:	0/0:	0/0:	0/0:	0/0:	0/0:	0/0:	0/0:	0/0:	0/0:	0/0:	0/0:	0/0:	0/0:	0/0:	0/0:	0/0:	0/0:	0/0:	0/0:	0/0:	0/0:	0/0:	0/0:	0/0:	0/0:	0/0:	0/0:
A01	112094020	.	C	CA	188	.	INDEL;IDV=17;IMF=0.894737;DP=3442;VDB=0.595481;SGB=59.1305;MQSB=1;MQ0F=0;ICB=0.66421;HOB=0.0148933;AC=3;AN=264;DP4=1599,1740,9,9;MQ=60;ANN=CA|downstream_gene_variant|MODIFIER|Gohir.A01G189800|Gohir.A01G189800.v3.1|transcript|Gohir.A01G189800.1.v3.1|protein_coding||c.*947_*948insA|||||598|,CA|downstream_gene_variant|MODIFIER|Gohir.A01G189800|Gohir.A01G189800.v3.1|transcript|Gohir.A01G189800.3.v3.1…	GT:PL	0/0:	0/0:	0/0:	0/1:	0/0:	1/1:	0/0:	0/0:	0/0:	0/0:	0/0:	0/0:	0/0:	0/0:	0/0:	0/0:	0/0:	0/0:	0/0:	0/0:	0/0:	0/0:	0/0:	0/0:	0/0:	0/0:	0/0:	0/0:	0/0:	0/0:	0/0:	0/0:	0/0:	0/0:	0/0:	0/0:	0/0:	0/0:	0/0:	0/0:	0/0:
A01	112094091	.	T	A	182	.	DP=3746;VDB=0.324844;SGB=24.6693;RPB=0.993089;MQB=1;MQSB=1;BQB=0.166525;MQ0F=0;ICB=0.496241;HOB=0.0150367;AC=2;AN=264;DP4=1942,1684,13,11;MQ=60;ANN=A|downstream_gene_variant|MODIFIER|Gohir.A01G189800|Gohir.A01G189800.v3.1|transcript|Gohir.A01G189800.1.v3.1|protein_coding||c.*1018T>A|||||668|,A|downstream_gene_variant|MODIFIER|Gohir.A01G189800|Gohir.A01G189800.v3.1|transcript|Gohir.A01G189800.3.v3…	GT:PL	0/0:	0/0:	0/0:	0/0:	0/0:	1/1:	0/0:	0/0:	0/0:	0/0:	0/0:	0/0:	0/0:	0/0:	0/0:	0/0:	0/0:	0/0:	0/0:	0/0:	0/0:	0/0:	0/0:	0/0:	0/0:	0/0:	0/0:	0/0:	0/0:	0/0:	0/0:	0/0:	0/0:	0/0:	0/0:	0/0:	0/0:	0/0:	0/0:	0/0:	0/0:
A01	112094326	.	T	A	196	.	DP=3656;VDB=0.601283;SGB=28.4349;RPB=0.133422;MQB=1;MQSB=1;BQB=0.999964;MQ0F=0;ICB=0.66421;HOB=0.0148933;AC=3;AN=264;DP4=1760,1754,12,14;MQ=60;ANN=A|downstream_gene_variant|MODIFIER|Gohir.A01G189800|Gohir.A01G189800.v3.1|transcript|Gohir.A01G189800.1.v3.1|protein_coding||c.*1253T>A|||||903|,A|downstream_gene_variant|MODIFIER|Gohir.A01G189800|Gohir.A01G189800.v3.1|transcript|Gohir.A01G189800.3.v3.…	GT:PL	0/0:	0/0:	0/0:	0/1:	0/0:	1/1:	0/0:	0/0:	0/0:	0/0:	0/0:	0/0:	0/0:	0/0:	0/0:	0/0:	0/0:	0/0:	0/0:	0/0:	0/0:	0/0:	0/0:	0/0:	0/0:	0/0:	0/0:	0/0:	0/0:	0/0:	0/0:	0/0:	0/0:	0/0:	0/0:	0/0:	0/0:	0/0:	0/0:	0/0:	0/0:
A01	112095299	.	AC	ACC	205	.	INDEL;IDV=26;IMF=0.866667;DP=3654;VDB=0.907638;SGB=105.724;MQSB=1;MQ0F=0;ICB=0.66421;HOB=0.0148933;AC=3;AN=264;DP4=1723,1694,19,11;MQ=60;ANN=ACC|downstream_gene_variant|MODIFIER|Gohir.A01G189800|Gohir.A01G189800.v3.1|transcript|Gohir.A01G189800.1.v3.1|protein_coding||c.*2227_*2228insC|||||1878|,ACC|downstream_gene_variant|MODIFIER|Gohir.A01G189800|Gohir.A01G189800.v3.1|transcript|Gohir.A01G189800…	GT:PL	0/0:	0/0:	0/0:	0/1:	0/0:	1/1:	0/0:	0/0:	0/0:	0/0:	0/0:	0/0:	0/0:	0/0:	0/0:	0/0:	0/0:	0/0:	0/0:	0/0:	0/0:	0/0:	0/0:	0/0:	0/0:	0/0:	0/0:	0/0:	0/0:	0/0:	0/0:	0/0:	0/0:	0/0:	0/0:	0/0:	0/0:	0/0:	0/0:	0/0:	0/0:
A01	112095361	.	A	G	248	.	DP=3586;VDB=0.679229;SGB=4.61833;RPB=0.621265;MQB=1;MQSB=1;BQB=0.0686151;MQ0F=0;ICB=0.66421;HOB=0.0148933;AC=3;AN=264;DP4=1942,1506,21,13;MQ=60;ANN=G|downstream_gene_variant|MODIFIER|Gohir.A01G189800|Gohir.A01G189800.v3.1|transcript|Gohir.A01G189800.1.v3.1|protein_coding||c.*2288A>G|||||1938|,G|downstream_gene_variant|MODIFIER|Gohir.A01G189800|Gohir.A01G189800.v3.1|transcript|Gohir.A01G189800.3.v…	GT:PL	0/0:	0/0:	0/0:	0/1:	0/0:	1/1:	0/0:	0/0:	0/0:	0/0:	0/0:	0/0:	0/0:	0/0:	0/0:	0/0:	0/0:	0/0:	0/0:	0/0:	0/0:	0/0:	0/0:	0/0:	0/0:	0/0:	0/0:	0/0:	0/0:	0/0:	0/0:	0/0:	0/0:	0/0:	0/0:	0/0:	0/0:	0/0:	0/0:	0/0:	0/0:
A01	112095501	.	G	A	193	.	DP=3323;VDB=0.412435;SGB=105.862;RPB=0.975512;MQB=1;MQSB=1;BQB=0.525884;MQ0F=0;ICB=0.66421;HOB=0.0148933;AC=3;AN=264;DP4=1488,1698,16,23;MQ=60;ANN=A|downstream_gene_variant|MODIFIER|Gohir.A01G189800|Gohir.A01G189800.v3.1|transcript|Gohir.A01G189800.1.v3.1|protein_coding||c.*2428G>A|||||2078|,A|downstream_gene_variant|MODIFIER|Gohir.A01G189800|Gohir.A01G189800.v3.1|transcript|Gohir.A01G189800.3.v3…	GT:PL	0/0:	0/0:	0/0:	0/1:	0/0:	1/1:	0/0:	0/0:	0/0:	0/0:	0/0:	0/0:	0/0:	0/0:	0/0:	0/0:	0/0:	0/0:	0/0:	0/0:	0/0:	0/0:	0/0:	0/0:	0/0:	0/0:	0/0:	0/0:	0/0:	0/0:	0/0:	0/0:	0/0:	0/0:	0/0:	0/0:	0/0:	0/0:	0/0:	0/0:	0/0:
A01	112095616	.	CT	C	188	.	INDEL;IDV=13;IMF=0.464286;DP=3652;VDB=0.881469;SGB=57.5956;MQSB=1;MQ0F=0;ICB=5.76095e-05;HOB=2.86961e-05;AC=1;AN=264;DP4=1800,1769,8,5;MQ=60;ANN=C|downstream_gene_variant|MODIFIER|Gohir.A01G189800|Gohir.A01G189800.v3.1|transcript|Gohir.A01G189800.1.v3.1|protein_coding||c.*2544delT|||||2194|,C|downstream_gene_variant|MODIFIER|Gohir.A01G189800|Gohir.A01G189800.v3.1|transcript|Gohir.A01G189800.3.v3.…	GT:PL	0/0:	0/0:	0/0:	0/0:	0/0:	0/0:	0/0:	0/0:	0/0:	0/0:	0/0:	0/0:	0/0:	0/0:	0/0:	0/0:	0/0:	0/0:	0/0:	0/0:	0/0:	0/0:	0/0:	0/0:	0/0:	0/0:	0/0:	0/0:	0/0:	0/0:	0/0:	0/1:	0/0:	0/0:	0/0:	0/0:	0/0:	0/0:	0/0:	0/0:	0/0:
A01	112095755	.	C	A	3.24274	.	DP=3450;VDB=0.192436;SGB=-6.94111;RPB=0.274145;MQB=1;MQSB=1;BQB=0.792334;MQ0F=0;ICB=5.76095e-05;HOB=2.86961e-05;AC=1;AN=264;DP4=1858,1486,2,1;MQ=60;ANN=A|downstream_gene_variant|MODIFIER|Gohir.A01G189800|Gohir.A01G189800.v3.1|transcript|Gohir.A01G189800.1.v3.1|protein_coding||c.*2682C>A|||||2332|,A|downstream_gene_variant|MODIFIER|Gohir.A01G189800|Gohir.A01G189800.v3.1|transcript|Gohir.A01G189800…	GT:PL	0/0:	0/0:	0/0:	0/0:	0/0:	0/0:	0/0:	0/0:	0/0:	0/0:	0/0:	0/0:	0/0:	0/0:	0/0:	0/0:	0/0:	0/0:	0/0:	0/0:	0/0:	0/0:	0/0:	0/0:	0/0:	0/0:	0/0:	0/0:	0/0:	0/0:	0/0:	0/0:	0/0:	0/0:	0/0:	0/0:	0/0:	0/0:	0/0:	0/0:	0/0:
A01	112095756	.	G	C	182	.	DP=3477;VDB=0.613775;SGB=1.96993;RPB=0.751878;MQB=1;MQSB=1;BQB=0.473742;MQ0F=0;ICB=0.496241;HOB=0.0150367;AC=2;AN=264;DP4=1848,1475,16,15;MQ=60;ANN=C|downstream_gene_variant|MODIFIER|Gohir.A01G189800|Gohir.A01G189800.v3.1|transcript|Gohir.A01G189800.1.v3.1|protein_coding||c.*2683G>C|||||2333|,C|downstream_gene_variant|MODIFIER|Gohir.A01G189800|Gohir.A01G189800.v3.1|transcript|Gohir.A01G189800.3.v…	GT:PL	0/0:	0/0:	0/0:	0/0:	0/0:	1/1:	0/0:	0/0:	0/0:	0/0:	0/0:	0/0:	0/0:	0/0:	0/0:	0/0:	0/0:	0/0:	0/0:	0/0:	0/0:	0/0:	0/0:	0/0:	0/0:	0/0:	0/0:	0/0:	0/0:	0/0:	0/0:	0/0:	0/0:	0/0:	0/0:	0/0:	0/0:	0/0:	0/0:	0/0:	0/0:
A01	112095799	.	A	G	182	.	DP=3483;VDB=0.918192;SGB=5.50113;RPB=0.987724;MQB=1;MQSB=1;BQB=0.0764647;MQ0F=0;ICB=0.496241;HOB=0.0150367;AC=2;AN=264;DP4=1673,1675,14,21;MQ=60;ANN=G|downstream_gene_variant|MODIFIER|Gohir.A01G189800|Gohir.A01G189800.v3.1|transcript|Gohir.A01G189800.1.v3.1|protein_coding||c.*2726A>G|||||2376|,G|downstream_gene_variant|MODIFIER|Gohir.A01G189800|Gohir.A01G189800.v3.1|transcript|Gohir.A01G189800.3.…	GT:PL	0/0:	0/0:	0/0:	0/0:	0/0:	1/1:	0/0:	0/0:	0/0:	0/0:	0/0:	0/0:	0/0:	0/0:	0/0:	0/0:	0/0:	0/0:	0/0:	0/0:	0/0:	0/0:	0/0:	0/0:	0/0:	0/0:	0/0:	0/0:	0/0:	0/0:	0/0:	0/0:	0/0:	0/0:	0/0:	0/0:	0/0:	0/0:	0/0:	0/0:	0/0:
A01	112096241	.	T	C	212	.	DP=3996;VDB=0.907087;SGB=-126.839;RPB=0.936292;MQB=1;MQSB=1;BQB=0.420671;MQ0F=0;ICB=0.66421;HOB=0.0148933;AC=3;AN=264;DP4=2160,1683,29,12;MQ=60;ANN=C|downstream_gene_variant|MODIFIER|Gohir.A01G189800|Gohir.A01G189800.v3.1|transcript|Gohir.A01G189800.1.v3.1|protein_coding||c.*3168T>C|||||2818|,C|downstream_gene_variant|MODIFIER|Gohir.A01G189800|Gohir.A01G189800.v3.1|transcript|Gohir.A01G189800.3.v…	GT:PL	0/0:	0/0:	0/0:	0/1:	0/0:	1/1:	0/0:	0/0:	0/0:	0/0:	0/0:	0/0:	0/0:	0/0:	0/0:	0/0:	0/0:	0/0:	0/0:	0/0:	0/0:	0/0:	0/0:	0/0:	0/0:	0/0:	0/0:	0/0:	0/0:	0/0:	0/0:	0/0:	0/0:	0/0:	0/0:	0/0:	0/0:	0/0:	0/0:	0/0:	0/0:
A01	112096317	.	G	A	234	.	DP=3773;VDB=0.452054;SGB=9.91514;RPB=0.59749;MQB=1;MQSB=1;BQB=0.694377;MQ0F=0;ICB=0.66421;HOB=0.0148933;AC=3;AN=264;DP4=1898,1743,23,17;MQ=60;ANN=A|downstream_gene_variant|MODIFIER|Gohir.A01G189800|Gohir.A01G189800.v3.1|transcript|Gohir.A01G189800.1.v3.1|protein_coding||c.*3244G>A|||||2894|,A|downstream_gene_variant|MODIFIER|Gohir.A01G189800|Gohir.A01G189800.v3.1|transcript|Gohir.A01G189800.3.v3.…	GT:PL	0/0:	0/0:	0/0:	0/1:	0/0:	1/1:	0/0:	0/0:	0/0:	0/0:	0/0:	0/0:	0/0:	0/0:	0/0:	0/0:	0/0:	0/0:	0/0:	0/0:	0/0:	0/0:	0/0:	0/0:	0/0:	0/0:	0/0:	0/0:	0/0:	0/0:	0/0:	0/0:	0/0:	0/0:	0/0:	0/0:	0/0:	0/0:	0/0:	0/0:	0/0:
A01	112096332	.	A	G	237	.	DP=3715;VDB=0.468944;SGB=12.1232;RPB=0.879429;MQB=1;MQSB=1;BQB=0.351989;MQ0F=0;ICB=0.66421;HOB=0.0148933;AC=3;AN=264;DP4=1773,1736,23,17;MQ=60;ANN=G|downstream_gene_variant|MODIFIER|Gohir.A01G189800|Gohir.A01G189800.v3.1|transcript|Gohir.A01G189800.1.v3.1|protein_coding||c.*3259A>G|||||2909|,G|downstream_gene_variant|MODIFIER|Gohir.A01G189800|Gohir.A01G189800.v3.1|transcript|Gohir.A01G189800.3.v3…	GT:PL	0/0:	0/0:	0/0:	0/1:	0/0:	1/1:	0/0:	0/0:	0/0:	0/0:	0/0:	0/0:	0/0:	0/0:	0/0:	0/0:	0/0:	0/0:	0/0:	0/0:	0/0:	0/0:	0/0:	0/0:	0/0:	0/0:	0/0:	0/0:	0/0:	0/0:	0/0:	0/0:	0/0:	0/0:	0/0:	0/0:	0/0:	0/0:	0/0:	0/0:	0/0:
A01	112096810	.	C	A	18.751	.	DP=4042;VDB=0.561811;SGB=-9.21864;RPB=0.414586;MQB=1;MQSB=1;BQB=0.178281;MQ0F=0;ICB=5.76095e-05;HOB=2.86961e-05;AC=1;AN=264;DP4=2138,1783,2,4;MQ=60;ANN=A|downstream_gene_variant|MODIFIER|Gohir.A01G189800|Gohir.A01G189800.v3.1|transcript|Gohir.A01G189800.1.v3.1|protein_coding||c.*3737C>A|||||3387|,A|downstream_gene_variant|MODIFIER|Gohir.A01G189800|Gohir.A01G189800.v3.1|transcript|Gohir.A01G189800…	GT:PL	0/0:	0/0:	0/0:	0/0:	0/0:	0/0:	0/0:	0/0:	0/0:	0/0:	0/0:	0/0:	0/0:	0/0:	0/0:	0/0:	0/0:	0/0:	0/0:	0/0:	0/0:	0/0:	0/0:	0/0:	0/0:	0/0:	0/0:	0/0:	0/0:	0/0:	0/0:	0/0:	0/0:	0/0:	0/0:	0/0:	0/0:	0/0:	0/0:	0/0:	0/0:
A01	112097210	.	T	C	182	.	DP=3942;VDB=0.27062;SGB=90.1929;RPB=0.635415;MQB=1;MQSB=1;BQB=0.952288;MQ0F=0;ICB=0.496241;HOB=0.0150367;AC=2;AN=264;DP4=1893,1925,8,18;MQ=60;ANN=C|downstream_gene_variant|MODIFIER|Gohir.A01G189800|Gohir.A01G189800.v3.1|transcript|Gohir.A01G189800.1.v3.1|protein_coding||c.*4137T>C|||||3787|,C|downstream_gene_variant|MODIFIER|Gohir.A01G189800|Gohir.A01G189800.v3.1|transcript|Gohir.A01G189800.3.v3.…	GT:PL	0/0:	0/0:	0/0:	0/0:	0/0:	1/1:	0/0:	0/0:	0/0:	0/0:	0/0:	0/0:	0/0:	0/0:	0/0:	0/0:	0/0:	0/0:	0/0:	0/0:	0/0:	0/0:	0/0:	0/0:	0/0:	0/0:	0/0:	0/0:	0/0:	0/0:	0/0:	0/0:	0/0:	0/0:	0/0:	0/0:	0/0:	0/0:	0/0:	0/0:	0/0:
A01	112097239	.	C	A	182	.	DP=3892;VDB=0.349503;SGB=109.607;RPB=0.996526;MQB=1;MQSB=1;BQB=0.650632;MQ0F=0;ICB=0.496241;HOB=0.0150367;AC=2;AN=264;DP4=1721,2033,11,20;MQ=60;ANN=A|downstream_gene_variant|MODIFIER|Gohir.A01G189800|Gohir.A01G189800.v3.1|transcript|Gohir.A01G189800.1.v3.1|protein_coding||c.*4166C>A|||||3816|,A|downstream_gene_variant|MODIFIER|Gohir.A01G189800|Gohir.A01G189800.v3.1|transcript|Gohir.A01G189800.3.v…	GT:PL	0/0:	0/0:	0/0:	0/0:	0/0:	1/1:	0/0:	0/0:	0/0:	0/0:	0/0:	0/0:	0/0:	0/0:	0/0:	0/0:	0/0:	0/0:	0/0:	0/0:	0/0:	0/0:	0/0:	0/0:	0/0:	0/0:	0/0:	0/0:	0/0:	0/0:	0/0:	0/0:	0/0:	0/0:	0/0:	0/0:	0/0:	0/0:	0/0:	0/0:	0/0:
A01	112097349	.	T	C	184	.	DP=3852;VDB=0.84864;SGB=22.7865;RPB=0.665794;MQB=1;MQSB=1;BQB=0.316805;MQ0F=0;ICB=0.496241;HOB=0.0150367;AC=2;AN=264;DP4=1730,1951,12,11;MQ=60;ANN=C|downstream_gene_variant|MODIFIER|Gohir.A01G189800|Gohir.A01G189800.v3.1|transcript|Gohir.A01G189800.1.v3.1|protein_coding||c.*4276T>C|||||3926|,C|downstream_gene_variant|MODIFIER|Gohir.A01G189800|Gohir.A01G189800.v3.1|transcript|Gohir.A01G189800.3.v3…	GT:PL	0/0:	0/0:	0/0:	0/0:	0/0:	1/1:	0/0:	0/0:	0/0:	0/0:	0/0:	0/0:	0/0:	0/0:	0/0:	0/0:	0/0:	0/0:	0/0:	0/0:	0/0:	0/0:	0/0:	0/0:	0/0:	0/0:	0/0:	0/0:	0/0:	0/0:	0/0:	0/0:	0/0:	0/0:	0/0:	0/0:	0/0:	0/0:	0/0:	0/0:	0/0:
A01	112097588	.	G	T	197	.	DP=3644;VDB=0.325691;SGB=82.4273;RPB=0.258754;MQB=1;MQSB=1;BQB=0.105151;MQ0F=0;ICB=0.66421;HOB=0.0148933;AC=3;AN=264;DP4=1838,1696,13,11;MQ=60;ANN=T|downstream_gene_variant|MODIFIER|Gohir.A01G189800|Gohir.A01G189800.v3.1|transcript|Gohir.A01G189800.1.v3.1|protein_coding||c.*4515G>T|||||4165|,T|downstream_gene_variant|MODIFIER|Gohir.A01G189800|Gohir.A01G189800.v3.1|transcript|Gohir.A01G189800.3.v3…	GT:PL	0/0:	0/0:	0/0:	0/1:	0/0:	1/1:	0/0:	0/0:	0/0:	0/0:	0/0:	0/0:	0/0:	0/0:	0/0:	0/0:	0/0:	0/0:	0/0:	0/0:	0/0:	0/0:	0/0:	0/0:	0/0:	0/0:	0/0:	0/0:	0/0:	0/0:	0/0:	0/0:	0/0:	0/0:	0/0:	0/0:	0/0:	0/0:	0/0:	0/0:	0/0:
A01	112097963	.	T	C	338	.	DP=3832;VDB=0.113082;SGB=5.50113;RPB=0.620498;MQB=1;MQSB=1;BQB=0.938004;MQ0F=0;ICB=0.66421;HOB=0.0148933;AC=3;AN=264;DP4=1950,1730,15,20;MQ=60;ANN=C|downstream_gene_variant|MODIFIER|Gohir.A01G189800|Gohir.A01G189800.v3.1|transcript|Gohir.A01G189800.1.v3.1|protein_coding||c.*4890T>C|||||4540|,C|downstream_gene_variant|MODIFIER|Gohir.A01G189800|Gohir.A01G189800.v3.1|transcript|Gohir.A01G189800.3.v3…	GT:PL	0/0:	0/0:	0/0:	0/1:	0/0:	1/1:	0/0:	0/0:	0/0:	0/0:	0/0:	0/0:	0/0:	0/0:	0/0:	0/0:	0/0:	0/0:	0/0:	0/0:	0/0:	0/0:	0/0:	0/0:	0/0:	0/0:	0/0:	0/0:	0/0:	0/0:	0/0:	0/0:	0/0:	0/0:	0/0:	0/0:	0/0:	0/0:	0/0:	0/0:	0/0:
A01	112098674	.	C	A	3.14329	.	DP=3390;VDB=0.470313;SGB=0.938276;RPB=0.730937;MQB=1;MQSB=1;BQB=0.875038;MQ0F=0;ICB=5.76095e-05;HOB=2.86961e-05;AC=1;AN=264;DP4=1732,1560,2,1;MQ=60;ANN=A|intergenic_region|MODIFIER|Gohir.A01G189800-Gohir.A01G189900|Gohir.A01G189800.v3.1-Gohir.A01G189900.v3.1|intergenic_region|Gohir.A01G189800.v3.1-Gohir.A01G189900.v3.1|||n.112098674C>A||||||	GT:PL	0/0:	0/0:	0/0:	0/0:	0/0:	0/0:	0/0:	0/0:	0/0:	0/0:	0/0:	0/0:	0/0:	0/0:	0/0:	0/0:	0/0:	0/0:	0/0:	0/0:	0/0:	0/0:	0/0:	0/0:	0/0:	0/0:	0/0:	0/0:	0/0:	0/0:	0/0:	0/0:	0/0:	0/0:	0/0:	0/0:	0/0:	0/0:	0/0:	0/0:	0/0:
A01	112098913	.	C	T	183	.	DP=3692;VDB=0.707316;SGB=50.6655;RPB=0.982152;MQB=1;MQSB=1;BQB=0.0414541;MQ0F=0;ICB=0.496241;HOB=0.0150367;AC=2;AN=264;DP4=1871,1687,13,10;MQ=60;ANN=T|intergenic_region|MODIFIER|Gohir.A01G189800-Gohir.A01G189900|Gohir.A01G189800.v3.1-Gohir.A01G189900.v3.1|intergenic_region|Gohir.A01G189800.v3.1-Gohir.A01G189900.v3.1|||n.112098913C>T||||||	GT:PL	0/0:	0/0:	0/0:	0/0:	0/0:	1/1:	0/0:	0/0:	0/0:	0/0:	0/0:	0/0:	0/0:	0/0:	0/0:	0/0:	0/0:	0/0:	0/0:	0/0:	0/0:	0/0:	0/0:	0/0:	0/0:	0/0:	0/0:	0/0:	0/0:	0/0:	0/0:	0/0:	0/0:	0/0:	0/0:	0/0:	0/0:	0/0:	0/0:	0/0:	0/0:
A01	112098940	.	T	C	182	.	DP=3634;VDB=0.364723;SGB=20.9037;RPB=0.990104;MQB=1;MQSB=1;BQB=0.153404;MQ0F=0;ICB=0.496241;HOB=0.0150367;AC=2;AN=264;DP4=1795,1710,14,8;MQ=60;ANN=C|intergenic_region|MODIFIER|Gohir.A01G189800-Gohir.A01G189900|Gohir.A01G189800.v3.1-Gohir.A01G189900.v3.1|intergenic_region|Gohir.A01G189800.v3.1-Gohir.A01G189900.v3.1|||n.112098940T>C||||||	GT:PL	0/0:	0/0:	0/0:	0/0:	0/0:	1/1:	0/0:	0/0:	0/0:	0/0:	0/0:	0/0:	0/0:	0/0:	0/0:	0/0:	0/0:	0/0:	0/0:	0/0:	0/0:	0/0:	0/0:	0/0:	0/0:	0/0:	0/0:	0/0:	0/0:	0/0:	0/0:	0/0:	0/0:	0/0:	0/0:	0/0:	0/0:	0/0:	0/0:	0/0:	0/0:
A01	112099849	.	G	A	212	.	DP=4021;VDB=0.369893;SGB=97.9585;RPB=0.862329;MQB=1;MQSB=1;BQB=0.0246558;MQ0F=0;ICB=0.66421;HOB=0.0148933;AC=3;AN=264;DP4=1897,1994,14,14;MQ=60;ANN=A|intergenic_region|MODIFIER|Gohir.A01G189800-Gohir.A01G189900|Gohir.A01G189800.v3.1-Gohir.A01G189900.v3.1|intergenic_region|Gohir.A01G189800.v3.1-Gohir.A01G189900.v3.1|||n.112099849G>A||||||	GT:PL	0/0:	0/0:	0/0:	0/1:	0/0:	1/1:	0/0:	0/0:	0/0:	0/0:	0/0:	0/0:	0/0:	0/0:	0/0:	0/0:	0/0:	0/0:	0/0:	0/0:	0/0:	0/0:	0/0:	0/0:	0/0:	0/0:	0/0:	0/0:	0/0:	0/0:	0/0:	0/0:	0/0:	0/0:	0/0:	0/0:	0/0:	0/0:	0/0:	0/0:	0/0:
A01	112100496	.	T	C	192	.	DP=3721;VDB=0.0247893;SGB=70.7789;RPB=0.892082;MQB=1;MQSB=1;BQB=0.813844;MQ0F=0;ICB=0.66421;HOB=0.0148933;AC=3;AN=264;DP4=2008,1589,13,8;MQ=60;ANN=C|intergenic_region|MODIFIER|Gohir.A01G189800-Gohir.A01G189900|Gohir.A01G189800.v3.1-Gohir.A01G189900.v3.1|intergenic_region|Gohir.A01G189800.v3.1-Gohir.A01G189900.v3.1|||n.112100496T>C||||||	GT:PL	0/0:	0/0:	0/0:	0/1:	0/0:	1/1:	0/0:	0/0:	0/0:	0/0:	0/0:	0/0:	0/0:	0/0:	0/0:	0/0:	0/0:	0/0:	0/0:	0/0:	0/0:	0/0:	0/0:	0/0:	0/0:	0/0:	0/0:	0/0:	0/0:	0/0:	0/0:	0/0:	0/0:	0/0:	0/0:	0/0:	0/0:	0/0:	0/0:	0/0:	0/0:
A01	112100579	.	ATT	AT	183	.	INDEL;IDV=18;IMF=0.9;DP=3400;VDB=0.84175;SGB=70.7789;MQSB=1;MQ0F=0;ICB=0.496241;HOB=0.0150367;AC=2;AN=264;DP4=1620,1608,11,10;MQ=60;ANN=AT|intergenic_region|MODIFIER|Gohir.A01G189800-Gohir.A01G189900|Gohir.A01G189800.v3.1-Gohir.A01G189900.v3.1|intergenic_region|Gohir.A01G189800.v3.1-Gohir.A01G189900.v3.1|||n.112100581delT||||||	GT:PL	0/0:	0/0:	0/0:	0/0:	0/0:	1/1:	0/0:	0/0:	0/0:	0/0:	0/0:	0/0:	0/0:	0/0:	0/0:	0/0:	0/0:	0/0:	0/0:	0/0:	0/0:	0/0:	0/0:	0/0:	0/0:	0/0:	0/0:	0/0:	0/0:	0/0:	0/0:	0/0:	0/0:	0/0:	0/0:	0/0:	0/0:	0/0:	0/0:	0/0:	0/0:
A01	112100642	.	A	G	182	.	DP=3469;VDB=0.830356;SGB=28.4349;RPB=0.738147;MQB=1;MQSB=1;BQB=0.887492;MQ0F=0;ICB=0.496241;HOB=0.0150367;AC=2;AN=264;DP4=1615,1708,15,11;MQ=60;ANN=G|intergenic_region|MODIFIER|Gohir.A01G189800-Gohir.A01G189900|Gohir.A01G189800.v3.1-Gohir.A01G189900.v3.1|intergenic_region|Gohir.A01G189800.v3.1-Gohir.A01G189900.v3.1|||n.112100642A>G||||||	GT:PL	0/0:	0/0:	0/0:	0/0:	0/0:	1/1:	0/0:	0/0:	0/0:	0/0:	0/0:	0/0:	0/0:	0/0:	0/0:	0/0:	0/0:	0/0:	0/0:	0/0:	0/0:	0/0:	0/0:	0/0:	0/0:	0/0:	0/0:	0/0:	0/0:	0/0:	0/0:	0/0:	0/0:	0/0:	0/0:	0/0:	0/0:	0/0:	0/0:	0/0:	0/0:
A01	112100915	.	C	T	182	.	DP=3695;VDB=0.0838565;SGB=41.6145;RPB=0.14708;MQB=1;MQSB=1;BQB=0.000141678;MQ0F=0;ICB=0.496241;HOB=0.0150367;AC=2;AN=264;DP4=1769,1785,16,17;MQ=60;ANN=T|intergenic_region|MODIFIER|Gohir.A01G189800-Gohir.A01G189900|Gohir.A01G189800.v3.1-Gohir.A01G189900.v3.1|intergenic_region|Gohir.A01G189800.v3.1-Gohir.A01G189900.v3.1|||n.112100915C>T||||||	GT:PL	0/0:	0/0:	0/0:	0/0:	0/0:	1/1:	0/0:	0/0:	0/0:	0/0:	0/0:	0/0:	0/0:	0/0:	0/0:	0/0:	0/0:	0/0:	0/0:	0/0:	0/0:	0/0:	0/0:	0/0:	0/0:	0/0:	0/0:	0/0:	0/0:	0/0:	0/0:	0/0:	0/0:	0/0:	0/0:	0/0:	0/0:	0/0:	0/0:	0/0:	0/0:
A01	112101046	.	T	C	182	.	DP=3216;VDB=0.0793522;SGB=-32.7371;RPB=0.253765;MQB=1;MQSB=1;BQB=0.982186;MQ0F=0;ICB=0.496241;HOB=0.0150367;AC=2;AN=264;DP4=1376,1671,6,15;MQ=60;ANN=C|intergenic_region|MODIFIER|Gohir.A01G189800-Gohir.A01G189900|Gohir.A01G189800.v3.1-Gohir.A01G189900.v3.1|intergenic_region|Gohir.A01G189800.v3.1-Gohir.A01G189900.v3.1|||n.112101046T>C||||||	GT:PL	0/0:	0/0:	0/0:	0/0:	0/0:	1/1:	0/0:	0/0:	0/0:	0/0:	0/0:	0/0:	0/0:	0/0:	0/0:	0/0:	0/0:	0/0:	0/0:	0/0:	0/0:	0/0:	0/0:	0/0:	0/0:	0/0:	0/0:	0/0:	0/0:	0/0:	0/0:	0/0:	0/0:	0/0:	0/0:	0/0:	0/0:	0/0:	0/0:	0/0:	0/0:
A01	112101234	.	C	G	141	.	DP=2752;VDB=0.171659;SGB=-13.0377;RPB=0.960818;MQB=1;MQSB=1;BQB=0.0951244;MQ0F=0;ICB=0.496241;HOB=0.0150367;AC=2;AN=264;DP4=1275,1342,8,6;MQ=60;ANN=G|intergenic_region|MODIFIER|Gohir.A01G189800-Gohir.A01G189900|Gohir.A01G189800.v3.1-Gohir.A01G189900.v3.1|intergenic_region|Gohir.A01G189800.v3.1-Gohir.A01G189900.v3.1|||n.112101234C>G||||||	GT:PL	0/0:	0/0:	0/0:	0/0:	0/0:	1/1:	0/0:	0/0:	0/0:	0/0:	0/0:	0/0:	0/0:	0/0:	0/0:	0/0:	0/0:	0/0:	0/0:	0/0:	0/0:	0/0:	0/0:	0/0:	0/0:	0/0:	0/0:	0/0:	0/0:	0/0:	0/0:	0/0:	0/0:	0/0:	0/0:	0/0:	0/0:	0/0:	0/0:	0/0:	0/0:
A01	112101274	.	T	C	105	.	DP=2780;VDB=0.728304;SGB=18.9547;RPB=0.830296;MQB=1;MQSB=1;BQB=0.000444651;MQ0F=0;ICB=0.66421;HOB=0.0148933;AC=3;AN=264;DP4=1437,1180,6,6;MQ=60;ANN=C|intergenic_region|MODIFIER|Gohir.A01G189800-Gohir.A01G189900|Gohir.A01G189800.v3.1-Gohir.A01G189900.v3.1|intergenic_region|Gohir.A01G189800.v3.1-Gohir.A01G189900.v3.1|||n.112101274T>C||||||	GT:PL	0/0:	0/0:	0/0:	0/1:	0/0:	1/1:	0/0:	0/0:	0/0:	0/0:	0/0:	0/0:	0/0:	0/0:	0/0:	0/0:	0/0:	0/0:	0/0:	0/0:	0/0:	0/0:	0/0:	0/0:	0/0:	0/0:	0/0:	0/0:	0/0:	0/0:	0/0:	0/0:	0/0:	0/0:	0/0:	0/0:	0/0:	0/0:	0/0:	0/0:	0/0:
A01	112101310	.	T	C	79	.	DP=2719;VDB=0.0417261;SGB=-1.68986;RPB=0.811536;MQB=1;MQSB=1;BQB=0.027794;MQ0F=0;ICB=5.76095e-05;HOB=2.86961e-05;AC=1;AN=264;DP4=1508,1074,6,4;MQ=60;ANN=C|intergenic_region|MODIFIER|Gohir.A01G189800-Gohir.A01G189900|Gohir.A01G189800.v3.1-Gohir.A01G189900.v3.1|intergenic_region|Gohir.A01G189800.v3.1-Gohir.A01G189900.v3.1|||n.112101310T>C||||||	GT:PL	0/0:	0/0:	0/0:	0/0:	0/0:	0/1:	0/0:	0/0:	0/0:	0/0:	0/0:	0/0:	0/0:	0/0:	0/0:	0/0:	0/0:	0/0:	0/0:	0/0:	0/0:	0/0:	0/0:	0/0:	0/0:	0/0:	0/0:	0/0:	0/0:	0/0:	0/0:	0/0:	0/0:	0/0:	0/0:	0/0:	0/0:	0/0:	0/0:	0/0:	0/0:
A01	112101631	.	T	G	242	.	DP=3427;VDB=0.367576;SGB=1.08712;RPB=0.725766;MQB=1;MQSB=1;BQB=0.265278;MQ0F=0;ICB=0.66421;HOB=0.0148933;AC=3;AN=264;DP4=1661,1625,15,15;MQ=60;ANN=G|intergenic_region|MODIFIER|Gohir.A01G189800-Gohir.A01G189900|Gohir.A01G189800.v3.1-Gohir.A01G189900.v3.1|intergenic_region|Gohir.A01G189800.v3.1-Gohir.A01G189900.v3.1|||n.112101631T>G||||||	GT:PL	0/0:	0/0:	0/0:	0/1:	0/0:	1/1:	0/0:	0/0:	0/0:	0/0:	0/0:	0/0:	0/0:	0/0:	0/0:	0/0:	0/0:	0/0:	0/0:	0/0:	0/0:	0/0:	0/0:	0/0:	0/0:	0/0:	0/0:	0/0:	0/0:	0/0:	0/0:	0/0:	0/0:	0/0:	0/0:	0/0:	0/0:	0/0:	0/0:	0/0:	0/0:
A01	112102040	.	G	T	25.7501	.	DP=3725;VDB=0.00187095;SGB=18.5402;RPB=0.714887;MQB=1;MQSB=1;BQB=0.963769;MQ0F=0;ICB=5.76095e-05;HOB=2.86961e-05;AC=1;AN=264;DP4=1806,1812,0,5;MQ=60;ANN=T|intergenic_region|MODIFIER|Gohir.A01G189800-Gohir.A01G189900|Gohir.A01G189800.v3.1-Gohir.A01G189900.v3.1|intergenic_region|Gohir.A01G189800.v3.1-Gohir.A01G189900.v3.1|||n.112102040G>T||||||	GT:PL	0/0:	0/0:	0/0:	0/0:	0/0:	0/0:	0/0:	0/0:	0/0:	0/0:	0/0:	0/0:	0/0:	0/0:	0/0:	0/0:	0/0:	0/0:	0/0:	0/0:	0/0:	0/0:	0/0:	0/0:	0/0:	0/0:	0/0:	0/0:	0/0:	0/0:	0/0:	0/0:	0/0:	0/0:	0/0:	0/0:	0/0:	0/0:	0/0:	0/0:	0/0:
A01	112102201	.	C	A	254	.	DP=3583;VDB=0.00761652;SGB=105.724;RPB=0.250324;MQB=1;MQSB=1;BQB=0.702658;MQ0F=0;ICB=0.66421;HOB=0.0148933;AC=3;AN=264;DP4=1690,1741,15,15;MQ=60;ANN=A|intergenic_region|MODIFIER|Gohir.A01G189800-Gohir.A01G189900|Gohir.A01G189800.v3.1-Gohir.A01G189900.v3.1|intergenic_region|Gohir.A01G189800.v3.1-Gohir.A01G189900.v3.1|||n.112102201C>A||||||	GT:PL	0/0:	0/0:	0/0:	0/1:	0/0:	1/1:	0/0:	0/0:	0/0:	0/0:	0/0:	0/0:	0/0:	0/0:	0/0:	0/0:	0/0:	0/0:	0/0:	0/0:	0/0:	0/0:	0/0:	0/0:	0/0:	0/0:	0/0:	0/0:	0/0:	0/0:	0/0:	0/0:	0/0:	0/0:	0/0:	0/0:	0/0:	0/0:	0/0:	0/0:	0/0:
A01	112102247	.	G	T	30.2273	.	DP=3558;VDB=0.0253843;SGB=-47.4441;RPB=0.683122;MQB=1;MQSB=1;BQB=0.152512;MQ0F=0;ICB=5.76095e-05;HOB=2.86961e-05;AC=1;AN=264;DP4=1771,1665,6,5;MQ=60;ANN=T|intergenic_region|MODIFIER|Gohir.A01G189800-Gohir.A01G189900|Gohir.A01G189800.v3.1-Gohir.A01G189900.v3.1|intergenic_region|Gohir.A01G189800.v3.1-Gohir.A01G189900.v3.1|||n.112102247G>T||||||	GT:PL	0/0:	0/0:	0/0:	0/1:	0/0:	0/0:	0/0:	0/0:	0/0:	0/0:	0/0:	0/0:	0/0:	0/0:	0/0:	0/0:	0/0:	0/0:	0/0:	0/0:	0/0:	0/0:	0/0:	0/0:	0/0:	0/0:	0/0:	0/0:	0/0:	0/0:	0/0:	0/0:	0/0:	0/0:	0/0:	0/0:	0/0:	0/0:	0/0:	0/0:	0/0:
A01	112102371	.	G	A	230	.	DP=3474;VDB=0.887511;SGB=-7.74089;RPB=0.63974;MQB=1;MQSB=1;BQB=0.478439;MQ0F=0;ICB=0.000233073;HOB=0.000114784;AC=2;AN=264;DP4=1730,1606,13,7;MQ=60;ANN=A|intergenic_region|MODIFIER|Gohir.A01G189800-Gohir.A01G189900|Gohir.A01G189800.v3.1-Gohir.A01G189900.v3.1|intergenic_region|Gohir.A01G189800.v3.1-Gohir.A01G189900.v3.1|||n.112102371G>A||||||	GT:PL	0/0:	0/0:	0/0:	0/0:	0/0:	0/0:	0/0:	0/0:	0/0:	0/0:	0/0:	0/0:	0/0:	0/0:	0/0:	0/0:	0/0:	0/1:	0/0:	0/0:	0/0:	0/0:	0/0:	0/0:	0/0:	0/0:	0/0:	0/0:	0/0:	0/0:	0/0:	0/0:	0/0:	0/0:	0/0:	0/0:	0/0:	0/0:	0/0:	0/0:	0/0:
A01	112102790	.	C	T	47.1055	.	DP=3842;VDB=0.000328757;SGB=7.42387;RPB=0.127766;MQB=1;MQSB=1;BQB=0.915351;MQ0F=0;ICB=5.76095e-05;HOB=2.86961e-05;AC=1;AN=264;DP4=2023,1694,2,6;MQ=60;ANN=T|intergenic_region|MODIFIER|Gohir.A01G189800-Gohir.A01G189900|Gohir.A01G189800.v3.1-Gohir.A01G189900.v3.1|intergenic_region|Gohir.A01G189800.v3.1-Gohir.A01G189900.v3.1|||n.112102790C>T||||||	GT:PL	0/0:	0/0:	0/0:	0/0:	0/0:	0/0:	0/0:	0/0:	0/0:	0/0:	0/0:	0/0:	0/0:	0/0:	0/0:	0/0:	0/0:	0/0:	0/0:	0/0:	0/0:	0/0:	0/0:	0/0:	0/0:	0/0:	0/0:	0/0:	0/0:	0/0:	0/0:	0/0:	0/0:	0/0:	0/0:	0/0:	0/0:	0/0:	0/0:	0/0:	0/0:
A01	112102791	.	A	C	197	.	DP=3859;VDB=0.772818;SGB=41.6145;RPB=0.715589;MQB=1;MQSB=1;BQB=0.348048;MQ0F=0;ICB=0.66421;HOB=0.0148933;AC=3;AN=264;DP4=2017,1681,14,19;MQ=60;ANN=C|intergenic_region|MODIFIER|Gohir.A01G189800-Gohir.A01G189900|Gohir.A01G189800.v3.1-Gohir.A01G189900.v3.1|intergenic_region|Gohir.A01G189800.v3.1-Gohir.A01G189900.v3.1|||n.112102791A>C||||||	GT:PL	0/0:	0/0:	0/0:	0/1:	0/0:	1/1:	0/0:	0/0:	0/0:	0/0:	0/0:	0/0:	0/0:	0/0:	0/0:	0/0:	0/0:	0/0:	0/0:	0/0:	0/0:	0/0:	0/0:	0/0:	0/0:	0/0:	0/0:	0/0:	0/0:	0/0:	0/0:	0/0:	0/0:	0/0:	0/0:	0/0:	0/0:	0/0:	0/0:	0/0:	0/0:
A01	112103090	.	C	T	278	.	DP=4117;VDB=0.0194845;SGB=73.7279;RPB=0.877655;MQB=1;MQSB=1;BQB=0.77198;MQ0F=0;ICB=0.66421;HOB=0.0148933;AC=3;AN=264;DP4=2096,1902,17,14;MQ=60;ANN=T|intergenic_region|MODIFIER|Gohir.A01G189800-Gohir.A01G189900|Gohir.A01G189800.v3.1-Gohir.A01G189900.v3.1|intergenic_region|Gohir.A01G189800.v3.1-Gohir.A01G189900.v3.1|||n.112103090C>T||||||	GT:PL	0/0:	0/0:	0/0:	0/1:	0/0:	1/1:	0/0:	0/0:	0/0:	0/0:	0/0:	0/0:	0/0:	0/0:	0/0:	0/0:	0/0:	0/0:	0/0:	0/0:	0/0:	0/0:	0/0:	0/0:	0/0:	0/0:	0/0:	0/0:	0/0:	0/0:	0/0:	0/0:	0/0:	0/0:	0/0:	0/0:	0/0:	0/0:	0/0:	0/0:	0/0:
A01	112103095	.	A	G	278	.	DP=4111;VDB=0.0421659;SGB=39.7317;RPB=0.999821;MQB=1;MQSB=1;BQB=0.986047;MQ0F=0;ICB=0.66421;HOB=0.0148933;AC=3;AN=264;DP4=2092,1886,17,15;MQ=60;ANN=G|intergenic_region|MODIFIER|Gohir.A01G189800-Gohir.A01G189900|Gohir.A01G189800.v3.1-Gohir.A01G189900.v3.1|intergenic_region|Gohir.A01G189800.v3.1-Gohir.A01G189900.v3.1|||n.112103095A>G||||||	GT:PL	0/0:	0/0:	0/0:	0/1:	0/0:	1/1:	0/0:	0/0:	0/0:	0/0:	0/0:	0/0:	0/0:	0/0:	0/0:	0/0:	0/0:	0/0:	0/0:	0/0:	0/0:	0/0:	0/0:	0/0:	0/0:	0/0:	0/0:	0/0:	0/0:	0/0:	0/0:	0/0:	0/0:	0/0:	0/0:	0/0:	0/0:	0/0:	0/0:	0/0:	0/0:
A01	112103373	.	C	T	269	.	DP=3712;VDB=0.523152;SGB=20.9037;RPB=0.197102;MQB=1;MQSB=1;BQB=0.953942;MQ0F=0;ICB=0.66421;HOB=0.0148933;AC=3;AN=264;DP4=1904,1686,12,10;MQ=60;ANN=T|intergenic_region|MODIFIER|Gohir.A01G189800-Gohir.A01G189900|Gohir.A01G189800.v3.1-Gohir.A01G189900.v3.1|intergenic_region|Gohir.A01G189800.v3.1-Gohir.A01G189900.v3.1|||n.112103373C>T||||||	GT:PL	0/0:	0/0:	0/0:	0/1:	0/0:	1/1:	0/0:	0/0:	0/0:	0/0:	0/0:	0/0:	0/0:	0/0:	0/0:	0/0:	0/0:	0/0:	0/0:	0/0:	0/0:	0/0:	0/0:	0/0:	0/0:	0/0:	0/0:	0/0:	0/0:	0/0:	0/0:	0/0:	0/0:	0/0:	0/0:	0/0:	0/0:	0/0:	0/0:	0/0:	0/0:
A01	112103744	.	T	C	207	.	DP=3757;VDB=0.00618411;SGB=17.1381;RPB=0.996842;MQB=1;MQSB=1;BQB=0.110401;MQ0F=0;ICB=0.66421;HOB=0.0148933;AC=3;AN=264;DP4=1974,1653,6,14;MQ=60;ANN=C|intergenic_region|MODIFIER|Gohir.A01G189800-Gohir.A01G189900|Gohir.A01G189800.v3.1-Gohir.A01G189900.v3.1|intergenic_region|Gohir.A01G189800.v3.1-Gohir.A01G189900.v3.1|||n.112103744T>C||||||	GT:PL	0/0:	0/0:	0/0:	0/1:	0/0:	1/1:	0/0:	0/0:	0/0:	0/0:	0/0:	0/0:	0/0:	0/0:	0/0:	0/0:	0/0:	0/0:	0/0:	0/0:	0/0:	0/0:	0/0:	0/0:	0/0:	0/0:	0/0:	0/0:	0/0:	0/0:	0/0:	0/0:	0/0:	0/0:	0/0:	0/0:	0/0:	0/0:	0/0:	0/0:	0/0:
A01	112103766	.	A	T	30.6964	.	DP=3685;VDB=0.460862;SGB=-17.4516;RPB=0.505795;MQB=1;MQSB=1;BQB=0.0113549;MQ0F=0;ICB=5.76095e-05;HOB=2.86961e-05;AC=1;AN=264;DP4=1893,1688,4,5;MQ=60;ANN=T|intergenic_region|MODIFIER|Gohir.A01G189800-Gohir.A01G189900|Gohir.A01G189800.v3.1-Gohir.A01G189900.v3.1|intergenic_region|Gohir.A01G189800.v3.1-Gohir.A01G189900.v3.1|||n.112103766A>T||||||	GT:PL	0/0:	0/0:	0/0:	0/1:	0/0:	0/0:	0/0:	0/0:	0/0:	0/0:	0/0:	0/0:	0/0:	0/0:	0/0:	0/0:	0/0:	0/0:	0/0:	0/0:	0/0:	0/0:	0/0:	0/0:	0/0:	0/0:	0/0:	0/0:	0/0:	0/0:	0/0:	0/0:	0/0:	0/0:	0/0:	0/0:	0/0:	0/0:	0/0:	0/0:	0/0:
A01	112104766	.	T	C	29.0201	.	DP=3483;VDB=0.336633;SGB=-747.928;RPB=7.75284e-06;MQB=1;MQSB=1;BQB=9.09345e-37;MQ0F=0;ICB=0.000233073;HOB=0.000114784;AC=2;AN=264;DP4=1534,1272,1,79;MQ=60;ANN=C|downstream_gene_variant|MODIFIER|Gohir.A01G189900|Gohir.A01G189900.v3.1|transcript|Gohir.A01G189900.1.v3.1|protein_coding||c.*4566A>G|||||4314|,C|intergenic_region|MODIFIER|Gohir.A01G189800-Gohir.A01G189900|Gohir.A01G189800.v3.1-Gohir.A01…	GT:PL	0/0:	0/0:	0/0:	0/0:	0/0:	0/0:	0/0:	0/0:	0/0:	0/0:	0/0:	0/0:	0/0:	0/0:	0/0:	0/0:	0/0:	0/0:	0/1:	0/0:	0/0:	0/0:	0/0:	0/0:	0/0:	0/0:	0/0:	0/0:	0/0:	0/0:	0/0:	0/0:	0/0:	0/0:	0/0:	0/0:	0/0:	0/0:	0/0:	0/0:	0/0:
A01	112104964	.	CCT	CCTTCT	183	.	INDEL;IDV=11;IMF=0.846154;DP=3156;VDB=0.673233;SGB=35.8337;MQSB=1;MQ0F=0;ICB=0.496241;HOB=0.0150367;AC=2;AN=264;DP4=1531,1459,9,3;MQ=60;ANN=CCTTCT|downstream_gene_variant|MODIFIER|Gohir.A01G189900|Gohir.A01G189900.v3.1|transcript|Gohir.A01G189900.1.v3.1|protein_coding||c.*4365_*4366insAGA|||||4113|,CCTTCT|intergenic_region|MODIFIER|Gohir.A01G189800-Gohir.A01G189900|Gohir.A01G189800.v3.1-Gohir.A01…	GT:PL	0/0:	0/0:	0/0:	0/0:	0/0:	1/1:	0/0:	0/0:	0/0:	0/0:	0/0:	0/0:	0/0:	0/0:	0/0:	0/0:	0/0:	0/0:	0/0:	0/0:	0/0:	0/0:	0/0:	0/0:	0/0:	0/0:	0/0:	0/0:	0/0:	0/0:	0/0:	0/0:	0/0:	0/0:	0/0:	0/0:	0/0:	0/0:	0/0:	0/0:	0/0:
A01	112105328	.	A	T	190	.	DP=3679;VDB=0.281254;SGB=53.5483;RPB=0.398031;MQB=1;MQSB=1;BQB=0.0186013;MQ0F=0;ICB=0.66421;HOB=0.0148933;AC=3;AN=264;DP4=2050,1476,11,13;MQ=60;ANN=T|downstream_gene_variant|MODIFIER|Gohir.A01G189900|Gohir.A01G189900.v3.1|transcript|Gohir.A01G189900.1.v3.1|protein_coding||c.*4004T>A|||||3752|,T|intergenic_region|MODIFIER|Gohir.A01G189800-Gohir.A01G189900|Gohir.A01G189800.v3.1-Gohir.A01G189900.v3.…	GT:PL	0/0:	0/0:	0/0:	0/1:	0/0:	1/1:	0/0:	0/0:	0/0:	0/0:	0/0:	0/0:	0/0:	0/0:	0/0:	0/0:	0/0:	0/0:	0/0:	0/0:	0/0:	0/0:	0/0:	0/0:	0/0:	0/0:	0/0:	0/0:	0/0:	0/0:	0/0:	0/0:	0/0:	0/0:	0/0:	0/0:	0/0:	0/0:	0/0:	0/0:	0/0:
A01	112105554	.	T	A	213	.	DP=4030;VDB=0.839361;SGB=-4.20969;RPB=0.951248;MQB=1;MQSB=1;BQB=0.00252645;MQ0F=0;ICB=0.66421;HOB=0.0148933;AC=3;AN=264;DP4=2057,1831,12,12;MQ=60;ANN=A|downstream_gene_variant|MODIFIER|Gohir.A01G189900|Gohir.A01G189900.v3.1|transcript|Gohir.A01G189900.1.v3.1|protein_coding||c.*3778A>T|||||3526|,A|intergenic_region|MODIFIER|Gohir.A01G189800-Gohir.A01G189900|Gohir.A01G189800.v3.1-Gohir.A01G189900.v…	GT:PL	0/0:	0/0:	0/0:	0/1:	0/0:	1/1:	0/0:	0/0:	0/0:	0/0:	0/0:	0/0:	0/0:	0/0:	0/0:	0/0:	0/0:	0/0:	0/0:	0/0:	0/0:	0/0:	0/0:	0/0:	0/0:	0/0:	0/0:	0/0:	0/0:	0/0:	0/0:	0/0:	0/0:	0/0:	0/0:	0/0:	0/0:	0/0:	0/0:	0/0:	0/0:
A01	112105692	.	G	A	10.4118	.	DP=3859;VDB=0.02;SGB=4.02051;RPB=0.12961;MQB=1;MQSB=1;BQB=0.107964;MQ0F=0;ICB=5.76095e-05;HOB=2.86961e-05;AC=1;AN=264;DP4=1836,1906,2,0;MQ=60;ANN=A|downstream_gene_variant|MODIFIER|Gohir.A01G189900|Gohir.A01G189900.v3.1|transcript|Gohir.A01G189900.1.v3.1|protein_coding||c.*3640C>T|||||3388|,A|intergenic_region|MODIFIER|Gohir.A01G189800-Gohir.A01G189900|Gohir.A01G189800.v3.1-Gohir.A01G189900.v3.1|…	GT:PL	0/0:	0/0:	0/0:	0/0:	0/0:	0/0:	0/0:	0/0:	0/0:	0/0:	0/0:	0/0:	0/0:	0/0:	0/0:	0/0:	0/0:	0/0:	0/0:	0/0:	0/0:	0/0:	0/0:	0/0:	0/0:	0/0:	0/0:	0/0:	0/0:	0/0:	0/0:	0/0:	0/0:	0/0:	0/0:	0/0:	0/0:	0/0:	0/0:	0/0:	0/0:
A01	112105917	.	A	G	42.2752	.	DP=3010;VDB=0.00101659;SGB=12.5395;RPB=0.158161;MQB=1;MQSB=1;BQB=0.937234;MQ0F=0;ICB=5.76095e-05;HOB=2.86961e-05;AC=1;AN=264;DP4=1144,1759,5,1;MQ=60;ANN=G|downstream_gene_variant|MODIFIER|Gohir.A01G189900|Gohir.A01G189900.v3.1|transcript|Gohir.A01G189900.1.v3.1|protein_coding||c.*3415T>C|||||3163|,G|intergenic_region|MODIFIER|Gohir.A01G189800-Gohir.A01G189900|Gohir.A01G189800.v3.1-Gohir.A01G18990…	GT:PL	0/0:	0/0:	0/0:	0/0:	0/0:	0/0:	0/0:	0/0:	0/0:	0/0:	0/0:	0/0:	0/0:	0/0:	0/0:	0/0:	0/0:	0/0:	0/0:	0/0:	0/0:	0/0:	0/0:	0/0:	0/0:	0/0:	0/0:	0/0:	0/0:	0/0:	0/0:	0/0:	0/0:	0/0:	0/0:	0/0:	0/0:	0/0:	0/0:	0/0:	0/0:
A01	112106075	.	T	C	6.82548	.	DP=3073;VDB=0.735895;SGB=-1.21815;RPB=0.694224;MQB=1;MQSB=1;BQB=0.956673;MQ0F=0;ICB=5.76095e-05;HOB=2.86961e-05;AC=1;AN=264;DP4=1618,1312,2,3;MQ=60;ANN=C|downstream_gene_variant|MODIFIER|Gohir.A01G189900|Gohir.A01G189900.v3.1|transcript|Gohir.A01G189900.1.v3.1|protein_coding||c.*3257A>G|||||3005|,C|intergenic_region|MODIFIER|Gohir.A01G189800-Gohir.A01G189900|Gohir.A01G189800.v3.1-Gohir.A01G189900…	GT:PL	0/0:	0/0:	0/0:	0/0:	0/0:	0/0:	0/0:	0/0:	0/0:	0/0:	0/0:	0/0:	0/0:	0/0:	0/0:	0/0:	0/0:	0/0:	0/0:	0/0:	0/0:	0/0:	0/0:	0/0:	0/0:	0/0:	0/0:	0/0:	0/0:	0/0:	0/0:	0/0:	0/0:	0/0:	0/0:	0/0:	0/0:	0/0:	0/0:	0/0:	0/0:
A01	112106276	.	C	T	194	.	DP=2816;VDB=0.474316;SGB=36.2515;RPB=0.262395;MQB=1;MQSB=1;BQB=0.50162;MQ0F=0;ICB=0.66421;HOB=0.0148933;AC=3;AN=264;DP4=1137,1490,4,14;MQ=60;ANN=T|downstream_gene_variant|MODIFIER|Gohir.A01G189900|Gohir.A01G189900.v3.1|transcript|Gohir.A01G189900.1.v3.1|protein_coding||c.*3056G>A|||||2804|,T|intergenic_region|MODIFIER|Gohir.A01G189800-Gohir.A01G189900|Gohir.A01G189800.v3.1-Gohir.A01G189900.v3.1|i…	GT:PL	0/0:	0/0:	0/0:	0/1:	0/0:	1/1:	0/0:	0/0:	0/0:	0/0:	0/0:	0/0:	0/0:	0/0:	0/0:	0/0:	0/0:	0/0:	0/0:	0/0:	0/0:	0/0:	0/0:	0/0:	0/0:	0/0:	0/0:	0/0:	0/0:	0/0:	0/0:	0/0:	0/0:	0/0:	0/0:	0/0:	0/0:	0/0:	0/0:	0/0:	0/0:
A01	112106493	.	A	G	173	.	DP=2730;VDB=0.0495856;SGB=-11.2721;RPB=0.481909;MQB=1;MQSB=1;BQB=0.142817;MQ0F=0;ICB=0.66421;HOB=0.0148933;AC=3;AN=264;DP4=1621,945,13,3;MQ=60;ANN=G|downstream_gene_variant|MODIFIER|Gohir.A01G189900|Gohir.A01G189900.v3.1|transcript|Gohir.A01G189900.1.v3.1|protein_coding||c.*2839T>C|||||2587|,G|intergenic_region|MODIFIER|Gohir.A01G189800-Gohir.A01G189900|Gohir.A01G189800.v3.1-Gohir.A01G189900.v3.1…	GT:PL	0/0:	0/0:	0/0:	0/1:	0/0:	1/1:	0/0:	0/0:	0/0:	0/0:	0/0:	0/0:	0/0:	0/0:	0/0:	0/0:	0/0:	0/0:	0/0:	0/0:	0/0:	0/0:	0/0:	0/0:	0/0:	0/0:	0/0:	0/0:	0/0:	0/0:	0/0:	0/0:	0/0:	0/0:	0/0:	0/0:	0/0:	0/0:	0/0:	0/0:	0/0:
A01	112106710	.	T	C	3.39005	.	DP=4016;VDB=0.989734;SGB=-4.08947;RPB=0.973457;MQB=1;MQSB=1;BQB=0.338755;MQ0F=0;ICB=5.76095e-05;HOB=2.86961e-05;AC=1;AN=264;DP4=2338,1520,2,2;MQ=60;ANN=C|downstream_gene_variant|MODIFIER|Gohir.A01G189900|Gohir.A01G189900.v3.1|transcript|Gohir.A01G189900.1.v3.1|protein_coding||c.*2622A>G|||||2370|,C|intergenic_region|MODIFIER|Gohir.A01G189800-Gohir.A01G189900|Gohir.A01G189800.v3.1-Gohir.A01G189900…	GT:PL	0/0:	0/0:	0/0:	0/0:	0/0:	0/0:	0/0:	0/0:	0/0:	0/0:	0/0:	0/0:	0/0:	0/0:	0/0:	0/0:	0/0:	0/0:	0/0:	0/0:	0/0:	0/0:	0/0:	0/0:	0/0:	0/0:	0/0:	0/0:	0/0:	0/0:	0/0:	0/0:	0/0:	0/0:	0/0:	0/0:	0/0:	0/0:	0/0:	0/0:	0/0:
A01	112107177	.	T	C	211	.	DP=4212;VDB=0.954104;SGB=91.0247;RPB=0.769065;MQB=1;MQSB=1;BQB=0.293964;MQ0F=0;ICB=0.66421;HOB=0.0148933;AC=3;AN=264;DP4=1829,2222,21,16;MQ=60;ANN=C|downstream_gene_variant|MODIFIER|Gohir.A01G189900|Gohir.A01G189900.v3.1|transcript|Gohir.A01G189900.1.v3.1|protein_coding||c.*2155A>G|||||1903|,C|intergenic_region|MODIFIER|Gohir.A01G189800-Gohir.A01G189900|Gohir.A01G189800.v3.1-Gohir.A01G189900.v3.1…	GT:PL	0/0:	0/0:	0/0:	0/1:	0/0:	1/1:	0/0:	0/0:	0/0:	0/0:	0/0:	0/0:	0/0:	0/0:	0/0:	0/0:	0/0:	0/0:	0/0:	0/0:	0/0:	0/0:	0/0:	0/0:	0/0:	0/0:	0/0:	0/0:	0/0:	0/0:	0/0:	0/0:	0/0:	0/0:	0/0:	0/0:	0/0:	0/0:	0/0:	0/0:	0/0:
A01	112108110	.	C	T	254	.	DP=3949;VDB=0.542996;SGB=-32.9715;RPB=0.847355;MQB=1;MQSB=1;BQB=0.0536305;MQ0F=0;ICB=0.66421;HOB=0.0148933;AC=3;AN=264;DP4=2027,1805,4,19;MQ=60;ANN=T|downstream_gene_variant|MODIFIER|Gohir.A01G189900|Gohir.A01G189900.v3.1|transcript|Gohir.A01G189900.1.v3.1|protein_coding||c.*1222G>A|||||970|,T|intergenic_region|MODIFIER|Gohir.A01G189800-Gohir.A01G189900|Gohir.A01G189800.v3.1-Gohir.A01G189900.v3.1…	GT:PL	0/0:	0/0:	0/0:	0/1:	0/0:	1/1:	0/0:	0/0:	0/0:	0/0:	0/0:	0/0:	0/0:	0/0:	0/0:	0/0:	0/0:	0/0:	0/0:	0/0:	0/0:	0/0:	0/0:	0/0:	0/0:	0/0:	0/0:	0/0:	0/0:	0/0:	0/0:	0/0:	0/0:	0/0:	0/0:	0/0:	0/0:	0/0:	0/0:	0/0:	0/0:
A01	112108413	.	C	A	29.3139	.	DP=4009;VDB=0.300397;SGB=-1.21815;RPB=0.830733;MQB=1;MQSB=1;BQB=0.820562;MQ0F=0;ICB=5.76095e-05;HOB=2.86961e-05;AC=1;AN=264;DP4=2052,1837,4,1;MQ=60;ANN=A|downstream_gene_variant|MODIFIER|Gohir.A01G189900|Gohir.A01G189900.v3.1|transcript|Gohir.A01G189900.1.v3.1|protein_coding||c.*919G>T|||||667|,A|intergenic_region|MODIFIER|Gohir.A01G189800-Gohir.A01G189900|Gohir.A01G189800.v3.1-Gohir.A01G189900.v…	GT:PL	0/0:	0/0:	0/0:	0/0:	0/0:	0/0:	0/0:	0/0:	0/0:	0/0:	0/0:	0/0:	0/0:	0/0:	0/0:	0/0:	0/0:	0/0:	0/0:	0/0:	0/0:	0/0:	0/0:	0/0:	0/0:	0/0:	0/0:	0/0:	0/0:	0/0:	0/0:	0/0:	0/0:	0/0:	0/0:	0/0:	0/0:	0/0:	0/0:	0/0:	0/0:
A01	112108414	.	G	A	179	.	DP=3994;VDB=0.148642;SGB=42.0171;RPB=0.631002;MQB=1;MQSB=1;BQB=0.298959;MQ0F=0;ICB=0.496241;HOB=0.0150367;AC=2;AN=264;DP4=2043,1823,17,3;MQ=60;ANN=A|downstream_gene_variant|MODIFIER|Gohir.A01G189900|Gohir.A01G189900.v3.1|transcript|Gohir.A01G189900.1.v3.1|protein_coding||c.*918C>T|||||666|,A|intergenic_region|MODIFIER|Gohir.A01G189800-Gohir.A01G189900|Gohir.A01G189800.v3.1-Gohir.A01G189900.v3.1|i…	GT:PL	0/0:	0/0:	0/0:	0/0:	0/0:	1/1:	0/0:	0/0:	0/0:	0/0:	0/0:	0/0:	0/0:	0/0:	0/0:	0/0:	0/0:	0/0:	0/0:	0/0:	0/0:	0/0:	0/0:	0/0:	0/0:	0/0:	0/0:	0/0:	0/0:	0/0:	0/0:	0/0:	0/0:	0/0:	0/0:	0/0:	0/0:	0/0:	0/0:	0/0:	0/0:
A01	112108626	.	G	A	393	.	DP=3794;VDB=0.259618;SGB=39.6836;RPB=0.526133;MQB=1;MQSB=1;BQB=0.862206;MQ0F=0;ICB=0.750178;HOB=0.0146924;AC=4;AN=264;DP4=1761,1903,21,21;MQ=60;ANN=A|downstream_gene_variant|MODIFIER|Gohir.A01G189900|Gohir.A01G189900.v3.1|transcript|Gohir.A01G189900.1.v3.1|protein_coding||c.*706C>T|||||454|,A|intergenic_region|MODIFIER|Gohir.A01G189800-Gohir.A01G189900|Gohir.A01G189800.v3.1-Gohir.A01G189900.v3.1|…	GT:PL	0/0:	0/0:	0/0:	0/0:	0/0:	0/0:	0/0:	0/0:	0/0:	0/0:	0/0:	0/1:	0/0:	0/0:	0/0:	0/0:	0/0:	0/0:	0/0:	0/0:	0/0:	0/0:	0/0:	0/0:	0/0:	0/0:	0/0:	0/0:	0/0:	0/0:	0/0:	0/0:	0/0:	0/0:	0/0:	0/0:	0/0:	0/0:	0/0:	0/0:	0/0:
A01	112108711	.	A	T	232	.	DP=3825;VDB=0.00695804;SGB=87.3981;RPB=0.80022;MQB=1;MQSB=1;BQB=0.0299091;MQ0F=0;ICB=0.66421;HOB=0.0148933;AC=3;AN=264;DP4=1758,1889,20,21;MQ=60;ANN=T|downstream_gene_variant|MODIFIER|Gohir.A01G189900|Gohir.A01G189900.v3.1|transcript|Gohir.A01G189900.1.v3.1|protein_coding||c.*621T>A|||||369|,T|intergenic_region|MODIFIER|Gohir.A01G189800-Gohir.A01G189900|Gohir.A01G189800.v3.1-Gohir.A01G189900.v3.1…	GT:PL	0/0:	0/0:	0/0:	0/1:	0/0:	1/1:	0/0:	0/0:	0/0:	0/0:	0/0:	0/0:	0/0:	0/0:	0/0:	0/0:	0/0:	0/0:	0/0:	0/0:	0/0:	0/0:	0/0:	0/0:	0/0:	0/0:	0/0:	0/0:	0/0:	0/0:	0/0:	0/0:	0/0:	0/0:	0/0:	0/0:	0/0:	0/0:	0/0:	0/0:	0/0:
A01	112108772	.	T	C	182	.	DP=3774;VDB=0.655525;SGB=20.9037;RPB=0.972534;MQB=1;MQSB=1;BQB=0.292233;MQ0F=0;ICB=0.496241;HOB=0.0150367;AC=2;AN=264;DP4=1624,1982,12,10;MQ=60;ANN=C|downstream_gene_variant|MODIFIER|Gohir.A01G189900|Gohir.A01G189900.v3.1|transcript|Gohir.A01G189900.1.v3.1|protein_coding||c.*560A>G|||||308|,C|intergenic_region|MODIFIER|Gohir.A01G189800-Gohir.A01G189900|Gohir.A01G189800.v3.1-Gohir.A01G189900.v3.1|…	GT:PL	0/0:	0/0:	0/0:	0/0:	0/0:	1/1:	0/0:	0/0:	0/0:	0/0:	0/0:	0/0:	0/0:	0/0:	0/0:	0/0:	0/0:	0/0:	0/0:	0/0:	0/0:	0/0:	0/0:	0/0:	0/0:	0/0:	0/0:	0/0:	0/0:	0/0:	0/0:	0/0:	0/0:	0/0:	0/0:	0/0:	0/0:	0/0:	0/0:	0/0:	0/0:
A01	112108818	.	G	A	132	.	DP=3700;VDB=0.207866;SGB=18.9547;RPB=0.814276;MQB=1;MQSB=1;BQB=0.363898;MQ0F=0;ICB=0.496241;HOB=0.0150367;AC=2;AN=264;DP4=1787,1807,9,3;MQ=60;ANN=A|downstream_gene_variant|MODIFIER|Gohir.A01G189900|Gohir.A01G189900.v3.1|transcript|Gohir.A01G189900.1.v3.1|protein_coding||c.*514C>T|||||262|,A|intergenic_region|MODIFIER|Gohir.A01G189800-Gohir.A01G189900|Gohir.A01G189800.v3.1-Gohir.A01G189900.v3.1|in…	GT:PL	0/0:	0/0:	0/0:	0/0:	0/0:	1/1:	0/0:	0/0:	0/0:	0/0:	0/0:	0/0:	0/0:	0/0:	0/0:	0/0:	0/0:	0/0:	0/0:	0/0:	0/0:	0/0:	0/0:	0/0:	0/0:	0/0:	0/0:	0/0:	0/0:	0/0:	0/0:	0/0:	0/0:	0/0:	0/0:	0/0:	0/0:	0/0:	0/0:	0/0:	0/0:
A01	112108830	.	T	G	182	.	DP=3708;VDB=0.921101;SGB=66.8961;RPB=0.074127;MQB=1;MQSB=1;BQB=0.656661;MQ0F=0;ICB=0.496241;HOB=0.0150367;AC=2;AN=264;DP4=1821,1752,11,9;MQ=60;ANN=G|downstream_gene_variant|MODIFIER|Gohir.A01G189900|Gohir.A01G189900.v3.1|transcript|Gohir.A01G189900.1.v3.1|protein_coding||c.*502A>C|||||250|,G|intergenic_region|MODIFIER|Gohir.A01G189800-Gohir.A01G189900|Gohir.A01G189800.v3.1-Gohir.A01G189900.v3.1|i…	GT:PL	0/0:	0/0:	0/0:	0/0:	0/0:	1/1:	0/0:	0/0:	0/0:	0/0:	0/0:	0/0:	0/0:	0/0:	0/0:	0/0:	0/0:	0/0:	0/0:	0/0:	0/0:	0/0:	0/0:	0/0:	0/0:	0/0:	0/0:	0/0:	0/0:	0/0:	0/0:	0/0:	0/0:	0/0:	0/0:	0/0:	0/0:	0/0:	0/0:	0/0:	0/0:
A01	112108841	.	T	C	183	.	DP=3675;VDB=0.629265;SGB=26.5521;RPB=0.0570112;MQB=1;MQSB=1;BQB=0.724355;MQ0F=0;ICB=0.496241;HOB=0.0150367;AC=2;AN=264;DP4=1827,1729,13,12;MQ=60;ANN=C|downstream_gene_variant|MODIFIER|Gohir.A01G189900|Gohir.A01G189900.v3.1|transcript|Gohir.A01G189900.1.v3.1|protein_coding||c.*491A>G|||||239|,C|intergenic_region|MODIFIER|Gohir.A01G189800-Gohir.A01G189900|Gohir.A01G189800.v3.1-Gohir.A01G189900.v3.1…	GT:PL	0/0:	0/0:	0/0:	0/0:	0/0:	1/1:	0/0:	0/0:	0/0:	0/0:	0/0:	0/0:	0/0:	0/0:	0/0:	0/0:	0/0:	0/0:	0/0:	0/0:	0/0:	0/0:	0/0:	0/0:	0/0:	0/0:	0/0:	0/0:	0/0:	0/0:	0/0:	0/0:	0/0:	0/0:	0/0:	0/0:	0/0:	0/0:	0/0:	0/0:	0/0:
A01	112109075	.	AG	A	999	.	INDEL;IDV=15;IMF=0.394737;DP=3284;VDB=0.931953;SGB=201.739;MQSB=1;MQ0F=0;ICB=0.903818;HOB=0.0110193;AC=12;AN=264;DP4=1153,1666,67,50;MQ=60;ANN=A|downstream_gene_variant|MODIFIER|Gohir.A01G189900|Gohir.A01G189900.v3.1|transcript|Gohir.A01G189900.1.v3.1|protein_coding||c.*256delC|||||4|,A|intergenic_region|MODIFIER|Gohir.A01G189800-Gohir.A01G189900|Gohir.A01G189800.v3.1-Gohir.A01G189900.v3.1|interg…	GT:PL	0/0:	0/0:	0/0:	0/0:	0/0:	0/0:	0/1:	0/0:	0/0:	0/0:	0/0:	0/0:	0/0:	0/0:	0/0:	0/0:	0/0:	0/0:	0/0:	0/0:	0/0:	0/0:	0/0:	0/0:	0/0:	0/0:	0/0:	0/0:	0/0:	0/0:	0/0:	0/1:	0/0:	0/0:	0/0:	0/0:	0/0:	0/0:	0/0:	0/0:	0/0:
A01	112109076	.	G	A	19.4852	.	DP=3149;VDB=0.211686;SGB=-76.0849;RPB=0.263716;MQB=1;MQSB=1;BQB=0.365257;MQ0F=0;ICB=5.84941e-05;HOB=2.91358e-05;AC=1;AN=262;DP4=1226,1781,8,2;MQ=60;ANN=A|downstream_gene_variant|MODIFIER|Gohir.A01G189900|Gohir.A01G189900.v3.1|transcript|Gohir.A01G189900.1.v3.1|protein_coding||c.*256C>T|||||4|,A|intergenic_region|MODIFIER|Gohir.A01G189800-Gohir.A01G189900|Gohir.A01G189800.v3.1-Gohir.A01G189900.v3.…	GT:PL	0/0:	0/0:	0/0:	0/0:	0/0:	0/0:	0/0:	0/0:	0/0:	0/0:	0/0:	0/0:	0/0:	0/0:	0/0:	0/0:	0/0:	0/0:	0/0:	0/0:	0/0:	0/0:	0/0:	0/0:	0/0:	0/0:	0/0:	0/0:	0/0:	0/0:	0/0:	0/0:	0/0:	0/0:	0/0:	0/0:	0/0:	0/0:	0/0:	0/0:	0/0:
A01	112109115	.	A	T	3.64545	.	DP=3312;VDB=0.192436;SGB=0.938276;RPB=0.908417;MQB=1;MQSB=1;BQB=0.219309;MQ0F=0;ICB=5.76095e-05;HOB=2.86961e-05;AC=1;AN=264;DP4=1481,1734,0,3;MQ=60;ANN=T|3_prime_UTR_variant|MODIFIER|Gohir.A01G189900|Gohir.A01G189900.v3.1|transcript|Gohir.A01G189900.1.v3.1|protein_coding|8/8|c.*217T>A|||||217|	GT:PL	0/0:	0/0:	0/0:	0/0:	0/0:	0/0:	0/0:	0/0:	0/0:	0/0:	0/0:	0/0:	0/0:	0/0:	0/0:	0/0:	0/0:	0/0:	0/0:	0/0:	0/0:	0/0:	0/0:	0/0:	0/0:	0/0:	0/0:	0/0:	0/0:	0/0:	0/0:	0/0:	0/0:	0/0:	0/0:	0/0:	0/0:	0/0:	0/0:	0/0:	0/0:
A01	112110213	.	A	C	19.997	.	DP=3671;VDB=0.646346;SGB=-4.08947;RPB=0.908949;MQB=1;MQSB=0.999658;BQB=0.999929;MQ0F=0;ICB=5.76095e-05;HOB=2.86961e-05;AC=1;AN=264;DP4=1968,1597,0,4;MQ=59;ANN=C|missense_variant|MODERATE|Gohir.A01G189900|Gohir.A01G189900.v3.1|transcript|Gohir.A01G189900.1.v3.1|protein_coding|4/8|c.606T>G|p.Phe202Leu|745/1540|606/1149|202/382||	GT:PL	0/0:	0/0:	0/0:	0/0:	0/0:	0/0:	0/0:	0/0:	0/0:	0/0:	0/0:	0/0:	0/0:	0/0:	0/0:	0/0:	0/0:	0/0:	0/0:	0/0:	0/0:	0/0:	0/0:	0/0:	0/0:	0/0:	0/0:	0/0:	0/0:	0/0:	0/0:	0/0:	0/0:	0/0:	0/0:	0/0:	0/0:	0/0:	0/0:	0/0:	0/0:
A01	112110255	.	T	C	182	.	DP=3636;VDB=0.72947;SGB=26.5521;RPB=0.950199;MQB=0.942181;MQSB=0.999611;BQB=0.00275736;MQ0F=0;ICB=0.496241;HOB=0.0150367;AC=2;AN=264;DP4=1830,1676,12,13;MQ=59;ANN=C|synonymous_variant|LOW|Gohir.A01G189900|Gohir.A01G189900.v3.1|transcript|Gohir.A01G189900.1.v3.1|protein_coding|4/8|c.564A>G|p.Val188Val|703/1540|564/1149|188/382||	GT:PL	0/0:	0/0:	0/0:	0/0:	0/0:	1/1:	0/0:	0/0:	0/0:	0/0:	0/0:	0/0:	0/0:	0/0:	0/0:	0/0:	0/0:	0/0:	0/0:	0/0:	0/0:	0/0:	0/0:	0/0:	0/0:	0/0:	0/0:	0/0:	0/0:	0/0:	0/0:	0/0:	0/0:	0/0:	0/0:	0/0:	0/0:	0/0:	0/0:	0/0:	0/0:
A01	112110691	.	C	T	7.89761	.	DP=3753;VDB=0.44501;SGB=-9.21864;RPB=0.212719;MQB=1;MQSB=1;BQB=0.490686;MQ0F=0;ICB=5.76095e-05;HOB=2.86961e-05;AC=1;AN=264;DP4=2030,1631,3,3;MQ=60;ANN=T|missense_variant|MODERATE|Gohir.A01G189900|Gohir.A01G189900.v3.1|transcript|Gohir.A01G189900.1.v3.1|protein_coding|3/8|c.202G>A|p.Gly68Ser|341/1540|202/1149|68/382||	GT:PL	0/0:	0/0:	0/0:	0/0:	0/0:	0/0:	0/0:	0/0:	0/0:	0/0:	0/0:	0/0:	0/0:	0/0:	0/0:	0/0:	0/0:	0/0:	0/0:	0/0:	0/0:	0/0:	0/0:	0/0:	0/0:	0/0:	0/0:	0/0:	0/0:	0/0:	0/0:	0/0:	0/0:	0/0:	0/0:	0/0:	0/0:	0/0:	0/0:	0/0:	0/0:
A01	112111185	.	C	T	235	.	DP=3489;VDB=0.361647;SGB=0.204323;RPB=0.538361;MQB=1;MQSB=1;BQB=0.729355;MQ0F=0;ICB=0.66421;HOB=0.0148933;AC=3;AN=264;DP4=1626,1720,14,15;MQ=60;ANN=T|5_prime_UTR_variant|MODIFIER|Gohir.A01G189900|Gohir.A01G189900.v3.1|transcript|Gohir.A01G189900.1.v3.1|protein_coding|1/8|c.-10G>A|||||10|	GT:PL	0/0:	0/0:	0/0:	0/1:	0/0:	1/1:	0/0:	0/0:	0/0:	0/0:	0/0:	0/0:	0/0:	0/0:	0/0:	0/0:	0/0:	0/0:	0/0:	0/0:	0/0:	0/0:	0/0:	0/0:	0/0:	0/0:	0/0:	0/0:	0/0:	0/0:	0/0:	0/0:	0/0:	0/0:	0/0:	0/0:	0/0:	0/0:	0/0:	0/0:	0/0:
A01	112111378	.	A	T	240	.	DP=3287;VDB=0.165454;SGB=44.8999;RPB=0.560047;MQB=1;MQSB=1;BQB=0.185393;MQ0F=0;ICB=0.66421;HOB=0.0148933;AC=3;AN=264;DP4=1491,1701,5,16;MQ=60;ANN=T|upstream_gene_variant|MODIFIER|Gohir.A01G189900|Gohir.A01G189900.v3.1|transcript|Gohir.A01G189900.1.v3.1|protein_coding||c.-203T>A|||||64|,T|intergenic_region|MODIFIER|Gohir.A01G189900-Gohir.A01G190000|Gohir.A01G189900.v3.1-Gohir.A01G190000.v3.1|inter…	GT:PL	0/0:	0/0:	0/0:	0/1:	0/0:	1/1:	0/0:	0/0:	0/0:	0/0:	0/0:	0/0:	0/0:	0/0:	0/0:	0/0:	0/0:	0/0:	0/0:	0/0:	0/0:	0/0:	0/0:	0/0:	0/0:	0/0:	0/0:	0/0:	0/0:	0/0:	0/0:	0/0:	0/0:	0/0:	0/0:	0/0:	0/0:	0/0:	0/0:	0/0:	0/0:
A01	112111379	.	T	A	26.0781	.	DP=3279;VDB=0.937711;SGB=18.5402;RPB=0.970185;MQB=1;MQSB=1;BQB=0.849171;MQ0F=0;ICB=5.76095e-05;HOB=2.86961e-05;AC=1;AN=264;DP4=1474,1709,3,2;MQ=60;ANN=A|upstream_gene_variant|MODIFIER|Gohir.A01G189900|Gohir.A01G189900.v3.1|transcript|Gohir.A01G189900.1.v3.1|protein_coding||c.-204A>T|||||65|,A|intergenic_region|MODIFIER|Gohir.A01G189900-Gohir.A01G190000|Gohir.A01G189900.v3.1-Gohir.A01G190000.v3.1|…	GT:PL	0/0:	0/0:	0/0:	0/0:	0/0:	0/0:	0/0:	0/0:	0/0:	0/0:	0/0:	0/0:	0/0:	0/0:	0/0:	0/0:	0/0:	0/0:	0/0:	0/0:	0/0:	0/0:	0/0:	0/0:	0/1:	0/0:	0/0:	0/0:	0/0:	0/0:	0/0:	0/0:	0/0:	0/0:	0/0:	0/0:	0/0:	0/0:	0/0:	0/0:	0/0:
A01	112111385	.	A	T	237	.	DP=3310;VDB=0.124831;SGB=66.8961;RPB=0.948147;MQB=1;MQSB=1;BQB=0.730268;MQ0F=0;ICB=0.66421;HOB=0.0148933;AC=3;AN=264;DP4=1503,1704,5,15;MQ=60;ANN=T|upstream_gene_variant|MODIFIER|Gohir.A01G189900|Gohir.A01G189900.v3.1|transcript|Gohir.A01G189900.1.v3.1|protein_coding||c.-210T>A|||||71|,T|intergenic_region|MODIFIER|Gohir.A01G189900-Gohir.A01G190000|Gohir.A01G189900.v3.1-Gohir.A01G190000.v3.1|inter…	GT:PL	0/0:	0/0:	0/0:	0/1:	0/0:	1/1:	0/0:	0/0:	0/0:	0/0:	0/0:	0/0:	0/0:	0/0:	0/0:	0/0:	0/0:	0/0:	0/0:	0/0:	0/0:	0/0:	0/0:	0/0:	0/0:	0/0:	0/0:	0/0:	0/0:	0/0:	0/0:	0/0:	0/0:	0/0:	0/0:	0/0:	0/0:	0/0:	0/0:	0/0:	0/0:
A01	112111431	.	T	C	216	.	DP=3211;VDB=0.472095;SGB=66.8961;RPB=0.485708;MQB=1;MQSB=1;BQB=0.471624;MQ0F=0;ICB=0.66421;HOB=0.0148933;AC=3;AN=264;DP4=1614,1507,7,13;MQ=60;ANN=C|upstream_gene_variant|MODIFIER|Gohir.A01G189900|Gohir.A01G189900.v3.1|transcript|Gohir.A01G189900.1.v3.1|protein_coding||c.-256A>G|||||117|,C|intergenic_region|MODIFIER|Gohir.A01G189900-Gohir.A01G190000|Gohir.A01G189900.v3.1-Gohir.A01G190000.v3.1|inte…	GT:PL	0/0:	0/0:	0/0:	0/1:	0/0:	1/1:	0/0:	0/0:	0/0:	0/0:	0/0:	0/0:	0/0:	0/0:	0/0:	0/0:	0/0:	0/0:	0/0:	0/0:	0/0:	0/0:	0/0:	0/0:	0/0:	0/0:	0/0:	0/0:	0/0:	0/0:	0/0:	0/0:	0/0:	0/0:	0/0:	0/0:	0/0:	0/0:	0/0:	0/0:	0/0:
A01	112111531	.	G	T	119	.	DP=2848;VDB=0.551648;SGB=13.1892;RPB=0.853824;MQB=1;MQSB=1;BQB=0.0154215;MQ0F=0;ICB=0.496213;HOB=0.0151506;AC=2;AN=262;DP4=1448,1291,6,4;MQ=60;ANN=T|upstream_gene_variant|MODIFIER|Gohir.A01G189900|Gohir.A01G189900.v3.1|transcript|Gohir.A01G189900.1.v3.1|protein_coding||c.-356C>A|||||217|,T|intergenic_region|MODIFIER|Gohir.A01G189900-Gohir.A01G190000|Gohir.A01G189900.v3.1-Gohir.A01G190000.v3.1|int…	GT:PL	0/0:	0/0:	0/0:	0/0:	0/0:	1/1:	0/0:	0/0:	0/0:	0/0:	0/0:	0/0:	0/0:	0/0:	0/0:	0/0:	0/0:	0/0:	0/0:	0/0:	0/0:	0/0:	0/0:	0/0:	0/0:	0/0:	0/0:	0/0:	0/0:	0/0:	0/0:	0/0:	0/0:	0/0:	0/0:	0/0:	0/0:	0/0:	0/0:	0/0:	0/0:
A01	112111590	.	T	A	214	.	DP=2865;VDB=0.00103254;SGB=11.4897;RPB=0.994832;MQB=1;MQSB=1;BQB=0.218902;MQ0F=0;ICB=0.66421;HOB=0.0148933;AC=3;AN=264;DP4=1351,1413,9,8;MQ=60;ANN=A|upstream_gene_variant|MODIFIER|Gohir.A01G189900|Gohir.A01G189900.v3.1|transcript|Gohir.A01G189900.1.v3.1|protein_coding||c.-415A>T|||||276|,A|intergenic_region|MODIFIER|Gohir.A01G189900-Gohir.A01G190000|Gohir.A01G189900.v3.1-Gohir.A01G190000.v3.1|int…	GT:PL	0/0:	0/0:	0/0:	0/1:	0/0:	1/1:	0/0:	0/0:	0/0:	0/0:	0/0:	0/0:	0/0:	0/0:	0/0:	0/0:	0/0:	0/0:	0/0:	0/0:	0/0:	0/0:	0/0:	0/0:	0/0:	0/0:	0/0:	0/0:	0/0:	0/0:	0/0:	0/0:	0/0:	0/0:	0/0:	0/0:	0/0:	0/0:	0/0:	0/0:	0/0:
A01	112111867	.	T	A	182	.	DP=3108;VDB=0.0454028;SGB=36.2515;RPB=0.782145;MQB=1;MQSB=1;BQB=0.0733698;MQ0F=0;ICB=0.496241;HOB=0.0150367;AC=2;AN=264;DP4=1739,1260,9,9;MQ=60;ANN=A|upstream_gene_variant|MODIFIER|Gohir.A01G189900|Gohir.A01G189900.v3.1|transcript|Gohir.A01G189900.1.v3.1|protein_coding||c.-692A>T|||||553|,A|intergenic_region|MODIFIER|Gohir.A01G189900-Gohir.A01G190000|Gohir.A01G189900.v3.1-Gohir.A01G190000.v3.1|in…	GT:PL	0/0:	0/0:	0/0:	0/0:	0/0:	1/1:	0/0:	0/0:	0/0:	0/0:	0/0:	0/0:	0/0:	0/0:	0/0:	0/0:	0/0:	0/0:	0/0:	0/0:	0/0:	0/0:	0/0:	0/0:	0/0:	0/0:	0/0:	0/0:	0/0:	0/0:	0/0:	0/0:	0/0:	0/0:	0/0:	0/0:	0/0:	0/0:	0/0:	0/0:	0/0:
A01	112111881	.	A	T	182	.	DP=3043;VDB=0.738495;SGB=47.7827;RPB=0.89286;MQB=1;MQSB=1;BQB=0.379596;MQ0F=0;ICB=0.496241;HOB=0.0150367;AC=2;AN=264;DP4=1658,1285,11,11;MQ=60;ANN=T|upstream_gene_variant|MODIFIER|Gohir.A01G189900|Gohir.A01G189900.v3.1|transcript|Gohir.A01G189900.1.v3.1|protein_coding||c.-706T>A|||||567|,T|intergenic_region|MODIFIER|Gohir.A01G189900-Gohir.A01G190000|Gohir.A01G189900.v3.1-Gohir.A01G190000.v3.1|int…	GT:PL	0/0:	0/0:	0/0:	0/0:	0/0:	1/1:	0/0:	0/0:	0/0:	0/0:	0/0:	0/0:	0/0:	0/0:	0/0:	0/0:	0/0:	0/0:	0/0:	0/0:	0/0:	0/0:	0/0:	0/0:	0/0:	0/0:	0/0:	0/0:	0/0:	0/0:	0/0:	0/0:	0/0:	0/0:	0/0:	0/0:	0/0:	0/0:	0/0:	0/0:	0/0:
A01	112111896	.	G	A	182	.	DP=3017;VDB=0.966882;SGB=53.5483;RPB=0.310381;MQB=1;MQSB=1;BQB=0.999893;MQ0F=0;ICB=0.496241;HOB=0.0150367;AC=2;AN=264;DP4=1614,1292,11,13;MQ=60;ANN=A|upstream_gene_variant|MODIFIER|Gohir.A01G189900|Gohir.A01G189900.v3.1|transcript|Gohir.A01G189900.1.v3.1|protein_coding||c.-721C>T|||||582|,A|intergenic_region|MODIFIER|Gohir.A01G189900-Gohir.A01G190000|Gohir.A01G189900.v3.1-Gohir.A01G190000.v3.1|in…	GT:PL	0/0:	0/0:	0/0:	0/0:	0/0:	1/1:	0/0:	0/0:	0/0:	0/0:	0/0:	0/0:	0/0:	0/0:	0/0:	0/0:	0/0:	0/0:	0/0:	0/0:	0/0:	0/0:	0/0:	0/0:	0/0:	0/0:	0/0:	0/0:	0/0:	0/0:	0/0:	0/0:	0/0:	0/0:	0/0:	0/0:	0/0:	0/0:	0/0:	0/0:	0/0:
A01	112111995	.	C	T	182	.	DP=3371;VDB=0.0456094;SGB=62.1967;RPB=0.993481;MQB=1;MQSB=1;BQB=0.632671;MQ0F=0;ICB=0.496241;HOB=0.0150367;AC=2;AN=264;DP4=1510,1714,11,16;MQ=60;ANN=T|upstream_gene_variant|MODIFIER|Gohir.A01G189900|Gohir.A01G189900.v3.1|transcript|Gohir.A01G189900.1.v3.1|protein_coding||c.-820G>A|||||681|,T|intergenic_region|MODIFIER|Gohir.A01G189900-Gohir.A01G190000|Gohir.A01G189900.v3.1-Gohir.A01G190000.v3.1|i…	GT:PL	0/0:	0/0:	0/0:	0/0:	0/0:	1/1:	0/0:	0/0:	0/0:	0/0:	0/0:	0/0:	0/0:	0/0:	0/0:	0/0:	0/0:	0/0:	0/0:	0/0:	0/0:	0/0:	0/0:	0/0:	0/0:	0/0:	0/0:	0/0:	0/0:	0/0:	0/0:	0/0:	0/0:	0/0:	0/0:	0/0:	0/0:	0/0:	0/0:	0/0:	0/0:
A01	112112042	.	T	C	85	.	DP=3370;VDB=0.120933;SGB=16.4207;RPB=0.922658;MQB=1;MQSB=1;BQB=0.0348828;MQ0F=0;ICB=5.76095e-05;HOB=2.86961e-05;AC=1;AN=264;DP4=1464,1787,1,6;MQ=60;ANN=C|upstream_gene_variant|MODIFIER|Gohir.A01G189900|Gohir.A01G189900.v3.1|transcript|Gohir.A01G189900.1.v3.1|protein_coding||c.-867A>G|||||728|,C|intergenic_region|MODIFIER|Gohir.A01G189900-Gohir.A01G190000|Gohir.A01G189900.v3.1-Gohir.A01G190000.v3.…	GT:PL	0/0:	0/0:	0/0:	0/0:	0/0:	0/0:	0/0:	0/0:	0/0:	0/0:	0/0:	0/0:	0/0:	0/0:	0/0:	0/0:	0/0:	0/0:	0/0:	0/0:	0/0:	0/0:	0/0:	0/0:	0/0:	0/0:	0/0:	0/0:	0/0:	0/0:	0/0:	0/0:	0/0:	0/0:	0/0:	0/0:	0/0:	0/0:	0/0:	0/0:	0/0:
A01	112112102	.	ATTTTTTTTTT	ATTTTTTTTT,ATTTTTTTT	102	.	INDEL;IDV=19;IMF=0.826087;DP=3029;VDB=0.0751467;SGB=-423.618;MQSB=1;MQ0F=0;ICB=0.0916898;HOB=0.0298439;AC=2,2;AN=264;DP4=1252,1300,25,45;MQ=60;ANN=ATTTTTTTT|upstream_gene_variant|MODIFIER|Gohir.A01G189900|Gohir.A01G189900.v3.1|transcript|Gohir.A01G189900.1.v3.1|protein_coding||c.-937_-936delAA|||||797|,ATTTTTTTTT|upstream_gene_variant|MODIFIER|Gohir.A01G189900|Gohir.A01G189900.v3.1|transcript|Goh…	GT:PL	0/0:	0/0:	0/0:	0/0:	0/0:	2/2:	0/0:	0/0:	0/0:	0/0:	0/0:	0/0:	0/0:	0/0:	0/0:	0/0:	0/0:	0/0:	0/0:	0/0:	0/0:	0/0:	0/0:	0/0:	0/0:	0/0:	0/0:	0/0:	0/0:	0/0:	0/0:	0/0:	0/0:	0/0:	0/0:	0/0:	0/0:	0/0:	0/0:	0/0:	0/0:
A01	112112158	.	T	C	182	.	DP=3177;VDB=0.818103;SGB=53.5483;RPB=0.99988;MQB=1;MQSB=1;BQB=0.661671;MQ0F=0;ICB=0.496241;HOB=0.0150367;AC=2;AN=264;DP4=1542,1504,9,15;MQ=60;ANN=C|upstream_gene_variant|MODIFIER|Gohir.A01G189900|Gohir.A01G189900.v3.1|transcript|Gohir.A01G189900.1.v3.1|protein_coding||c.-983A>G|||||844|,C|intergenic_region|MODIFIER|Gohir.A01G189900-Gohir.A01G190000|Gohir.A01G189900.v3.1-Gohir.A01G190000.v3.1|inte…	GT:PL	0/0:	0/0:	0/0:	0/0:	0/0:	1/1:	0/0:	0/0:	0/0:	0/0:	0/0:	0/0:	0/0:	0/0:	0/0:	0/0:	0/0:	0/0:	0/0:	0/0:	0/0:	0/0:	0/0:	0/0:	0/0:	0/0:	0/0:	0/0:	0/0:	0/0:	0/0:	0/0:	0/0:	0/0:	0/0:	0/0:	0/0:	0/0:	0/0:	0/0:	0/0:
A01	112112295	.	A	T	182	.	DP=3367;VDB=0.956031;SGB=33.3687;RPB=0.995009;MQB=1;MQSB=1;BQB=0.586194;MQ0F=0;ICB=0.496241;HOB=0.0150367;AC=2;AN=264;DP4=2000,1254,13,4;MQ=60;ANN=T|upstream_gene_variant|MODIFIER|Gohir.A01G189900|Gohir.A01G189900.v3.1|transcript|Gohir.A01G189900.1.v3.1|protein_coding||c.-1120T>A|||||981|,T|intergenic_region|MODIFIER|Gohir.A01G189900-Gohir.A01G190000|Gohir.A01G189900.v3.1-Gohir.A01G190000.v3.1|in…	GT:PL	0/0:	0/0:	0/0:	0/0:	0/0:	1/1:	0/0:	0/0:	0/0:	0/0:	0/0:	0/0:	0/0:	0/0:	0/0:	0/0:	0/0:	0/0:	0/0:	0/0:	0/0:	0/0:	0/0:	0/0:	0/0:	0/0:	0/0:	0/0:	0/0:	0/0:	0/0:	0/0:	0/0:	0/0:	0/0:	0/0:	0/0:	0/0:	0/0:	0/0:	0/0:
A01	112112403	.	T	G	10.2387	.	DP=3417;VDB=0.340858;SGB=-1.21815;RPB=0.935146;MQB=1;MQSB=1;BQB=0.573063;MQ0F=0;ICB=5.76095e-05;HOB=2.86961e-05;AC=1;AN=264;DP4=1738,1527,0,5;MQ=60;ANN=G|upstream_gene_variant|MODIFIER|Gohir.A01G189900|Gohir.A01G189900.v3.1|transcript|Gohir.A01G189900.1.v3.1|protein_coding||c.-1228A>C|||||1089|,G|intergenic_region|MODIFIER|Gohir.A01G189900-Gohir.A01G190000|Gohir.A01G189900.v3.1-Gohir.A01G190000.v…	GT:PL	0/0:	0/0:	0/0:	0/0:	0/0:	0/0:	0/0:	0/0:	0/0:	0/0:	0/0:	0/0:	0/0:	0/0:	0/0:	0/0:	0/0:	0/0:	0/0:	0/0:	0/0:	0/0:	0/0:	0/0:	0/0:	0/0:	0/0:	0/0:	0/0:	0/0:	0/0:	0/0:	0/0:	0/0:	0/0:	0/0:	0/0:	0/0:	0/0:	0/0:	0/0:
A01	112112469	.	T	C	183	.	DP=3573;VDB=0.592406;SGB=-60.8505;RPB=0.873441;MQB=1;MQSB=1;BQB=0.100079;MQ0F=0;ICB=0.496241;HOB=0.0150367;AC=2;AN=264;DP4=1641,1796,15,8;MQ=60;ANN=C|upstream_gene_variant|MODIFIER|Gohir.A01G189900|Gohir.A01G189900.v3.1|transcript|Gohir.A01G189900.1.v3.1|protein_coding||c.-1294A>G|||||1155|,C|intergenic_region|MODIFIER|Gohir.A01G189900-Gohir.A01G190000|Gohir.A01G189900.v3.1-Gohir.A01G190000.v3.1|…	GT:PL	0/0:	0/0:	0/0:	0/0:	0/0:	1/1:	0/0:	0/0:	0/0:	0/0:	0/0:	0/0:	0/0:	0/0:	0/0:	0/0:	0/0:	0/0:	0/0:	0/0:	0/0:	0/0:	0/0:	0/0:	0/0:	0/0:	0/0:	0/0:	0/0:	0/0:	0/0:	0/0:	0/0:	0/0:	0/0:	0/0:	0/0:	0/0:	0/0:	0/0:	0/0:
A01	112112497	.	A	G	229	.	DP=3553;VDB=0.464441;SGB=62.1967;RPB=0.269588;MQB=1;MQSB=1;BQB=0.513896;MQ0F=0;ICB=0.66421;HOB=0.0148933;AC=3;AN=264;DP4=1632,1757,15,12;MQ=60;ANN=G|upstream_gene_variant|MODIFIER|Gohir.A01G189900|Gohir.A01G189900.v3.1|transcript|Gohir.A01G189900.1.v3.1|protein_coding||c.-1322T>C|||||1183|,G|intergenic_region|MODIFIER|Gohir.A01G189900-Gohir.A01G190000|Gohir.A01G189900.v3.1-Gohir.A01G190000.v3.1|i…	GT:PL	0/0:	0/0:	0/0:	0/1:	0/0:	1/1:	0/0:	0/0:	0/0:	0/0:	0/0:	0/0:	0/0:	0/0:	0/0:	0/0:	0/0:	0/0:	0/0:	0/0:	0/0:	0/0:	0/0:	0/0:	0/0:	0/0:	0/0:	0/0:	0/0:	0/0:	0/0:	0/0:	0/0:	0/0:	0/0:	0/0:	0/0:	0/0:	0/0:	0/0:	0/0:
A01	112112650	.	T	C	183	.	DP=3333;VDB=0.945242;SGB=37.8489;RPB=0.748451;MQB=1;MQSB=1;BQB=0.556303;MQ0F=0;ICB=0.496241;HOB=0.0150367;AC=2;AN=264;DP4=1501,1693,17,14;MQ=60;ANN=C|upstream_gene_variant|MODIFIER|Gohir.A01G189900|Gohir.A01G189900.v3.1|transcript|Gohir.A01G189900.1.v3.1|protein_coding||c.-1475A>G|||||1336|,C|intergenic_region|MODIFIER|Gohir.A01G189900-Gohir.A01G190000|Gohir.A01G189900.v3.1-Gohir.A01G190000.v3.1|…	GT:PL	0/0:	0/0:	0/0:	0/0:	0/0:	1/1:	0/0:	0/0:	0/0:	0/0:	0/0:	0/0:	0/0:	0/0:	0/0:	0/0:	0/0:	0/0:	0/0:	0/0:	0/0:	0/0:	0/0:	0/0:	0/0:	0/0:	0/0:	0/0:	0/0:	0/0:	0/0:	0/0:	0/0:	0/0:	0/0:	0/0:	0/0:	0/0:	0/0:	0/0:	0/0:
A01	112112675	.	G	A	199	.	DP=3316;VDB=0.153613;SGB=-4.20969;RPB=0.305319;MQB=1;MQSB=1;BQB=0.262741;MQ0F=0;ICB=0.66421;HOB=0.0148933;AC=3;AN=264;DP4=1554,1659,12,12;MQ=60;ANN=A|upstream_gene_variant|MODIFIER|Gohir.A01G189900|Gohir.A01G189900.v3.1|transcript|Gohir.A01G189900.1.v3.1|protein_coding||c.-1500C>T|||||1361|,A|intergenic_region|MODIFIER|Gohir.A01G189900-Gohir.A01G190000|Gohir.A01G189900.v3.1-Gohir.A01G190000.v3.1|…	GT:PL	0/0:	0/0:	0/0:	0/1:	0/0:	1/1:	0/0:	0/0:	0/0:	0/0:	0/0:	0/0:	0/0:	0/0:	0/0:	0/0:	0/0:	0/0:	0/0:	0/0:	0/0:	0/0:	0/0:	0/0:	0/0:	0/0:	0/0:	0/0:	0/0:	0/0:	0/0:	0/0:	0/0:	0/0:	0/0:	0/0:	0/0:	0/0:	0/0:	0/0:	0/0:
A01	112112892	.	A	G	200	.	DP=3262;VDB=0.454641;SGB=97.9585;RPB=0.964284;MQB=1;MQSB=1;BQB=0.741703;MQ0F=0;ICB=0.66421;HOB=0.0148933;AC=3;AN=264;DP4=1492,1626,13,15;MQ=60;ANN=G|upstream_gene_variant|MODIFIER|Gohir.A01G189900|Gohir.A01G189900.v3.1|transcript|Gohir.A01G189900.1.v3.1|protein_coding||c.-1717T>C|||||1578|,G|intergenic_region|MODIFIER|Gohir.A01G189900-Gohir.A01G190000|Gohir.A01G189900.v3.1-Gohir.A01G190000.v3.1|i…	GT:PL	0/0:	0/0:	0/0:	0/1:	0/0:	1/1:	0/0:	0/0:	0/0:	0/0:	0/0:	0/0:	0/0:	0/0:	0/0:	0/0:	0/0:	0/0:	0/0:	0/0:	0/0:	0/0:	0/0:	0/0:	0/0:	0/0:	0/0:	0/0:	0/0:	0/0:	0/0:	0/0:	0/0:	0/0:	0/0:	0/0:	0/0:	0/0:	0/0:	0/0:	0/0:
A01	112113105	.	G	A	8.49249	.	DP=3181;VDB=0.02;SGB=4.02051;RPB=0.171271;MQB=1;MQSB=1;BQB=0.0698733;MQ0F=0;ICB=5.76095e-05;HOB=2.86961e-05;AC=1;AN=264;DP4=1594,1483,2,0;MQ=60;ANN=A|upstream_gene_variant|MODIFIER|Gohir.A01G189900|Gohir.A01G189900.v3.1|transcript|Gohir.A01G189900.1.v3.1|protein_coding||c.-1930C>T|||||1791|,A|intergenic_region|MODIFIER|Gohir.A01G189900-Gohir.A01G190000|Gohir.A01G189900.v3.1-Gohir.A01G190000.v3.1|…	GT:PL	0/0:	0/0:	0/0:	0/0:	0/0:	0/0:	0/0:	0/0:	0/0:	0/0:	0/0:	0/0:	0/0:	0/0:	0/0:	0/0:	0/0:	0/0:	0/0:	0/0:	0/0:	0/0:	0/0:	0/0:	0/0:	0/0:	0/0:	0/0:	0/0:	0/0:	0/0:	0/0:	0/0:	0/0:	0/0:	0/0:	0/0:	0/0:	0/0:	0/0:	0/0:
A01	112113106	.	A	G	232	.	DP=3192;VDB=0.642318;SGB=26.5521;RPB=0.691087;MQB=1;MQSB=1;BQB=0.466889;MQ0F=0;ICB=0.66421;HOB=0.0148933;AC=3;AN=264;DP4=1571,1477,14,11;MQ=60;ANN=G|upstream_gene_variant|MODIFIER|Gohir.A01G189900|Gohir.A01G189900.v3.1|transcript|Gohir.A01G189900.1.v3.1|protein_coding||c.-1931T>C|||||1792|,G|intergenic_region|MODIFIER|Gohir.A01G189900-Gohir.A01G190000|Gohir.A01G189900.v3.1-Gohir.A01G190000.v3.1|i…	GT:PL	0/0:	0/0:	0/0:	0/1:	0/0:	1/1:	0/0:	0/0:	0/0:	0/0:	0/0:	0/0:	0/0:	0/0:	0/0:	0/0:	0/0:	0/0:	0/0:	0/0:	0/0:	0/0:	0/0:	0/0:	0/0:	0/0:	0/0:	0/0:	0/0:	0/0:	0/0:	0/0:	0/0:	0/0:	0/0:	0/0:	0/0:	0/0:	0/0:	0/0:	0/0:
A01	112113155	.	A	G	182	.	DP=3190;VDB=0.00031239;SGB=90.1929;RPB=0.994967;MQB=1;MQSB=1;BQB=0.329713;MQ0F=0;ICB=0.496241;HOB=0.0150367;AC=2;AN=264;DP4=1548,1529,14,12;MQ=60;ANN=G|upstream_gene_variant|MODIFIER|Gohir.A01G189900|Gohir.A01G189900.v3.1|transcript|Gohir.A01G189900.1.v3.1|protein_coding||c.-1980T>C|||||1841|,G|intergenic_region|MODIFIER|Gohir.A01G189900-Gohir.A01G190000|Gohir.A01G189900.v3.1-Gohir.A01G190000.v3.…	GT:PL	0/0:	0/0:	0/0:	0/0:	0/0:	1/1:	0/0:	0/0:	0/0:	0/0:	0/0:	0/0:	0/0:	0/0:	0/0:	0/0:	0/0:	0/0:	0/0:	0/0:	0/0:	0/0:	0/0:	0/0:	0/0:	0/0:	0/0:	0/0:	0/0:	0/0:	0/0:	0/0:	0/0:	0/0:	0/0:	0/0:	0/0:	0/0:	0/0:	0/0:	0/0:
A01	112113678	.	A	G	182	.	DP=3214;VDB=0.0484362;SGB=51.3649;RPB=0.608858;MQB=1;MQSB=1;BQB=0.321473;MQ0F=0;ICB=0.496241;HOB=0.0150367;AC=2;AN=264;DP4=1476,1630,9,7;MQ=60;ANN=G|upstream_gene_variant|MODIFIER|Gohir.A01G189900|Gohir.A01G189900.v3.1|transcript|Gohir.A01G189900.1.v3.1|protein_coding||c.-2503T>C|||||2364|,G|intergenic_region|MODIFIER|Gohir.A01G189900-Gohir.A01G190000|Gohir.A01G189900.v3.1-Gohir.A01G190000.v3.1|i…	GT:PL	0/0:	0/0:	0/0:	0/0:	0/0:	1/1:	0/0:	0/0:	0/0:	0/0:	0/0:	0/0:	0/0:	0/0:	0/0:	0/0:	0/0:	0/0:	0/0:	0/0:	0/0:	0/0:	0/0:	0/0:	0/0:	0/0:	0/0:	0/0:	0/0:	0/0:	0/0:	0/0:	0/0:	0/0:	0/0:	0/0:	0/0:	0/0:	0/0:	0/0:	0/0:
A01	112113896	.	G	A	182	.	DP=3050;VDB=0.325146;SGB=65.0795;RPB=0.587208;MQB=1;MQSB=1;BQB=0.078038;MQ0F=0;ICB=0.496241;HOB=0.0150367;AC=2;AN=264;DP4=1493,1436,19,9;MQ=60;ANN=A|upstream_gene_variant|MODIFIER|Gohir.A01G189900|Gohir.A01G189900.v3.1|transcript|Gohir.A01G189900.1.v3.1|protein_coding||c.-2721C>T|||||2582|,A|intergenic_region|MODIFIER|Gohir.A01G189900-Gohir.A01G190000|Gohir.A01G189900.v3.1-Gohir.A01G190000.v3.1|i…	GT:PL	0/0:	0/0:	0/0:	0/0:	0/0:	1/1:	0/0:	0/0:	0/0:	0/0:	0/0:	0/0:	0/0:	0/0:	0/0:	0/0:	0/0:	0/0:	0/0:	0/0:	0/0:	0/0:	0/0:	0/0:	0/0:	0/0:	0/0:	0/0:	0/0:	0/0:	0/0:	0/0:	0/0:	0/0:	0/0:	0/0:	0/0:	0/0:	0/0:	0/0:	0/0:
A01	112114194	.	G	T	182	.	DP=3483;VDB=0.747234;SGB=42.0171;RPB=0.509052;MQB=1;MQSB=1;BQB=0.505134;MQ0F=0;ICB=0.496241;HOB=0.0150367;AC=2;AN=264;DP4=1709,1669,8,12;MQ=60;ANN=T|upstream_gene_variant|MODIFIER|Gohir.A01G189900|Gohir.A01G189900.v3.1|transcript|Gohir.A01G189900.1.v3.1|protein_coding||c.-3019C>A|||||2880|,T|intergenic_region|MODIFIER|Gohir.A01G189900-Gohir.A01G190000|Gohir.A01G189900.v3.1-Gohir.A01G190000.v3.1|i…	GT:PL	0/0:	0/0:	0/0:	0/0:	0/0:	1/1:	0/0:	0/0:	0/0:	0/0:	0/0:	0/0:	0/0:	0/0:	0/0:	0/0:	0/0:	0/0:	0/0:	0/0:	0/0:	0/0:	0/0:	0/0:	0/0:	0/0:	0/0:	0/0:	0/0:	0/0:	0/0:	0/0:	0/0:	0/0:	0/0:	0/0:	0/0:	0/0:	0/0:	0/0:	0/0:
A01	112114241	.	T	A	217	.	DP=3532;VDB=0.558756;SGB=113.49;RPB=0.570796;MQB=1;MQSB=1;BQB=0.896214;MQ0F=0;ICB=0.66421;HOB=0.0148933;AC=3;AN=264;DP4=1741,1641,11,21;MQ=60;ANN=A|upstream_gene_variant|MODIFIER|Gohir.A01G189900|Gohir.A01G189900.v3.1|transcript|Gohir.A01G189900.1.v3.1|protein_coding||c.-3066A>T|||||2927|,A|intergenic_region|MODIFIER|Gohir.A01G189900-Gohir.A01G190000|Gohir.A01G189900.v3.1-Gohir.A01G190000.v3.1|in…	GT:PL	0/0:	0/0:	0/0:	0/1:	0/0:	1/1:	0/0:	0/0:	0/0:	0/0:	0/0:	0/0:	0/0:	0/0:	0/0:	0/0:	0/0:	0/0:	0/0:	0/0:	0/0:	0/0:	0/0:	0/0:	0/0:	0/0:	0/0:	0/0:	0/0:	0/0:	0/0:	0/0:	0/0:	0/0:	0/0:	0/0:	0/0:	0/0:	0/0:	0/0:	0/0:
A01	112114600	.	A	G	182	.	DP=3558;VDB=0.394924;SGB=90.1929;RPB=0.9572;MQB=1;MQSB=1;BQB=0.0489602;MQ0F=0;ICB=0.496241;HOB=0.0150367;AC=2;AN=264;DP4=1673,1768,12,14;MQ=60;ANN=G|upstream_gene_variant|MODIFIER|Gohir.A01G189900|Gohir.A01G189900.v3.1|transcript|Gohir.A01G189900.1.v3.1|protein_coding||c.-3425T>C|||||3286|,G|intergenic_region|MODIFIER|Gohir.A01G189900-Gohir.A01G190000|Gohir.A01G189900.v3.1-Gohir.A01G190000.v3.1|i…	GT:PL	0/0:	0/0:	0/0:	0/0:	0/0:	1/1:	0/0:	0/0:	0/0:	0/0:	0/0:	0/0:	0/0:	0/0:	0/0:	0/0:	0/0:	0/0:	0/0:	0/0:	0/0:	0/0:	0/0:	0/0:	0/0:	0/0:	0/0:	0/0:	0/0:	0/0:	0/0:	0/0:	0/0:	0/0:	0/0:	0/0:	0/0:	0/0:	0/0:	0/0:	0/0:
A01	112115707	.	C	T	278	.	DP=2934;VDB=0.363527;SGB=30.3177;RPB=0.290992;MQB=1;MQSB=1;BQB=0.596951;MQ0F=0;ICB=0.66421;HOB=0.0148933;AC=3;AN=264;DP4=1491,1325,11,16;MQ=60;ANN=T|upstream_gene_variant|MODIFIER|Gohir.A01G189900|Gohir.A01G189900.v3.1|transcript|Gohir.A01G189900.1.v3.1|protein_coding||c.-4532G>A|||||4393|,T|intergenic_region|MODIFIER|Gohir.A01G189900-Gohir.A01G190000|Gohir.A01G189900.v3.1-Gohir.A01G190000.v3.1|i…	GT:PL	0/0:	0/0:	0/0:	0/1:	0/0:	1/1:	0/0:	0/0:	0/0:	0/0:	0/0:	0/0:	0/0:	0/0:	0/0:	0/0:	0/0:	0/0:	0/0:	0/0:	0/0:	0/0:	0/0:	0/0:	0/0:	0/0:	0/0:	0/0:	0/0:	0/0:	0/0:	0/0:	0/0:	0/0:	0/0:	0/0:	0/0:	0/0:	0/0:	0/0:	0/0:
A01	112115823	.	A	G	325	.	DP=3387;VDB=0.349929;SGB=108.859;RPB=0.32868;MQB=1;MQSB=1;BQB=0.515278;MQ0F=0;ICB=0.66421;HOB=0.0148933;AC=3;AN=264;DP4=1733,1498,21,19;MQ=60;ANN=G|upstream_gene_variant|MODIFIER|Gohir.A01G189900|Gohir.A01G189900.v3.1|transcript|Gohir.A01G189900.1.v3.1|protein_coding||c.-4648T>C|||||4509|,G|intergenic_region|MODIFIER|Gohir.A01G189900-Gohir.A01G190000|Gohir.A01G189900.v3.1-Gohir.A01G190000.v3.1|in…	GT:PL	0/0:	0/0:	0/0:	0/1:	0/0:	1/1:	0/0:	0/0:	0/0:	0/0:	0/0:	0/0:	0/0:	0/0:	0/0:	0/0:	0/0:	0/0:	0/0:	0/0:	0/0:	0/0:	0/0:	0/0:	0/0:	0/0:	0/0:	0/0:	0/0:	0/0:	0/0:	0/0:	0/0:	0/0:	0/0:	0/0:	0/0:	0/0:	0/0:	0/0:	0/0:
A01	112115967	.	C	T	109	.	DP=3457;VDB=0.737168;SGB=18.9547;RPB=0.893762;MQB=1;MQSB=1;BQB=0.924795;MQ0F=0;ICB=5.76095e-05;HOB=2.86961e-05;AC=1;AN=264;DP4=1847,1496,10,2;MQ=60;ANN=T|upstream_gene_variant|MODIFIER|Gohir.A01G189900|Gohir.A01G189900.v3.1|transcript|Gohir.A01G189900.1.v3.1|protein_coding||c.-4792G>A|||||4653|,T|intergenic_region|MODIFIER|Gohir.A01G189900-Gohir.A01G190000|Gohir.A01G189900.v3.1-Gohir.A01G190000.v…	GT:PL	0/0:	0/0:	0/0:	0/0:	0/0:	0/0:	0/0:	0/0:	0/0:	0/0:	0/1:	0/0:	0/0:	0/0:	0/0:	0/0:	0/0:	0/0:	0/0:	0/0:	0/0:	0/0:	0/0:	0/0:	0/0:	0/0:	0/0:	0/0:	0/0:	0/0:	0/0:	0/0:	0/0:	0/0:	0/0:	0/0:	0/0:	0/0:	0/0:	0/0:	0/0:
A01	112116126	.	T	C	247	.	DP=3697;VDB=0.0131641;SGB=113.49;RPB=0.198191;MQB=1;MQSB=1;BQB=0.768379;MQ0F=0;ICB=0.66421;HOB=0.0148933;AC=3;AN=264;DP4=1666,1891,12,20;MQ=60;ANN=C|upstream_gene_variant|MODIFIER|Gohir.A01G189900|Gohir.A01G189900.v3.1|transcript|Gohir.A01G189900.1.v3.1|protein_coding||c.-4951A>G|||||4812|,C|intergenic_region|MODIFIER|Gohir.A01G189900-Gohir.A01G190000|Gohir.A01G189900.v3.1-Gohir.A01G190000.v3.1|i…	GT:PL	0/0:	0/0:	0/0:	0/1:	0/0:	1/1:	0/0:	0/0:	0/0:	0/0:	0/0:	0/0:	0/0:	0/0:	0/0:	0/0:	0/0:	0/0:	0/0:	0/0:	0/0:	0/0:	0/0:	0/0:	0/0:	0/0:	0/0:	0/0:	0/0:	0/0:	0/0:	0/0:	0/0:	0/0:	0/0:	0/0:	0/0:	0/0:	0/0:	0/0:	0/0:
A01	112116171	.	C	T	182	.	DP=3721;VDB=0.793731;SGB=70.7789;RPB=0.908184;MQB=1;MQSB=1;BQB=0.818909;MQ0F=0;ICB=0.496241;HOB=0.0150367;AC=2;AN=264;DP4=1789,1805,11,10;MQ=60;ANN=T|upstream_gene_variant|MODIFIER|Gohir.A01G189900|Gohir.A01G189900.v3.1|transcript|Gohir.A01G189900.1.v3.1|protein_coding||c.-4996G>A|||||4857|,T|intergenic_region|MODIFIER|Gohir.A01G189900-Gohir.A01G190000|Gohir.A01G189900.v3.1-Gohir.A01G190000.v3.1|…	GT:PL	0/0:	0/0:	0/0:	0/0:	0/0:	1/1:	0/0:	0/0:	0/0:	0/0:	0/0:	0/0:	0/0:	0/0:	0/0:	0/0:	0/0:	0/0:	0/0:	0/0:	0/0:	0/0:	0/0:	0/0:	0/0:	0/0:	0/0:	0/0:	0/0:	0/0:	0/0:	0/0:	0/0:	0/0:	0/0:	0/0:	0/0:	0/0:	0/0:	0/0:	0/0:
A01	112116460	.	ATTTT	ATTTTT	182	.	INDEL;IDV=26;IMF=0.928571;DP=3720;VDB=0.75417;SGB=97.9585;MQSB=1;MQ0F=0;ICB=0.496241;HOB=0.0150367;AC=2;AN=264;DP4=1621,1828,13,15;MQ=60;ANN=ATTTTT|intergenic_region|MODIFIER|Gohir.A01G189900-Gohir.A01G190000|Gohir.A01G189900.v3.1-Gohir.A01G190000.v3.1|intergenic_region|Gohir.A01G189900.v3.1-Gohir.A01G190000.v3.1|||n.112116464_112116465insT||||||	GT:PL	0/0:	0/0:	0/0:	0/0:	0/0:	1/1:	0/0:	0/0:	0/0:	0/0:	0/0:	0/0:	0/0:	0/0:	0/0:	0/0:	0/0:	0/0:	0/0:	0/0:	0/0:	0/0:	0/0:	0/0:	0/0:	0/0:	0/0:	0/0:	0/0:	0/0:	0/0:	0/0:	0/0:	0/0:	0/0:	0/0:	0/0:	0/0:	0/0:	0/0:	0/0:
A01	112116993	.	T	C	182	.	DP=3217;VDB=0.758021;SGB=65.0795;RPB=0.870641;MQB=1;MQSB=1;BQB=0.215597;MQ0F=0;ICB=0.496241;HOB=0.0150367;AC=2;AN=264;DP4=1689,1386,18,10;MQ=60;ANN=C|intergenic_region|MODIFIER|Gohir.A01G189900-Gohir.A01G190000|Gohir.A01G189900.v3.1-Gohir.A01G190000.v3.1|intergenic_region|Gohir.A01G189900.v3.1-Gohir.A01G190000.v3.1|||n.112116993T>C||||||	GT:PL	0/0:	0/0:	0/0:	0/0:	0/0:	1/1:	0/0:	0/0:	0/0:	0/0:	0/0:	0/0:	0/0:	0/0:	0/0:	0/0:	0/0:	0/0:	0/0:	0/0:	0/0:	0/0:	0/0:	0/0:	0/0:	0/0:	0/0:	0/0:	0/0:	0/0:	0/0:	0/0:	0/0:	0/0:	0/0:	0/0:	0/0:	0/0:	0/0:	0/0:	0/0:
A01	112117071	.	C	A	4.43823	.	DP=3605;VDB=0.748679;SGB=0.938276;RPB=0.968176;MQB=1;MQSB=1;BQB=0.85131;MQ0F=0;ICB=5.76095e-05;HOB=2.86961e-05;AC=1;AN=264;DP4=1828,1693,0,3;MQ=60;ANN=A|intergenic_region|MODIFIER|Gohir.A01G189900-Gohir.A01G190000|Gohir.A01G189900.v3.1-Gohir.A01G190000.v3.1|intergenic_region|Gohir.A01G189900.v3.1-Gohir.A01G190000.v3.1|||n.112117071C>A||||||	GT:PL	0/0:	0/0:	0/0:	0/0:	0/0:	0/0:	0/0:	0/0:	0/0:	0/0:	0/0:	0/0:	0/0:	0/0:	0/0:	0/0:	0/0:	0/0:	0/0:	0/0:	0/0:	0/0:	0/0:	0/0:	0/0:	0/0:	0/0:	0/0:	0/0:	0/0:	0/0:	0/0:	0/0:	0/0:	0/0:	0/0:	0/0:	0/0:	0/0:	0/0:	0/0:
A01	112117166	.	CATATATA	CATATA	573	.	INDEL;IDV=18;IMF=0.857143;DP=3447;VDB=0.393805;SGB=84.6683;MQSB=1;MQ0F=0;ICB=0.35478;HOB=0.0288969;AC=7;AN=264;DP4=1670,1504,25,15;MQ=60;ANN=CATATA|intergenic_region|MODIFIER|Gohir.A01G189900-Gohir.A01G190000|Gohir.A01G189900.v3.1-Gohir.A01G190000.v3.1|intergenic_region|Gohir.A01G189900.v3.1-Gohir.A01G190000.v3.1|||n.112117172_112117173delTA||||||	GT:PL	0/0:	0/0:	0/0:	0/0:	0/0:	0/0:	0/1:	0/0:	0/0:	0/0:	0/0:	0/0:	0/0:	0/0:	0/0:	0/0:	0/0:	0/0:	0/0:	0/0:	0/0:	0/0:	0/0:	0/0:	0/0:	0/0:	0/0:	0/0:	0/0:	0/0:	0/0:	0/0:	0/0:	0/0:	0/0:	0/0:	0/0:	0/0:	0/0:	0/0:	0/0:
A01	112117253	.	C	A	182	.	DP=3489;VDB=0.68596;SGB=47.7827;RPB=0.95404;MQB=1;MQSB=1;BQB=0.784057;MQ0F=0;ICB=0.496241;HOB=0.0150367;AC=2;AN=264;DP4=1523,1841,8,14;MQ=60;ANN=A|intergenic_region|MODIFIER|Gohir.A01G189900-Gohir.A01G190000|Gohir.A01G189900.v3.1-Gohir.A01G190000.v3.1|intergenic_region|Gohir.A01G189900.v3.1-Gohir.A01G190000.v3.1|||n.112117253C>A||||||	GT:PL	0/0:	0/0:	0/0:	0/0:	0/0:	1/1:	0/0:	0/0:	0/0:	0/0:	0/0:	0/0:	0/0:	0/0:	0/0:	0/0:	0/0:	0/0:	0/0:	0/0:	0/0:	0/0:	0/0:	0/0:	0/0:	0/0:	0/0:	0/0:	0/0:	0/0:	0/0:	0/0:	0/0:	0/0:	0/0:	0/0:	0/0:	0/0:	0/0:	0/0:	0/0:
A01	112117297	.	C	T	198	.	DP=3323;VDB=0.277833;SGB=30.3177;RPB=0.561363;MQB=1;MQSB=1;BQB=0.688042;MQ0F=0;ICB=0.66421;HOB=0.0148933;AC=3;AN=264;DP4=1425,1765,12,15;MQ=60;ANN=T|intergenic_region|MODIFIER|Gohir.A01G189900-Gohir.A01G190000|Gohir.A01G189900.v3.1-Gohir.A01G190000.v3.1|intergenic_region|Gohir.A01G189900.v3.1-Gohir.A01G190000.v3.1|||n.112117297C>T||||||	GT:PL	0/0:	0/0:	0/0:	0/1:	0/0:	1/1:	0/0:	0/0:	0/0:	0/0:	0/0:	0/0:	0/0:	0/0:	0/0:	0/0:	0/0:	0/0:	0/0:	0/0:	0/0:	0/0:	0/0:	0/0:	0/0:	0/0:	0/0:	0/0:	0/0:	0/0:	0/0:	0/0:	0/0:	0/0:	0/0:	0/0:	0/0:	0/0:	0/0:	0/0:	0/0:
A01	112117301	.	T	C	197	.	DP=3330;VDB=0.30678;SGB=-33.6747;RPB=0.960367;MQB=1;MQSB=1;BQB=0.704436;MQ0F=0;ICB=0.66421;HOB=0.0148933;AC=3;AN=264;DP4=1423,1740,10,19;MQ=60;ANN=C|intergenic_region|MODIFIER|Gohir.A01G189900-Gohir.A01G190000|Gohir.A01G189900.v3.1-Gohir.A01G190000.v3.1|intergenic_region|Gohir.A01G189900.v3.1-Gohir.A01G190000.v3.1|||n.112117301T>C||||||	GT:PL	0/0:	0/0:	0/0:	0/1:	0/0:	1/1:	0/0:	0/0:	0/0:	0/0:	0/0:	0/0:	0/0:	0/0:	0/0:	0/0:	0/0:	0/0:	0/0:	0/0:	0/0:	0/0:	0/0:	0/0:	0/0:	0/0:	0/0:	0/0:	0/0:	0/0:	0/0:	0/0:	0/0:	0/0:	0/0:	0/0:	0/0:	0/0:	0/0:	0/0:	0/0:
A01	112117421	.	A	T	193	.	DP=3110;VDB=0.852153;SGB=19.0209;RPB=0.408387;MQB=1;MQSB=1;BQB=0.43074;MQ0F=0;ICB=0.66421;HOB=0.0148933;AC=3;AN=264;DP4=1442,1548,10,11;MQ=60;ANN=T|intergenic_region|MODIFIER|Gohir.A01G189900-Gohir.A01G190000|Gohir.A01G189900.v3.1-Gohir.A01G190000.v3.1|intergenic_region|Gohir.A01G189900.v3.1-Gohir.A01G190000.v3.1|||n.112117421A>T||||||	GT:PL	0/0:	0/0:	0/0:	0/1:	0/0:	1/1:	0/0:	0/0:	0/0:	0/0:	0/0:	0/0:	0/0:	0/0:	0/0:	0/0:	0/0:	0/0:	0/0:	0/0:	0/0:	0/0:	0/0:	0/0:	0/0:	0/0:	0/0:	0/0:	0/0:	0/0:	0/0:	0/0:	0/0:	0/0:	0/0:	0/0:	0/0:	0/0:	0/0:	0/0:	0/0:
A01	112117516	.	A	C	207	.	DP=3098;VDB=0.191597;SGB=-2.44408;RPB=0.718681;MQB=1;MQSB=1;BQB=0.281781;MQ0F=0;ICB=0.66421;HOB=0.0148933;AC=3;AN=264;DP4=1593,1359,6,20;MQ=60;ANN=C|intergenic_region|MODIFIER|Gohir.A01G189900-Gohir.A01G190000|Gohir.A01G189900.v3.1-Gohir.A01G190000.v3.1|intergenic_region|Gohir.A01G189900.v3.1-Gohir.A01G190000.v3.1|||n.112117516A>C||||||	GT:PL	0/0:	0/0:	0/0:	0/1:	0/0:	1/1:	0/0:	0/0:	0/0:	0/0:	0/0:	0/0:	0/0:	0/0:	0/0:	0/0:	0/0:	0/0:	0/0:	0/0:	0/0:	0/0:	0/0:	0/0:	0/0:	0/0:	0/0:	0/0:	0/0:	0/0:	0/0:	0/0:	0/0:	0/0:	0/0:	0/0:	0/0:	0/0:	0/0:	0/0:	0/0:
A01	112117662	.	T	C	49.4947	.	DP=3189;VDB=0.522837;SGB=4.78975;RPB=0.999587;MQB=1;MQSB=1;BQB=0.708839;MQ0F=0;ICB=5.76095e-05;HOB=2.86961e-05;AC=1;AN=264;DP4=1718,1383,2,2;MQ=60;ANN=C|intergenic_region|MODIFIER|Gohir.A01G189900-Gohir.A01G190000|Gohir.A01G189900.v3.1-Gohir.A01G190000.v3.1|intergenic_region|Gohir.A01G189900.v3.1-Gohir.A01G190000.v3.1|||n.112117662T>C||||||	GT:PL	0/0:	0/0:	0/0:	0/0:	0/0:	0/1:	0/0:	0/0:	0/0:	0/0:	0/0:	0/0:	0/0:	0/0:	0/0:	0/0:	0/0:	0/0:	0/0:	0/0:	0/0:	0/0:	0/0:	0/0:	0/0:	0/0:	0/0:	0/0:	0/0:	0/0:	0/0:	0/0:	0/0:	0/0:	0/0:	0/0:	0/0:	0/0:	0/0:	0/0:	0/0:
A01	112118051	.	C	T	13.5397	.	DP=3150;VDB=0.106137;SGB=-4.08947;RPB=0.334252;MQB=1;MQSB=1;BQB=0.795863;MQ0F=0;ICB=5.76095e-05;HOB=2.86961e-05;AC=1;AN=264;DP4=1430,1624,1,3;MQ=60;ANN=T|intergenic_region|MODIFIER|Gohir.A01G189900-Gohir.A01G190000|Gohir.A01G189900.v3.1-Gohir.A01G190000.v3.1|intergenic_region|Gohir.A01G189900.v3.1-Gohir.A01G190000.v3.1|||n.112118051C>T||||||	GT:PL	0/0:	0/0:	0/0:	0/0:	0/0:	0/1:	0/0:	0/0:	0/0:	0/0:	0/0:	0/0:	0/0:	0/0:	0/0:	0/0:	0/0:	0/0:	0/0:	0/0:	0/0:	0/0:	0/0:	0/0:	0/0:	0/0:	0/0:	0/0:	0/0:	0/0:	0/0:	0/0:	0/0:	0/0:	0/0:	0/0:	0/0:	0/0:	0/0:	0/0:	0/0:
A01	112118401	.	A	C	229	.	DP=3070;VDB=0.207427;SGB=-11.2721;RPB=0.577901;MQB=1;MQSB=1;BQB=0.91334;MQ0F=0;ICB=0.66421;HOB=0.0148933;AC=3;AN=264;DP4=1743,1214,7,9;MQ=60;ANN=C|intergenic_region|MODIFIER|Gohir.A01G189900-Gohir.A01G190000|Gohir.A01G189900.v3.1-Gohir.A01G190000.v3.1|intergenic_region|Gohir.A01G189900.v3.1-Gohir.A01G190000.v3.1|||n.112118401A>C||||||	GT:PL	0/0:	0/0:	0/0:	0/1:	0/0:	1/1:	0/0:	0/0:	0/0:	0/0:	0/0:	0/0:	0/0:	0/0:	0/0:	0/0:	0/0:	0/0:	0/0:	0/0:	0/0:	0/0:	0/0:	0/0:	0/0:	0/0:	0/0:	0/0:	0/0:	0/0:	0/0:	0/0:	0/0:	0/0:	0/0:	0/0:	0/0:	0/0:	0/0:	0/0:	0/0:
A01	112118860	.	C	T	182	.	DP=2915;VDB=0.563282;SGB=101.841;RPB=0.97679;MQB=1;MQSB=1;BQB=0.0180278;MQ0F=0;ICB=0.496241;HOB=0.0150367;AC=2;AN=264;DP4=1613,1174,10,19;MQ=60;ANN=T|intergenic_region|MODIFIER|Gohir.A01G189900-Gohir.A01G190000|Gohir.A01G189900.v3.1-Gohir.A01G190000.v3.1|intergenic_region|Gohir.A01G189900.v3.1-Gohir.A01G190000.v3.1|||n.112118860C>T||||||	GT:PL	0/0:	0/0:	0/0:	0/0:	0/0:	1/1:	0/0:	0/0:	0/0:	0/0:	0/0:	0/0:	0/0:	0/0:	0/0:	0/0:	0/0:	0/0:	0/0:	0/0:	0/0:	0/0:	0/0:	0/0:	0/0:	0/0:	0/0:	0/0:	0/0:	0/0:	0/0:	0/0:	0/0:	0/0:	0/0:	0/0:	0/0:	0/0:	0/0:	0/0:	0/0:
A01	112118884	.	G	A	182	.	DP=3011;VDB=0.0179022;SGB=101.841;RPB=0.635981;MQB=1;MQSB=1;BQB=0.0130313;MQ0F=0;ICB=0.496241;HOB=0.0150367;AC=2;AN=264;DP4=1680,1186,11,18;MQ=60;ANN=A|intergenic_region|MODIFIER|Gohir.A01G189900-Gohir.A01G190000|Gohir.A01G189900.v3.1-Gohir.A01G190000.v3.1|intergenic_region|Gohir.A01G189900.v3.1-Gohir.A01G190000.v3.1|||n.112118884G>A||||||	GT:PL	0/0:	0/0:	0/0:	0/0:	0/0:	1/1:	0/0:	0/0:	0/0:	0/0:	0/0:	0/0:	0/0:	0/0:	0/0:	0/0:	0/0:	0/0:	0/0:	0/0:	0/0:	0/0:	0/0:	0/0:	0/0:	0/0:	0/0:	0/0:	0/0:	0/0:	0/0:	0/0:	0/0:	0/0:	0/0:	0/0:	0/0:	0/0:	0/0:	0/0:	0/0:
A01	112119156	.	G	A	182	.	DP=3746;VDB=0.727601;SGB=-0.678479;RPB=0.995278;MQB=1;MQSB=1;BQB=0.00921476;MQ0F=0;ICB=0.496241;HOB=0.0150367;AC=2;AN=264;DP4=1911,1691,18,10;MQ=60;ANN=A|intergenic_region|MODIFIER|Gohir.A01G189900-Gohir.A01G190000|Gohir.A01G189900.v3.1-Gohir.A01G190000.v3.1|intergenic_region|Gohir.A01G189900.v3.1-Gohir.A01G190000.v3.1|||n.112119156G>A||||||	GT:PL	0/0:	0/0:	0/0:	0/0:	0/0:	1/1:	0/0:	0/0:	0/0:	0/0:	0/0:	0/0:	0/0:	0/0:	0/0:	0/0:	0/0:	0/0:	0/0:	0/0:	0/0:	0/0:	0/0:	0/0:	0/0:	0/0:	0/0:	0/0:	0/0:	0/0:	0/0:	0/0:	0/0:	0/0:	0/0:	0/0:	0/0:	0/0:	0/0:	0/0:	0/0:
A01	112119195	.	C	G	194	.	DP=3703;VDB=0.0667589;SGB=1.96993;RPB=0.983693;MQB=1;MQSB=1;BQB=0.275727;MQ0F=0;ICB=0.66421;HOB=0.0148933;AC=3;AN=264;DP4=1925,1641,20,11;MQ=60;ANN=G|intergenic_region|MODIFIER|Gohir.A01G189900-Gohir.A01G190000|Gohir.A01G189900.v3.1-Gohir.A01G190000.v3.1|intergenic_region|Gohir.A01G189900.v3.1-Gohir.A01G190000.v3.1|||n.112119195C>G||||||	GT:PL	0/0:	0/0:	0/0:	0/1:	0/0:	1/1:	0/0:	0/0:	0/0:	0/0:	0/0:	0/0:	0/0:	0/0:	0/0:	0/0:	0/0:	0/0:	0/0:	0/0:	0/0:	0/0:	0/0:	0/0:	0/0:	0/0:	0/0:	0/0:	0/0:	0/0:	0/0:	0/0:	0/0:	0/0:	0/0:	0/0:	0/0:	0/0:	0/0:	0/0:	0/0:
A01	112119294	.	T	G	291	.	DP=3617;VDB=0.582894;SGB=53.5483;RPB=0.321902;MQB=1;MQSB=1;BQB=0.200788;MQ0F=0;ICB=0.66421;HOB=0.0148933;AC=3;AN=264;DP4=1687,1792,9,15;MQ=60;ANN=G|intergenic_region|MODIFIER|Gohir.A01G189900-Gohir.A01G190000|Gohir.A01G189900.v3.1-Gohir.A01G190000.v3.1|intergenic_region|Gohir.A01G189900.v3.1-Gohir.A01G190000.v3.1|||n.112119294T>G||||||	GT:PL	0/0:	0/0:	0/0:	0/1:	0/0:	1/1:	0/0:	0/0:	0/0:	0/0:	0/0:	0/0:	0/0:	0/0:	0/0:	0/0:	0/0:	0/0:	0/0:	0/0:	0/0:	0/0:	0/0:	0/0:	0/0:	0/0:	0/0:	0/0:	0/0:	0/0:	0/0:	0/0:	0/0:	0/0:	0/0:	0/0:	0/0:	0/0:	0/0:	0/0:	0/0:
A01	112119490	.	T	C	170	.	DP=3208;VDB=0.479045;SGB=35.8337;RPB=0.950834;MQB=0.999879;MQSB=0.964527;BQB=0.9634;MQ0F=0;ICB=0.496241;HOB=0.0150367;AC=2;AN=264;DP4=1425,1650,3,9;MQ=59;ANN=C|intergenic_region|MODIFIER|Gohir.A01G189900-Gohir.A01G190000|Gohir.A01G189900.v3.1-Gohir.A01G190000.v3.1|intergenic_region|Gohir.A01G189900.v3.1-Gohir.A01G190000.v3.1|||n.112119490T>C||||||	GT:PL	0/0:	0/0:	0/0:	0/0:	0/0:	1/1:	0/0:	0/0:	0/0:	0/0:	0/0:	0/0:	0/0:	0/0:	0/0:	0/0:	0/0:	0/0:	0/0:	0/0:	0/0:	0/0:	0/0:	0/0:	0/0:	0/0:	0/0:	0/0:	0/0:	0/0:	0/0:	0/0:	0/0:	0/0:	0/0:	0/0:	0/0:	0/0:	0/0:	0/0:	0/0:
A01	112119552	.	G	C	89	.	DP=2992;VDB=0.0361612;SGB=-31.5651;RPB=0.480148;MQB=0.737913;MQSB=0.117793;BQB=0.608226;MQ0F=0.00300802;ICB=5.76095e-05;HOB=2.86961e-05;AC=1;AN=264;DP4=1346,1543,1,10;MQ=57;ANN=C|intergenic_region|MODIFIER|Gohir.A01G189900-Gohir.A01G190000|Gohir.A01G189900.v3.1-Gohir.A01G190000.v3.1|intergenic_region|Gohir.A01G189900.v3.1-Gohir.A01G190000.v3.1|||n.112119552G>C||||||	GT:PL	0/0:	0/0:	0/0:	0/0:	0/0:	0/1:	0/0:	0/0:	0/0:	0/0:	0/0:	0/0:	0/0:	0/0:	0/0:	0/0:	0/0:	0/0:	0/0:	0/0:	0/0:	0/0:	0/0:	0/0:	0/0:	0/0:	0/0:	0/0:	0/0:	0/0:	0/0:	0/0:	0/0:	0/0:	0/0:	0/0:	0/0:	0/0:	0/0:	0/0:	0/0:
A01	112120019	.	T	C	27.0646	.	DP=2995;VDB=1.52991e-05;SGB=-794.891;RPB=0.000187464;MQB=0.0166009;MQSB=0.980346;BQB=0.140605;MQ0F=0.0033389;ICB=0.000953859;HOB=0.000459137;AC=4;AN=264;DP4=1837,919,35,45;MQ=59;ANN=C|intergenic_region|MODIFIER|Gohir.A01G189900-Gohir.A01G190000|Gohir.A01G189900.v3.1-Gohir.A01G190000.v3.1|intergenic_region|Gohir.A01G189900.v3.1-Gohir.A01G190000.v3.1|||n.112120019T>C||||||	GT:PL	0/0:	0/0:	0/0:	0/0:	0/0:	0/0:	0/0:	0/0:	0/0:	0/0:	0/0:	0/0:	0/0:	0/0:	0/0:	0/0:	0/0:	0/0:	0/0:	0/0:	0/0:	0/0:	0/0:	0/0:	0/0:	0/0:	0/0:	0/0:	0/0:	0/0:	0/0:	0/0:	0/0:	0/0:	0/0:	0/0:	0/0:	0/0:	0/0:	0/0:	0/0:
A01	112120037	.	C	T	73	.	DP=2961;VDB=0.00482351;SGB=-677.485;RPB=0.000371832;MQB=0.252491;MQSB=0.95097;BQB=0.422034;MQ0F=0.00371496;ICB=0.0039961;HOB=0.00183655;AC=8;AN=264;DP4=1743,1016,23,57;MQ=58;ANN=T|intergenic_region|MODIFIER|Gohir.A01G189900-Gohir.A01G190000|Gohir.A01G189900.v3.1-Gohir.A01G190000.v3.1|intergenic_region|Gohir.A01G189900.v3.1-Gohir.A01G190000.v3.1|||n.112120037C>T||||||	GT:PL	0/0:	0/0:	0/0:	0/0:	0/0:	0/0:	0/0:	0/0:	0/0:	0/0:	0/0:	0/0:	0/0:	0/0:	0/0:	0/0:	0/0:	0/0:	0/0:	0/0:	0/0:	0/0:	0/0:	0/0:	0/0:	0/0:	0/0:	0/0:	0/0:	0/0:	0/0:	0/0:	0/0:	0/0:	0/0:	0/0:	0/0:	0/0:	0/0:	0/0:	0/0:
A01	112120080	.	A	G	110	.	DP=2865;VDB=4.81509e-06;SGB=-528.525;RPB=0.152645;MQB=0.99358;MQSB=3.10784e-06;BQB=0.0686789;MQ0F=0.00837696;ICB=0.0039961;HOB=0.00183655;AC=8;AN=264;DP4=1490,1167,13,57;MQ=51;ANN=G|intergenic_region|MODIFIER|Gohir.A01G189900-Gohir.A01G190000|Gohir.A01G189900.v3.1-Gohir.A01G190000.v3.1|intergenic_region|Gohir.A01G189900.v3.1-Gohir.A01G190000.v3.1|||n.112120080A>G||||||	GT:PL	0/0:	0/0:	0/0:	0/0:	0/0:	0/0:	0/1:	0/0:	0/0:	0/0:	0/0:	0/0:	0/0:	0/0:	0/0:	0/0:	0/0:	0/0:	0/0:	0/0:	0/0:	0/0:	0/0:	0/1:	0/1:	0/0:	0/0:	0/0:	0/0:	0/0:	0/0:	0/0:	0/0:	0/0:	0/0:	0/0:	0/0:	0/0:	0/0:	0/0:	0/0:
A01	112120112	.	A	C	7.52926	.	DP=2773;VDB=0.0997851;SGB=-417.869;RPB=6.95488e-05;MQB=0.409866;MQSB=0.000491607;BQB=0.410321;MQ0F=0.0115398;ICB=0.000953859;HOB=0.000459137;AC=4;AN=264;DP4=1297,1327,5,45;MQ=44;ANN=C|intergenic_region|MODIFIER|Gohir.A01G189900-Gohir.A01G190000|Gohir.A01G189900.v3.1-Gohir.A01G190000.v3.1|intergenic_region|Gohir.A01G189900.v3.1-Gohir.A01G190000.v3.1|||n.112120112A>C||||||	GT:PL	0/0:	0/0:	0/0:	0/0:	0/0:	0/0:	0/0:	0/0:	0/0:	0/0:	0/0:	0/0:	0/0:	0/0:	0/0:	0/0:	0/0:	0/0:	0/0:	0/0:	0/0:	0/0:	0/0:	0/1:	0/1:	0/0:	0/0:	0/0:	0/0:	0/0:	0/0:	0/0:	0/0:	0/0:	0/0:	0/0:	0/0:	0/0:	0/0:	0/0:	0/0:
A01	112120425	.	G	C	108	.	DP=3665;VDB=0.0965275;SGB=-31.7995;RPB=0.999955;MQB=0.9996;MQSB=1.87967e-15;BQB=0.500163;MQ0F=0.00163711;ICB=5.76095e-05;HOB=2.86961e-05;AC=1;AN=264;DP4=1845,1696,7,6;MQ=55;ANN=C|intergenic_region|MODIFIER|Gohir.A01G189900-Gohir.A01G190000|Gohir.A01G189900.v3.1-Gohir.A01G190000.v3.1|intergenic_region|Gohir.A01G189900.v3.1-Gohir.A01G190000.v3.1|||n.112120425G>C||||||	GT:PL	0/0:	0/0:	0/0:	0/0:	0/0:	0/1:	0/0:	0/0:	0/0:	0/0:	0/0:	0/0:	0/0:	0/0:	0/0:	0/0:	0/0:	0/0:	0/0:	0/0:	0/0:	0/0:	0/0:	0/0:	0/0:	0/0:	0/0:	0/0:	0/0:	0/0:	0/0:	0/0:	0/0:	0/0:	0/0:	0/0:	0/0:	0/0:	0/0:	0/0:	0/0:
A01	112120510	.	A	G	46.8773	.	DP=3543;VDB=0.00311312;SGB=-207.3;RPB=4.94733e-05;MQB=0.454992;MQSB=0.992324;BQB=0.38812;MQ0F=0.000282247;ICB=5.84941e-05;HOB=2.91358e-05;AC=1;AN=262;DP4=1790,1618,4,13;MQ=59;ANN=G|intergenic_region|MODIFIER|Gohir.A01G189900-Gohir.A01G190000|Gohir.A01G189900.v3.1-Gohir.A01G190000.v3.1|intergenic_region|Gohir.A01G189900.v3.1-Gohir.A01G190000.v3.1|||n.112120510A>G||||||	GT:PL	0/0:	0/0:	0/0:	0/0:	0/0:	./.:	0/0:	0/0:	0/0:	0/0:	0/0:	0/0:	0/0:	0/0:	0/0:	0/0:	0/0:	0/0:	0/0:	0/0:	0/0:	0/0:	0/0:	0/0:	0/0:	0/0:	0/0:	0/0:	0/0:	0/0:	0/0:	0/0:	0/0:	0/0:	0/0:	0/0:	0/0:	0/0:	0/0:	0/0:	0/0:
A01	112120524	.	T	C	112	.	DP=3505;VDB=0.898163;SGB=-726.966;RPB=0.904455;MQB=0.604504;MQSB=0.992052;BQB=0.884624;MQ0F=0.000285307;ICB=0.000233073;HOB=0.000114784;AC=2;AN=264;DP4=1760,1554,14,33;MQ=59;ANN=C|intergenic_region|MODIFIER|Gohir.A01G189900-Gohir.A01G190000|Gohir.A01G189900.v3.1-Gohir.A01G190000.v3.1|intergenic_region|Gohir.A01G189900.v3.1-Gohir.A01G190000.v3.1|||n.112120524T>C||||||	GT:PL	0/0:	0/0:	0/0:	0/0:	0/0:	0/1:	0/0:	0/0:	0/0:	0/0:	0/0:	0/0:	0/0:	0/0:	0/0:	0/0:	0/0:	0/0:	0/0:	0/0:	0/0:	0/0:	0/0:	0/0:	0/0:	0/0:	0/0:	0/0:	0/0:	0/0:	0/0:	0/0:	0/0:	0/0:	0/0:	0/0:	0/0:	0/0:	0/0:	0/0:	0/0:
A01	112120604	.	T	G	183	.	DP=3572;VDB=0.230481;SGB=24.7203;RPB=0.997771;MQB=1;MQSB=1;BQB=0.495202;MQ0F=0;ICB=0.496241;HOB=0.0150367;AC=2;AN=264;DP4=1742,1715,10,4;MQ=60;ANN=G|intergenic_region|MODIFIER|Gohir.A01G189900-Gohir.A01G190000|Gohir.A01G189900.v3.1-Gohir.A01G190000.v3.1|intergenic_region|Gohir.A01G189900.v3.1-Gohir.A01G190000.v3.1|||n.112120604T>G||||||	GT:PL	0/0:	0/0:	0/0:	0/0:	0/0:	1/1:	0/0:	0/0:	0/0:	0/0:	0/0:	0/0:	0/0:	0/0:	0/0:	0/0:	0/0:	0/0:	0/0:	0/0:	0/0:	0/0:	0/0:	0/0:	0/0:	0/0:	0/0:	0/0:	0/0:	0/0:	0/0:	0/0:	0/0:	0/0:	0/0:	0/0:	0/0:	0/0:	0/0:	0/0:	0/0:
A01	112120627	.	C	A	149	.	DP=3646;VDB=0.101528;SGB=-31.7995;RPB=0.620122;MQB=1;MQSB=1;BQB=0.324116;MQ0F=0;ICB=0.496241;HOB=0.0150367;AC=2;AN=264;DP4=1758,1777,7,6;MQ=60;ANN=A|intergenic_region|MODIFIER|Gohir.A01G189900-Gohir.A01G190000|Gohir.A01G189900.v3.1-Gohir.A01G190000.v3.1|intergenic_region|Gohir.A01G189900.v3.1-Gohir.A01G190000.v3.1|||n.112120627C>A||||||	GT:PL	0/0:	0/0:	0/0:	0/0:	0/0:	1/1:	0/0:	0/0:	0/0:	0/0:	0/0:	0/0:	0/0:	0/0:	0/0:	0/0:	0/0:	0/0:	0/0:	0/0:	0/0:	0/0:	0/0:	0/0:	0/0:	0/0:	0/0:	0/0:	0/0:	0/0:	0/0:	0/0:	0/0:	0/0:	0/0:	0/0:	0/0:	0/0:	0/0:	0/0:	0/0:
A01	112120695	.	T	C	179	.	DP=3679;VDB=0.0918141;SGB=-55.2645;RPB=0.00611578;MQB=0.920451;MQSB=0.999632;BQB=0.118878;MQ0F=0.000271813;ICB=0.496241;HOB=0.0150367;AC=2;AN=264;DP4=1896,1668,10,8;MQ=59;ANN=C|intergenic_region|MODIFIER|Gohir.A01G189900-Gohir.A01G190000|Gohir.A01G189900.v3.1-Gohir.A01G190000.v3.1|intergenic_region|Gohir.A01G189900.v3.1-Gohir.A01G190000.v3.1|||n.112120695T>C||||||	GT:PL	0/0:	0/0:	0/0:	0/0:	0/0:	1/1:	0/0:	0/0:	0/0:	0/0:	0/0:	0/0:	0/0:	0/0:	0/0:	0/0:	0/0:	0/0:	0/0:	0/0:	0/0:	0/0:	0/0:	0/0:	0/0:	0/0:	0/0:	0/0:	0/0:	0/0:	0/0:	0/0:	0/0:	0/0:	0/0:	0/0:	0/0:	0/0:	0/0:	0/0:	0/0:
A01	112120811	.	G	A	124	.	DP=3556;VDB=0.294276;SGB=13.1892;RPB=0.069306;MQB=0.867224;MQSB=0.973056;BQB=0.225605;MQ0F=0.000843645;ICB=5.76095e-05;HOB=2.86961e-05;AC=1;AN=264;DP4=1743,1727,3,7;MQ=59;ANN=A|intergenic_region|MODIFIER|Gohir.A01G189900-Gohir.A01G190000|Gohir.A01G189900.v3.1-Gohir.A01G190000.v3.1|intergenic_region|Gohir.A01G189900.v3.1-Gohir.A01G190000.v3.1|||n.112120811G>A||||||	GT:PL	0/0:	0/0:	0/0:	0/0:	0/0:	0/1:	0/0:	0/0:	0/0:	0/0:	0/0:	0/0:	0/0:	0/0:	0/0:	0/0:	0/0:	0/0:	0/0:	0/0:	0/0:	0/0:	0/0:	0/0:	0/0:	0/0:	0/0:	0/0:	0/0:	0/0:	0/0:	0/0:	0/0:	0/0:	0/0:	0/0:	0/0:	0/0:	0/0:	0/0:	0/0:
A01	112120866	.	T	G	182	.	DP=3607;VDB=0.662473;SGB=-58.6161;RPB=0.988552;MQB=0.931482;MQSB=0.999622;BQB=0.662491;MQ0F=0.000277239;ICB=0.496241;HOB=0.0150367;AC=2;AN=264;DP4=1625,1846,11,10;MQ=59;ANN=G|intergenic_region|MODIFIER|Gohir.A01G189900-Gohir.A01G190000|Gohir.A01G189900.v3.1-Gohir.A01G190000.v3.1|intergenic_region|Gohir.A01G189900.v3.1-Gohir.A01G190000.v3.1|||n.112120866T>G||||||	GT:PL	0/0:	0/0:	0/0:	0/0:	0/0:	1/1:	0/0:	0/0:	0/0:	0/0:	0/0:	0/0:	0/0:	0/0:	0/0:	0/0:	0/0:	0/0:	0/0:	0/0:	0/0:	0/0:	0/0:	0/0:	0/0:	0/0:	0/0:	0/0:	0/0:	0/0:	0/0:	0/0:	0/0:	0/0:	0/0:	0/0:	0/0:	0/0:	0/0:	0/0:	0/0:
A01	112121079	.	T	G	91	.	DP=3367;VDB=0.641167;SGB=-69.6747;RPB=0.467929;MQB=1;MQSB=1;BQB=0.57181;MQ0F=0;ICB=5.76095e-05;HOB=2.86961e-05;AC=1;AN=264;DP4=1636,1592,5,9;MQ=60;ANN=G|intergenic_region|MODIFIER|Gohir.A01G189900-Gohir.A01G190000|Gohir.A01G189900.v3.1-Gohir.A01G190000.v3.1|intergenic_region|Gohir.A01G189900.v3.1-Gohir.A01G190000.v3.1|||n.112121079T>G||||||	GT:PL	0/0:	0/0:	0/0:	0/0:	0/0:	0/1:	0/0:	0/0:	0/0:	0/0:	0/0:	0/0:	0/0:	0/0:	0/0:	0/0:	0/0:	0/0:	0/0:	0/0:	0/0:	0/0:	0/0:	0/0:	0/0:	0/0:	0/0:	0/0:	0/0:	0/0:	0/0:	0/0:	0/0:	0/0:	0/0:	0/0:	0/0:	0/0:	0/0:	0/0:	0/0:
A01	112121142	.	A	AAT	8.15619	.	INDEL;IDV=3;IMF=0.0769231;DP=3474;VDB=0.478722;SGB=-45.2096;MQSB=1;MQ0F=0;ICB=5.76095e-05;HOB=2.86961e-05;AC=1;AN=264;DP4=1647,1743,4,5;MQ=60;ANN=AAT|intergenic_region|MODIFIER|Gohir.A01G189900-Gohir.A01G190000|Gohir.A01G189900.v3.1-Gohir.A01G190000.v3.1|intergenic_region|Gohir.A01G189900.v3.1-Gohir.A01G190000.v3.1|||n.112121142_112121143insAT||||||	GT:PL	0/0:	0/0:	0/0:	0/0:	0/0:	0/0:	0/0:	0/0:	0/0:	0/0:	0/0:	0/0:	0/0:	0/0:	0/0:	0/0:	0/0:	0/0:	0/0:	0/0:	0/0:	0/0:	0/0:	0/0:	0/0:	0/0:	0/0:	0/0:	0/0:	0/0:	0/0:	0/0:	0/0:	0/0:	0/0:	0/0:	0/0:	0/1:	0/0:	0/0:	0/0:
A01	112121193	.	C	A	182	.	DP=3562;VDB=0.630906;SGB=26.5521;RPB=0.937637;MQB=0.999972;MQSB=0.996531;BQB=0.00652634;MQ0F=0;ICB=0.496241;HOB=0.0150367;AC=2;AN=264;DP4=1813,1623,17,8;MQ=59;ANN=A|intergenic_region|MODIFIER|Gohir.A01G189900-Gohir.A01G190000|Gohir.A01G189900.v3.1-Gohir.A01G190000.v3.1|intergenic_region|Gohir.A01G189900.v3.1-Gohir.A01G190000.v3.1|||n.112121193C>A||||||	GT:PL	0/0:	0/0:	0/0:	0/0:	0/0:	1/1:	0/0:	0/0:	0/0:	0/0:	0/0:	0/0:	0/0:	0/0:	0/0:	0/0:	0/0:	0/0:	0/0:	0/0:	0/0:	0/0:	0/0:	0/0:	0/0:	0/0:	0/0:	0/0:	0/0:	0/0:	0/0:	0/0:	0/0:	0/0:	0/0:	0/0:	0/0:	0/0:	0/0:	0/0:	0/0:
A01	112121267	.	G	A	182	.	DP=3573;VDB=0.129119;SGB=11.4897;RPB=0.531565;MQB=0.999998;MQSB=0.999482;BQB=0.997615;MQ0F=0;ICB=0.496241;HOB=0.0150367;AC=2;AN=264;DP4=1891,1577,13,4;MQ=59;ANN=A|intergenic_region|MODIFIER|Gohir.A01G189900-Gohir.A01G190000|Gohir.A01G189900.v3.1-Gohir.A01G190000.v3.1|intergenic_region|Gohir.A01G189900.v3.1-Gohir.A01G190000.v3.1|||n.112121267G>A||||||	GT:PL	0/0:	0/0:	0/0:	0/0:	0/0:	1/1:	0/0:	0/0:	0/0:	0/0:	0/0:	0/0:	0/0:	0/0:	0/0:	0/0:	0/0:	0/0:	0/0:	0/0:	0/0:	0/0:	0/0:	0/0:	0/0:	0/0:	0/0:	0/0:	0/0:	0/0:	0/0:	0/0:	0/0:	0/0:	0/0:	0/0:	0/0:	0/0:	0/0:	0/0:	0/0:
A01	112121969	.	G	A	151	.	DP=3535;VDB=0.00177524;SGB=31.9509;RPB=0.189333;MQB=0.977608;MQSB=0.00322318;BQB=0.920095;MQ0F=0.00113154;ICB=5.76095e-05;HOB=2.86961e-05;AC=1;AN=264;DP4=1597,1852,8,3;MQ=57;ANN=A|intergenic_region|MODIFIER|Gohir.A01G189900-Gohir.A01G190000|Gohir.A01G189900.v3.1-Gohir.A01G190000.v3.1|intergenic_region|Gohir.A01G189900.v3.1-Gohir.A01G190000.v3.1|||n.112121969G>A||||||	GT:PL	0/0:	0/0:	0/0:	0/0:	0/0:	0/1:	0/0:	0/0:	0/0:	0/0:	0/0:	0/0:	0/0:	0/0:	0/0:	0/0:	0/0:	0/0:	0/0:	0/0:	0/0:	0/0:	0/0:	0/0:	0/0:	0/0:	0/0:	0/0:	0/0:	0/0:	0/0:	0/0:	0/0:	0/0:	0/0:	0/0:	0/0:	0/0:	0/0:	0/0:	0/0:
A01	112122291	.	C	T	143	.	DP=3081;VDB=0.395707;SGB=38.0646;RPB=0.501755;MQB=0.999332;MQSB=0.930179;BQB=0.617459;MQ0F=0.00032457;ICB=5.76095e-05;HOB=2.86961e-05;AC=1;AN=264;DP4=1559,1421,6,3;MQ=59;ANN=T|intergenic_region|MODIFIER|Gohir.A01G189900-Gohir.A01G190000|Gohir.A01G189900.v3.1-Gohir.A01G190000.v3.1|intergenic_region|Gohir.A01G189900.v3.1-Gohir.A01G190000.v3.1|||n.112122291C>T||||||	GT:PL	0/0:	0/0:	0/0:	0/0:	0/0:	0/1:	0/0:	0/0:	0/0:	0/0:	0/0:	0/0:	0/0:	0/0:	0/0:	0/0:	0/0:	0/0:	0/0:	0/0:	0/0:	0/0:	0/0:	0/0:	0/0:	0/0:	0/0:	0/0:	0/0:	0/0:	0/0:	0/0:	0/0:	0/0:	0/0:	0/0:	0/0:	0/0:	0/0:	0/0:	0/0:
A01	112122498	.	G	A	10.6107	.	DP=3350;VDB=0.967556;SGB=-363.229;RPB=2.33812e-06;MQB=0.474364;MQSB=0;BQB=0.113985;MQ0F=0.00895522;ICB=0.000233073;HOB=0.000114784;AC=2;AN=264;DP4=1734,1468,38,4;MQ=33;ANN=A|intergenic_region|MODIFIER|Gohir.A01G189900-Gohir.A01G190000|Gohir.A01G189900.v3.1-Gohir.A01G190000.v3.1|intergenic_region|Gohir.A01G189900.v3.1-Gohir.A01G190000.v3.1|||n.112122498G>A||||||	GT:PL	0/0:	0/0:	0/0:	0/0:	0/0:	0/0:	0/0:	0/0:	0/0:	0/0:	0/0:	0/0:	0/0:	0/0:	0/0:	0/1:	0/0:	0/0:	0/0:	0/0:	0/0:	0/0:	0/0:	0/0:	0/0:	0/0:	0/0:	0/0:	0/0:	0/0:	0/0:	0/0:	0/0:	0/0:	0/0:	0/0:	0/0:	0/0:	0/0:	0/0:	0/0:
A01	112122531	.	G	A	177	.	DP=3310;VDB=2.29002e-12;SGB=-754.059;RPB=3.56062e-11;MQB=0.730332;MQSB=2.81479e-25;BQB=0.00970832;MQ0F=0.00755287;ICB=0.00302413;HOB=0.00140611;AC=7;AN=264;DP4=1720,1404,87,9;MQ=32;ANN=A|intergenic_region|MODIFIER|Gohir.A01G189900-Gohir.A01G190000|Gohir.A01G189900.v3.1-Gohir.A01G190000.v3.1|intergenic_region|Gohir.A01G189900.v3.1-Gohir.A01G190000.v3.1|||n.112122531G>A||||||	GT:PL	0/0:	0/0:	0/0:	0/0:	0/0:	0/1:	0/0:	0/0:	0/0:	0/0:	0/0:	0/0:	0/0:	0/0:	0/0:	0/1:	0/0:	0/1:	0/0:	0/0:	0/0:	0/0:	0/0:	0/0:	0/0:	0/0:	0/0:	0/0:	0/0:	0/0:	0/0:	0/1:	0/0:	0/0:	0/0:	0/0:	0/0:	0/0:	0/0:	0/0:	0/0:
A01	112122686	.	G	A	126	.	DP=3244;VDB=0.994185;SGB=-444.796;RPB=0.880818;MQB=0.17495;MQSB=0;BQB=0.248388;MQ0F=0.00832306;ICB=0.00150764;HOB=0.000717401;AC=5;AN=264;DP4=1583,1506,29,34;MQ=35;ANN=A|intergenic_region|MODIFIER|Gohir.A01G189900-Gohir.A01G190000|Gohir.A01G189900.v3.1-Gohir.A01G190000.v3.1|intergenic_region|Gohir.A01G189900.v3.1-Gohir.A01G190000.v3.1|||n.112122686G>A||||||	GT:PL	0/0:	0/0:	0/0:	0/0:	0/0:	0/0:	0/0:	0/0:	0/0:	0/0:	0/0:	0/0:	0/0:	0/0:	0/0:	0/1:	0/0:	0/0:	0/0:	0/0:	0/0:	0/0:	0/0:	0/0:	0/0:	0/0:	0/0:	0/0:	0/0:	0/0:	0/0:	0/0:	0/0:	0/0:	0/0:	0/0:	0/0:	0/0:	0/0:	0/0:	0/0:
A01	112122881	.	A	G	87	.	DP=3348;VDB=0.22877;SGB=-136.546;RPB=0.995834;MQB=0.22488;MQSB=0.992265;BQB=0.426272;MQ0F=0.000896057;ICB=5.76095e-05;HOB=2.86961e-05;AC=1;AN=264;DP4=1673,1574,3,13;MQ=59;ANN=G|intergenic_region|MODIFIER|Gohir.A01G189900-Gohir.A01G190000|Gohir.A01G189900.v3.1-Gohir.A01G190000.v3.1|intergenic_region|Gohir.A01G189900.v3.1-Gohir.A01G190000.v3.1|||n.112122881A>G||||||	GT:PL	0/0:	0/0:	0/0:	0/0:	0/0:	0/1:	0/0:	0/0:	0/0:	0/0:	0/0:	0/0:	0/0:	0/0:	0/0:	0/0:	0/0:	0/0:	0/0:	0/0:	0/0:	0/0:	0/0:	0/0:	0/0:	0/0:	0/0:	0/0:	0/0:	0/0:	0/0:	0/0:	0/0:	0/0:	0/0:	0/0:	0/0:	0/0:	0/0:	0/0:	0/0:
A01	112122907	.	A	G	184	.	DP=3462;VDB=0.130609;SGB=39.1343;RPB=0.0581848;MQB=0.999977;MQSB=0.995738;BQB=0.877336;MQ0F=0.000577701;ICB=0.496241;HOB=0.0150367;AC=2;AN=264;DP4=1695,1610,9,10;MQ=59;ANN=G|intergenic_region|MODIFIER|Gohir.A01G189900-Gohir.A01G190000|Gohir.A01G189900.v3.1-Gohir.A01G190000.v3.1|intergenic_region|Gohir.A01G189900.v3.1-Gohir.A01G190000.v3.1|||n.112122907A>G||||||	GT:PL	0/0:	0/0:	0/0:	0/0:	0/0:	1/1:	0/0:	0/0:	0/0:	0/0:	0/0:	0/0:	0/0:	0/0:	0/0:	0/0:	0/0:	0/0:	0/0:	0/0:	0/0:	0/0:	0/0:	0/0:	0/0:	0/0:	0/0:	0/0:	0/0:	0/0:	0/0:	0/0:	0/0:	0/0:	0/0:	0/0:	0/0:	0/0:	0/0:	0/0:	0/0:
A01	112122929	.	C	T	197	.	DP=3491;VDB=0.0404189;SGB=53.5483;RPB=0.350894;MQB=1;MQSB=1;BQB=0.733032;MQ0F=0;ICB=0.66421;HOB=0.0148933;AC=3;AN=264;DP4=1763,1607,9,15;MQ=60;ANN=T|intergenic_region|MODIFIER|Gohir.A01G189900-Gohir.A01G190000|Gohir.A01G189900.v3.1-Gohir.A01G190000.v3.1|intergenic_region|Gohir.A01G189900.v3.1-Gohir.A01G190000.v3.1|||n.112122929C>T||||||	GT:PL	0/0:	0/0:	0/0:	0/1:	0/0:	1/1:	0/0:	0/0:	0/0:	0/0:	0/0:	0/0:	0/0:	0/0:	0/0:	0/0:	0/0:	0/0:	0/0:	0/0:	0/0:	0/0:	0/0:	0/0:	0/0:	0/0:	0/0:	0/0:	0/0:	0/0:	0/0:	0/0:	0/0:	0/0:	0/0:	0/0:	0/0:	0/0:	0/0:	0/0:	0/0:
A01	112123122	.	A	G	245	.	DP=3499;VDB=0.184442;SGB=-118.37;RPB=0.925554;MQB=1;MQSB=1;BQB=0.0402906;MQ0F=0;ICB=0.66421;HOB=0.0148933;AC=3;AN=264;DP4=1712,1654,22,15;MQ=60;ANN=G|intergenic_region|MODIFIER|Gohir.A01G189900-Gohir.A01G190000|Gohir.A01G189900.v3.1-Gohir.A01G190000.v3.1|intergenic_region|Gohir.A01G189900.v3.1-Gohir.A01G190000.v3.1|||n.112123122A>G||||||	GT:PL	0/0:	0/0:	0/0:	0/1:	0/0:	1/1:	0/0:	0/0:	0/0:	0/0:	0/0:	0/0:	0/0:	0/0:	0/0:	0/0:	0/0:	0/0:	0/0:	0/0:	0/0:	0/0:	0/0:	0/0:	0/0:	0/0:	0/0:	0/0:	0/0:	0/0:	0/0:	0/0:	0/0:	0/0:	0/0:	0/0:	0/0:	0/0:	0/0:	0/0:	0/0:
A01	112123405	.	C	T	218	.	DP=3894;VDB=0.812032;SGB=82.3763;RPB=0.540829;MQB=1;MQSB=1;BQB=0.320519;MQ0F=0;ICB=0.66421;HOB=0.0148933;AC=3;AN=264;DP4=1886,1854,13,21;MQ=60;ANN=T|intergenic_region|MODIFIER|Gohir.A01G189900-Gohir.A01G190000|Gohir.A01G189900.v3.1-Gohir.A01G190000.v3.1|intergenic_region|Gohir.A01G189900.v3.1-Gohir.A01G190000.v3.1|||n.112123405C>T||||||	GT:PL	0/0:	0/0:	0/0:	0/1:	0/0:	1/1:	0/0:	0/0:	0/0:	0/0:	0/0:	0/0:	0/0:	0/0:	0/0:	0/0:	0/0:	0/0:	0/0:	0/0:	0/0:	0/0:	0/0:	0/0:	0/0:	0/0:	0/0:	0/0:	0/0:	0/0:	0/0:	0/0:	0/0:	0/0:	0/0:	0/0:	0/0:	0/0:	0/0:	0/0:	0/0:
A01	112123419	.	T	A	219	.	DP=3933;VDB=0.44231;SGB=65.0795;RPB=0.962803;MQB=1;MQSB=1;BQB=0.600379;MQ0F=0;ICB=0.66421;HOB=0.0148933;AC=3;AN=264;DP4=1905,1830,13,15;MQ=60;ANN=A|intergenic_region|MODIFIER|Gohir.A01G189900-Gohir.A01G190000|Gohir.A01G189900.v3.1-Gohir.A01G190000.v3.1|intergenic_region|Gohir.A01G189900.v3.1-Gohir.A01G190000.v3.1|||n.112123419T>A||||||	GT:PL	0/0:	0/0:	0/0:	0/1:	0/0:	1/1:	0/0:	0/0:	0/0:	0/0:	0/0:	0/0:	0/0:	0/0:	0/0:	0/0:	0/0:	0/0:	0/0:	0/0:	0/0:	0/0:	0/0:	0/0:	0/0:	0/0:	0/0:	0/0:	0/0:	0/0:	0/0:	0/0:	0/0:	0/0:	0/0:	0/0:	0/0:	0/0:	0/0:	0/0:	0/0:
A01	112123590	.	T	C	268	.	DP=3597;VDB=0.61801;SGB=132.904;RPB=0.673624;MQB=1;MQSB=1;BQB=0.599312;MQ0F=0;ICB=0.66421;HOB=0.0148933;AC=3;AN=264;DP4=1681,1759,17,20;MQ=60;ANN=C|intergenic_region|MODIFIER|Gohir.A01G189900-Gohir.A01G190000|Gohir.A01G189900.v3.1-Gohir.A01G190000.v3.1|intergenic_region|Gohir.A01G189900.v3.1-Gohir.A01G190000.v3.1|||n.112123590T>C||||||	GT:PL	0/0:	0/0:	0/0:	0/1:	0/0:	1/1:	0/0:	0/0:	0/0:	0/0:	0/0:	0/0:	0/0:	0/0:	0/0:	0/0:	0/0:	0/0:	0/0:	0/0:	0/0:	0/0:	0/0:	0/0:	0/0:	0/0:	0/0:	0/0:	0/0:	0/0:	0/0:	0/0:	0/0:	0/0:	0/0:	0/0:	0/0:	0/0:	0/0:	0/0:	0/0:
A01	112123621	.	C	A	326	.	DP=3633;VDB=0.442323;SGB=60.4873;RPB=0.970041;MQB=1;MQSB=1;BQB=0.00874487;MQ0F=0;ICB=0.66421;HOB=0.0148933;AC=3;AN=264;DP4=1713,1793,20,20;MQ=60;ANN=A|intergenic_region|MODIFIER|Gohir.A01G189900-Gohir.A01G190000|Gohir.A01G189900.v3.1-Gohir.A01G190000.v3.1|intergenic_region|Gohir.A01G189900.v3.1-Gohir.A01G190000.v3.1|||n.112123621C>A||||||	GT:PL	0/0:	0/0:	0/0:	0/1:	0/0:	1/1:	0/0:	0/0:	0/0:	0/0:	0/0:	0/0:	0/0:	0/0:	0/0:	0/0:	0/0:	0/0:	0/0:	0/0:	0/0:	0/0:	0/0:	0/0:	0/0:	0/0:	0/0:	0/0:	0/0:	0/0:	0/0:	0/0:	0/0:	0/0:	0/0:	0/0:	0/0:	0/0:	0/0:	0/0:	0/0:
A01	112124650	.	A	G	182	.	DP=3509;VDB=0.464169;SGB=113.49;RPB=0.368481;MQB=1;MQSB=1;BQB=0.330143;MQ0F=0;ICB=0.496241;HOB=0.0150367;AC=2;AN=264;DP4=1619,1737,12,20;MQ=60;ANN=G|intergenic_region|MODIFIER|Gohir.A01G189900-Gohir.A01G190000|Gohir.A01G189900.v3.1-Gohir.A01G190000.v3.1|intergenic_region|Gohir.A01G189900.v3.1-Gohir.A01G190000.v3.1|||n.112124650A>G||||||	GT:PL	0/0:	0/0:	0/0:	0/0:	0/0:	1/1:	0/0:	0/0:	0/0:	0/0:	0/0:	0/0:	0/0:	0/0:	0/0:	0/0:	0/0:	0/0:	0/0:	0/0:	0/0:	0/0:	0/0:	0/0:	0/0:	0/0:	0/0:	0/0:	0/0:	0/0:	0/0:	0/0:	0/0:	0/0:	0/0:	0/0:	0/0:	0/0:	0/0:	0/0:	0/0:
A01	112124775	.	T	G	217	.	DP=3589;VDB=0.00782486;SGB=70.8451;RPB=0.974129;MQB=1;MQSB=1;BQB=0.212574;MQ0F=0;ICB=0.66421;HOB=0.0148933;AC=3;AN=264;DP4=1759,1724,20,10;MQ=60;ANN=G|intergenic_region|MODIFIER|Gohir.A01G189900-Gohir.A01G190000|Gohir.A01G189900.v3.1-Gohir.A01G190000.v3.1|intergenic_region|Gohir.A01G189900.v3.1-Gohir.A01G190000.v3.1|||n.112124775T>G||||||	GT:PL	0/0:	0/0:	0/0:	0/1:	0/0:	1/1:	0/0:	0/0:	0/0:	0/0:	0/0:	0/0:	0/0:	0/0:	0/0:	0/0:	0/0:	0/0:	0/0:	0/0:	0/0:	0/0:	0/0:	0/0:	0/0:	0/0:	0/0:	0/0:	0/0:	0/0:	0/0:	0/0:	0/0:	0/0:	0/0:	0/0:	0/0:	0/0:	0/0:	0/0:	0/0:
A01	112124972	.	TA	TAA	197	.	INDEL;IDV=24;IMF=0.685714;DP=3666;VDB=0.69578;SGB=94.0757;MQSB=1;MQ0F=0;ICB=0.66421;HOB=0.0148933;AC=3;AN=264;DP4=1755,1752,9,18;MQ=60;ANN=TAA|intergenic_region|MODIFIER|Gohir.A01G189900-Gohir.A01G190000|Gohir.A01G189900.v3.1-Gohir.A01G190000.v3.1|intergenic_region|Gohir.A01G189900.v3.1-Gohir.A01G190000.v3.1|||n.112124973_112124974insA||||||	GT:PL	0/0:	0/0:	0/0:	0/1:	0/0:	1/1:	0/0:	0/0:	0/0:	0/0:	0/0:	0/0:	0/0:	0/0:	0/0:	0/0:	0/0:	0/0:	0/0:	0/0:	0/0:	0/0:	0/0:	0/0:	0/0:	0/0:	0/0:	0/0:	0/0:	0/0:	0/0:	0/0:	0/0:	0/0:	0/0:	0/0:	0/0:	0/0:	0/0:	0/0:	0/0:
A01	112125140	.	A	G	190	.	DP=3810;VDB=0.184536;SGB=-361.527;RPB=0.125936;MQB=1;MQSB=1;BQB=0.0380174;MQ0F=0;ICB=0.66421;HOB=0.0148933;AC=3;AN=264;DP4=1860,1691,21,15;MQ=60;ANN=G|intergenic_region|MODIFIER|Gohir.A01G189900-Gohir.A01G190000|Gohir.A01G189900.v3.1-Gohir.A01G190000.v3.1|intergenic_region|Gohir.A01G189900.v3.1-Gohir.A01G190000.v3.1|||n.112125140A>G||||||	GT:PL	0/0:	0/0:	0/0:	0/1:	0/0:	1/1:	0/0:	0/0:	0/0:	0/0:	0/0:	0/0:	0/0:	0/0:	0/0:	0/0:	0/0:	0/0:	0/0:	0/0:	0/0:	0/0:	0/0:	0/0:	0/0:	0/0:	0/0:	0/0:	0/0:	0/0:	0/0:	0/0:	0/0:	0/0:	0/0:	0/0:	0/0:	0/0:	0/0:	0/0:	0/0:
A01	112125481	.	G	C	280	.	DP=3624;VDB=0.055711;SGB=109.607;RPB=0.972031;MQB=1;MQSB=1;BQB=0.821941;MQ0F=0;ICB=0.66421;HOB=0.0148933;AC=3;AN=264;DP4=1768,1741,12,19;MQ=60;ANN=C|intergenic_region|MODIFIER|Gohir.A01G189900-Gohir.A01G190000|Gohir.A01G189900.v3.1-Gohir.A01G190000.v3.1|intergenic_region|Gohir.A01G189900.v3.1-Gohir.A01G190000.v3.1|||n.112125481G>C||||||	GT:PL	0/0:	0/0:	0/0:	0/1:	0/0:	1/1:	0/0:	0/0:	0/0:	0/0:	0/0:	0/0:	0/0:	0/0:	0/0:	0/0:	0/0:	0/0:	0/0:	0/0:	0/0:	0/0:	0/0:	0/0:	0/0:	0/0:	0/0:	0/0:	0/0:	0/0:	0/0:	0/0:	0/0:	0/0:	0/0:	0/0:	0/0:	0/0:	0/0:	0/0:	0/0:
A01	112125541	.	G	A	304	.	DP=3640;VDB=0.47906;SGB=-34.1435;RPB=0.752693;MQB=1;MQSB=1;BQB=0.00927668;MQ0F=0;ICB=0.66421;HOB=0.0148933;AC=3;AN=264;DP4=1873,1632,17,16;MQ=60;ANN=A|intergenic_region|MODIFIER|Gohir.A01G189900-Gohir.A01G190000|Gohir.A01G189900.v3.1-Gohir.A01G190000.v3.1|intergenic_region|Gohir.A01G189900.v3.1-Gohir.A01G190000.v3.1|||n.112125541G>A||||||	GT:PL	0/0:	0/0:	0/0:	0/1:	0/0:	1/1:	0/0:	0/0:	0/0:	0/0:	0/0:	0/0:	0/0:	0/0:	0/0:	0/0:	0/0:	0/0:	0/0:	0/0:	0/0:	0/0:	0/0:	0/0:	0/0:	0/0:	0/0:	0/0:	0/0:	0/0:	0/0:	0/0:	0/0:	0/0:	0/0:	0/0:	0/0:	0/0:	0/0:	0/0:	0/0:
A01	112125611	.	A	C	5.08379	.	DP=3533;VDB=0.308689;SGB=-4.08947;RPB=0.987162;MQB=1;MQSB=1;BQB=0.945047;MQ0F=0;ICB=5.76095e-05;HOB=2.86961e-05;AC=1;AN=264;DP4=1874,1539,0,4;MQ=60;ANN=C|intergenic_region|MODIFIER|Gohir.A01G189900-Gohir.A01G190000|Gohir.A01G189900.v3.1-Gohir.A01G190000.v3.1|intergenic_region|Gohir.A01G189900.v3.1-Gohir.A01G190000.v3.1|||n.112125611A>C||||||	GT:PL	0/0:	0/0:	0/0:	0/0:	0/0:	0/0:	0/0:	0/0:	0/0:	0/0:	0/0:	0/0:	0/0:	0/0:	0/0:	0/0:	0/0:	0/0:	0/0:	0/0:	0/0:	0/0:	0/0:	0/0:	0/0:	0/0:	0/0:	0/0:	0/0:	0/0:	0/0:	0/0:	0/0:	0/0:	0/0:	0/0:	0/0:	0/0:	0/0:	0/0:	0/0:
A01	112125828	.	A	T	257	.	DP=3869;VDB=0.891387;SGB=30.3177;RPB=0.893787;MQB=1;MQSB=1;BQB=0.0846383;MQ0F=0;ICB=0.66421;HOB=0.0148933;AC=3;AN=264;DP4=1946,1787,17,10;MQ=60;ANN=T|intergenic_region|MODIFIER|Gohir.A01G189900-Gohir.A01G190000|Gohir.A01G189900.v3.1-Gohir.A01G190000.v3.1|intergenic_region|Gohir.A01G189900.v3.1-Gohir.A01G190000.v3.1|||n.112125828A>T||||||	GT:PL	0/0:	0/0:	0/0:	0/1:	0/0:	1/1:	0/0:	0/0:	0/0:	0/0:	0/0:	0/0:	0/0:	0/0:	0/0:	0/0:	0/0:	0/0:	0/0:	0/0:	0/0:	0/0:	0/0:	0/0:	0/0:	0/0:	0/0:	0/0:	0/0:	0/0:	0/0:	0/0:	0/0:	0/0:	0/0:	0/0:	0/0:	0/0:	0/0:	0/0:	0/0:
A01	112125946	.	C	T	182	.	DP=3652;VDB=0.669361;SGB=-5.97529;RPB=0.701915;MQB=1;MQSB=1;BQB=0.0621175;MQ0F=0;ICB=0.496241;HOB=0.0150367;AC=2;AN=264;DP4=1854,1651,9,13;MQ=60;ANN=T|intergenic_region|MODIFIER|Gohir.A01G189900-Gohir.A01G190000|Gohir.A01G189900.v3.1-Gohir.A01G190000.v3.1|intergenic_region|Gohir.A01G189900.v3.1-Gohir.A01G190000.v3.1|||n.112125946C>T||||||	GT:PL	0/0:	0/0:	0/0:	0/0:	0/0:	1/1:	0/0:	0/0:	0/0:	0/0:	0/0:	0/0:	0/0:	0/0:	0/0:	0/0:	0/0:	0/0:	0/0:	0/0:	0/0:	0/0:	0/0:	0/0:	0/0:	0/0:	0/0:	0/0:	0/0:	0/0:	0/0:	0/0:	0/0:	0/0:	0/0:	0/0:	0/0:	0/0:	0/0:	0/0:	0/0:
A01	112125947	.	G	A	182	.	DP=3665;VDB=0.547011;SGB=82.0095;RPB=0.475851;MQB=1;MQSB=1;BQB=0.396244;MQ0F=0;ICB=0.496241;HOB=0.0150367;AC=2;AN=264;DP4=1877,1674,9,9;MQ=60;ANN=A|intergenic_region|MODIFIER|Gohir.A01G189900-Gohir.A01G190000|Gohir.A01G189900.v3.1-Gohir.A01G190000.v3.1|intergenic_region|Gohir.A01G189900.v3.1-Gohir.A01G190000.v3.1|||n.112125947G>A||||||	GT:PL	0/0:	0/0:	0/0:	0/0:	0/0:	1/1:	0/0:	0/0:	0/0:	0/0:	0/0:	0/0:	0/0:	0/0:	0/0:	0/0:	0/0:	0/0:	0/0:	0/0:	0/0:	0/0:	0/0:	0/0:	0/0:	0/0:	0/0:	0/0:	0/0:	0/0:	0/0:	0/0:	0/0:	0/0:	0/0:	0/0:	0/0:	0/0:	0/0:	0/0:	0/0:
A01	112126121	.	T	G	210	.	DP=3922;VDB=0.152565;SGB=43.4973;RPB=0.998342;MQB=1;MQSB=1;BQB=0.00443809;MQ0F=0;ICB=0.66421;HOB=0.0148933;AC=3;AN=264;DP4=1972,1806,18,16;MQ=60;ANN=G|intergenic_region|MODIFIER|Gohir.A01G189900-Gohir.A01G190000|Gohir.A01G189900.v3.1-Gohir.A01G190000.v3.1|intergenic_region|Gohir.A01G189900.v3.1-Gohir.A01G190000.v3.1|||n.112126121T>G||||||	GT:PL	0/0:	0/0:	0/0:	0/1:	0/0:	1/1:	0/0:	0/0:	0/0:	0/0:	0/0:	0/0:	0/0:	0/0:	0/0:	0/0:	0/0:	0/0:	0/0:	0/0:	0/0:	0/0:	0/0:	0/0:	0/0:	0/0:	0/0:	0/0:	0/0:	0/0:	0/0:	0/0:	0/0:	0/0:	0/0:	0/0:	0/0:	0/0:	0/0:	0/0:	0/0:
A01	112126187	.	A	G	236	.	DP=3855;VDB=0.679627;SGB=-1.56128;RPB=0.73247;MQB=1;MQSB=1;BQB=0.10965;MQ0F=0;ICB=0.66421;HOB=0.0148933;AC=3;AN=264;DP4=1908,1792,13,14;MQ=60;ANN=G|intergenic_region|MODIFIER|Gohir.A01G189900-Gohir.A01G190000|Gohir.A01G189900.v3.1-Gohir.A01G190000.v3.1|intergenic_region|Gohir.A01G189900.v3.1-Gohir.A01G190000.v3.1|||n.112126187A>G||||||	GT:PL	0/0:	0/0:	0/0:	0/1:	0/0:	1/1:	0/0:	0/0:	0/0:	0/0:	0/0:	0/0:	0/0:	0/0:	0/0:	0/0:	0/0:	0/0:	0/0:	0/0:	0/0:	0/0:	0/0:	0/0:	0/0:	0/0:	0/0:	0/0:	0/0:	0/0:	0/0:	0/0:	0/0:	0/0:	0/0:	0/0:	0/0:	0/0:	0/0:	0/0:	0/0:
A01	112126233	.	G	A	8.86956	.	DP=3730;VDB=0.00169601;SGB=1.66042;RPB=0.427055;MQB=1;MQSB=1;BQB=0.998855;MQ0F=0;ICB=5.76095e-05;HOB=2.86961e-05;AC=1;AN=264;DP4=1840,1791,6,0;MQ=60;ANN=A|intergenic_region|MODIFIER|Gohir.A01G189900-Gohir.A01G190000|Gohir.A01G189900.v3.1-Gohir.A01G190000.v3.1|intergenic_region|Gohir.A01G189900.v3.1-Gohir.A01G190000.v3.1|||n.112126233G>A||||||	GT:PL	0/0:	0/0:	0/0:	0/0:	0/0:	0/0:	0/0:	0/0:	0/0:	0/0:	0/0:	0/0:	0/0:	0/0:	0/0:	0/0:	0/0:	0/0:	0/0:	0/0:	0/0:	0/0:	0/0:	0/0:	0/0:	0/0:	0/0:	0/0:	0/0:	0/0:	0/0:	0/0:	0/0:	0/0:	0/0:	0/0:	0/0:	0/0:	0/0:	0/0:	0/0:
A01	112126467	.	T	C	211	.	DP=3816;VDB=0.0787873;SGB=28.4349;RPB=0.547299;MQB=1;MQSB=1;BQB=0.767031;MQ0F=0;ICB=0.66421;HOB=0.0148933;AC=3;AN=264;DP4=1990,1688,17,9;MQ=60;ANN=C|intergenic_region|MODIFIER|Gohir.A01G189900-Gohir.A01G190000|Gohir.A01G189900.v3.1-Gohir.A01G190000.v3.1|intergenic_region|Gohir.A01G189900.v3.1-Gohir.A01G190000.v3.1|||n.112126467T>C||||||	GT:PL	0/0:	0/0:	0/0:	0/1:	0/0:	1/1:	0/0:	0/0:	0/0:	0/0:	0/0:	0/0:	0/0:	0/0:	0/0:	0/0:	0/0:	0/0:	0/0:	0/0:	0/0:	0/0:	0/0:	0/0:	0/0:	0/0:	0/0:	0/0:	0/0:	0/0:	0/0:	0/0:	0/0:	0/0:	0/0:	0/0:	0/0:	0/0:	0/0:	0/0:	0/0:
A01	112126705	.	A	C	258	.	DP=4061;VDB=0.71906;SGB=-34.8467;RPB=0.447409;MQB=1;MQSB=1;BQB=0.00291718;MQ0F=0;ICB=0.66421;HOB=0.0148933;AC=3;AN=264;DP4=1950,1909,19,20;MQ=60;ANN=C|intergenic_region|MODIFIER|Gohir.A01G189900-Gohir.A01G190000|Gohir.A01G189900.v3.1-Gohir.A01G190000.v3.1|intergenic_region|Gohir.A01G189900.v3.1-Gohir.A01G190000.v3.1|||n.112126705A>C||||||	GT:PL	0/0:	0/0:	0/0:	0/1:	0/0:	1/1:	0/0:	0/0:	0/0:	0/0:	0/0:	0/0:	0/0:	0/0:	0/0:	0/0:	0/0:	0/0:	0/0:	0/0:	0/0:	0/0:	0/0:	0/0:	0/0:	0/0:	0/0:	0/0:	0/0:	0/0:	0/0:	0/0:	0/0:	0/0:	0/0:	0/0:	0/0:	0/0:	0/0:	0/0:	0/0:
A01	112127026	.	T	C	222	.	DP=3904;VDB=0.00807818;SGB=-79.8429;RPB=0.999586;MQB=1;MQSB=1;BQB=0.0380293;MQ0F=0;ICB=0.66421;HOB=0.0148933;AC=3;AN=264;DP4=1905,1879,23,17;MQ=60;ANN=C|intergenic_region|MODIFIER|Gohir.A01G189900-Gohir.A01G190000|Gohir.A01G189900.v3.1-Gohir.A01G190000.v3.1|intergenic_region|Gohir.A01G189900.v3.1-Gohir.A01G190000.v3.1|||n.112127026T>C||||||	GT:PL	0/0:	0/0:	0/0:	0/1:	0/0:	1/1:	0/0:	0/0:	0/0:	0/0:	0/0:	0/0:	0/0:	0/0:	0/0:	0/0:	0/0:	0/0:	0/0:	0/0:	0/0:	0/0:	0/0:	0/0:	0/0:	0/0:	0/0:	0/0:	0/0:	0/0:	0/0:	0/0:	0/0:	0/0:	0/0:	0/0:	0/0:	0/0:	0/0:	0/0:	0/0:
A01	112127044	.	C	T	202	.	DP=3927;VDB=0.0458092;SGB=96.7904;RPB=0.350478;MQB=1;MQSB=1;BQB=0.0171542;MQ0F=0;ICB=0.66421;HOB=0.0148933;AC=3;AN=264;DP4=1979,1815,19,20;MQ=60;ANN=T|intergenic_region|MODIFIER|Gohir.A01G189900-Gohir.A01G190000|Gohir.A01G189900.v3.1-Gohir.A01G190000.v3.1|intergenic_region|Gohir.A01G189900.v3.1-Gohir.A01G190000.v3.1|||n.112127044C>T||||||	GT:PL	0/0:	0/0:	0/0:	0/1:	0/0:	1/1:	0/0:	0/0:	0/0:	0/0:	0/0:	0/0:	0/0:	0/0:	0/0:	0/0:	0/0:	0/0:	0/0:	0/0:	0/0:	0/0:	0/0:	0/0:	0/0:	0/0:	0/0:	0/0:	0/0:	0/0:	0/0:	0/0:	0/0:	0/0:	0/0:	0/0:	0/0:	0/0:	0/0:	0/0:	0/0:
A01	112127055	.	C	A	200	.	DP=4017;VDB=0.310045;SGB=11.6807;RPB=0.105288;MQB=1;MQSB=1;BQB=0.00424223;MQ0F=0;ICB=0.66421;HOB=0.0148933;AC=3;AN=264;DP4=1994,1886,23,19;MQ=60;ANN=A|intergenic_region|MODIFIER|Gohir.A01G189900-Gohir.A01G190000|Gohir.A01G189900.v3.1-Gohir.A01G190000.v3.1|intergenic_region|Gohir.A01G189900.v3.1-Gohir.A01G190000.v3.1|||n.112127055C>A||||||	GT:PL	0/0:	0/0:	0/0:	0/1:	0/0:	1/1:	0/0:	0/0:	0/0:	0/0:	0/0:	0/0:	0/0:	0/0:	0/0:	0/0:	0/0:	0/0:	0/0:	0/0:	0/0:	0/0:	0/0:	0/0:	0/0:	0/0:	0/0:	0/0:	0/0:	0/0:	0/0:	0/0:	0/0:	0/0:	0/0:	0/0:	0/0:	0/0:	0/0:	0/0:	0/0:
A01	112127108	.	C	CT	182	.	INDEL;IDV=18;IMF=0.782609;DP=3844;VDB=0.623488;SGB=66.8961;MQSB=1;MQ0F=0;ICB=0.496241;HOB=0.0150367;AC=2;AN=264;DP4=1737,1939,10,10;MQ=60;ANN=CT|intergenic_region|MODIFIER|Gohir.A01G189900-Gohir.A01G190000|Gohir.A01G189900.v3.1-Gohir.A01G190000.v3.1|intergenic_region|Gohir.A01G189900.v3.1-Gohir.A01G190000.v3.1|||n.112127108_112127109insT||||||	GT:PL	0/0:	0/0:	0/0:	0/0:	0/0:	1/1:	0/0:	0/0:	0/0:	0/0:	0/0:	0/0:	0/0:	0/0:	0/0:	0/0:	0/0:	0/0:	0/0:	0/0:	0/0:	0/0:	0/0:	0/0:	0/0:	0/0:	0/0:	0/0:	0/0:	0/0:	0/0:	0/0:	0/0:	0/0:	0/0:	0/0:	0/0:	0/0:	0/0:	0/0:	0/0:
A01	112127136	.	A	G	182	.	DP=3716;VDB=0.442937;SGB=50.6655;RPB=0.97079;MQB=1;MQSB=1;BQB=0.871383;MQ0F=0;ICB=0.496241;HOB=0.0150367;AC=2;AN=264;DP4=1560,2007,11,12;MQ=60;ANN=G|intergenic_region|MODIFIER|Gohir.A01G189900-Gohir.A01G190000|Gohir.A01G189900.v3.1-Gohir.A01G190000.v3.1|intergenic_region|Gohir.A01G189900.v3.1-Gohir.A01G190000.v3.1|||n.112127136A>G||||||	GT:PL	0/0:	0/0:	0/0:	0/0:	0/0:	1/1:	0/0:	0/0:	0/0:	0/0:	0/0:	0/0:	0/0:	0/0:	0/0:	0/0:	0/0:	0/0:	0/0:	0/0:	0/0:	0/0:	0/0:	0/0:	0/0:	0/0:	0/0:	0/0:	0/0:	0/0:	0/0:	0/0:	0/0:	0/0:	0/0:	0/0:	0/0:	0/0:	0/0:	0/0:	0/0:
A01	112127383	.	T	C	218	.	DP=3745;VDB=0.602694;SGB=-112.019;RPB=0.704907;MQB=1;MQSB=1;BQB=0.617637;MQ0F=0;ICB=0.66421;HOB=0.0148933;AC=3;AN=264;DP4=1850,1720,17,17;MQ=60;ANN=C|intergenic_region|MODIFIER|Gohir.A01G189900-Gohir.A01G190000|Gohir.A01G189900.v3.1-Gohir.A01G190000.v3.1|intergenic_region|Gohir.A01G189900.v3.1-Gohir.A01G190000.v3.1|||n.112127383T>C||||||	GT:PL	0/0:	0/0:	0/0:	0/1:	0/0:	1/1:	0/0:	0/0:	0/0:	0/0:	0/0:	0/0:	0/0:	0/0:	0/0:	0/0:	0/0:	0/0:	0/0:	0/0:	0/0:	0/0:	0/0:	0/0:	0/0:	0/0:	0/0:	0/0:	0/0:	0/0:	0/0:	0/0:	0/0:	0/0:	0/0:	0/0:	0/0:	0/0:	0/0:	0/0:	0/0:
A01	112127403	.	T	C	196	.	DP=3747;VDB=0.369853;SGB=2.85273;RPB=0.89658;MQB=1;MQSB=1;BQB=0.467714;MQ0F=0;ICB=0.66421;HOB=0.0148933;AC=3;AN=264;DP4=1896,1704,17,15;MQ=60;ANN=C|intergenic_region|MODIFIER|Gohir.A01G189900-Gohir.A01G190000|Gohir.A01G189900.v3.1-Gohir.A01G190000.v3.1|intergenic_region|Gohir.A01G189900.v3.1-Gohir.A01G190000.v3.1|||n.112127403T>C||||||	GT:PL	0/0:	0/0:	0/0:	0/1:	0/0:	1/1:	0/0:	0/0:	0/0:	0/0:	0/0:	0/0:	0/0:	0/0:	0/0:	0/0:	0/0:	0/0:	0/0:	0/0:	0/0:	0/0:	0/0:	0/0:	0/0:	0/0:	0/0:	0/0:	0/0:	0/0:	0/0:	0/0:	0/0:	0/0:	0/0:	0/0:	0/0:	0/0:	0/0:	0/0:	0/0:
A01	112127437	.	C	T	229	.	DP=3782;VDB=0.257832;SGB=43.4973;RPB=0.889088;MQB=1;MQSB=1;BQB=0.0709294;MQ0F=0;ICB=0.66421;HOB=0.0148933;AC=3;AN=264;DP4=2058,1583,18,16;MQ=60;ANN=T|intergenic_region|MODIFIER|Gohir.A01G189900-Gohir.A01G190000|Gohir.A01G189900.v3.1-Gohir.A01G190000.v3.1|intergenic_region|Gohir.A01G189900.v3.1-Gohir.A01G190000.v3.1|||n.112127437C>T||||||	GT:PL	0/0:	0/0:	0/0:	0/1:	0/0:	1/1:	0/0:	0/0:	0/0:	0/0:	0/0:	0/0:	0/0:	0/0:	0/0:	0/0:	0/0:	0/0:	0/0:	0/0:	0/0:	0/0:	0/0:	0/0:	0/0:	0/0:	0/0:	0/0:	0/0:	0/0:	0/0:	0/0:	0/0:	0/0:	0/0:	0/0:	0/0:	0/0:	0/0:	0/0:	0/0:
A01	112127499	.	A	C	183	.	DP=3776;VDB=0.589191;SGB=97.9585;RPB=0.855008;MQB=1;MQSB=1;BQB=0.851765;MQ0F=0;ICB=0.496241;HOB=0.0150367;AC=2;AN=264;DP4=2071,1552,16,12;MQ=60;ANN=C|intergenic_region|MODIFIER|Gohir.A01G189900-Gohir.A01G190000|Gohir.A01G189900.v3.1-Gohir.A01G190000.v3.1|intergenic_region|Gohir.A01G189900.v3.1-Gohir.A01G190000.v3.1|||n.112127499A>C||||||	GT:PL	0/0:	0/0:	0/0:	0/0:	0/0:	1/1:	0/0:	0/0:	0/0:	0/0:	0/0:	0/0:	0/0:	0/0:	0/0:	0/0:	0/0:	0/0:	0/0:	0/0:	0/0:	0/0:	0/0:	0/0:	0/0:	0/0:	0/0:	0/0:	0/0:	0/0:	0/0:	0/0:	0/0:	0/0:	0/0:	0/0:	0/0:	0/0:	0/0:	0/0:	0/0:
A01	112127846	.	G	A	251	.	DP=3516;VDB=0.653219;SGB=30.3177;RPB=0.972536;MQB=1;MQSB=1;BQB=0.00596084;MQ0F=0;ICB=0.66421;HOB=0.0148933;AC=3;AN=264;DP4=1650,1723,15,12;MQ=60;ANN=A|intergenic_region|MODIFIER|Gohir.A01G189900-Gohir.A01G190000|Gohir.A01G189900.v3.1-Gohir.A01G190000.v3.1|intergenic_region|Gohir.A01G189900.v3.1-Gohir.A01G190000.v3.1|||n.112127846G>A||||||	GT:PL	0/0:	0/0:	0/0:	0/1:	0/0:	1/1:	0/0:	0/0:	0/0:	0/0:	0/0:	0/0:	0/0:	0/0:	0/0:	0/0:	0/0:	0/0:	0/0:	0/0:	0/0:	0/0:	0/0:	0/0:	0/0:	0/0:	0/0:	0/0:	0/0:	0/0:	0/0:	0/0:	0/0:	0/0:	0/0:	0/0:	0/0:	0/0:	0/0:	0/0:	0/0:
A01	112127878	.	G	A	248	.	DP=3438;VDB=0.771595;SGB=32.2005;RPB=0.999916;MQB=1;MQSB=1;BQB=0.00414973;MQ0F=0;ICB=0.66421;HOB=0.0148933;AC=3;AN=264;DP4=1550,1750,13,15;MQ=60;ANN=A|intergenic_region|MODIFIER|Gohir.A01G189900-Gohir.A01G190000|Gohir.A01G189900.v3.1-Gohir.A01G190000.v3.1|intergenic_region|Gohir.A01G189900.v3.1-Gohir.A01G190000.v3.1|||n.112127878G>A||||||	GT:PL	0/0:	0/0:	0/0:	0/1:	0/0:	1/1:	0/0:	0/0:	0/0:	0/0:	0/0:	0/0:	0/0:	0/0:	0/0:	0/0:	0/0:	0/0:	0/0:	0/0:	0/0:	0/0:	0/0:	0/0:	0/0:	0/0:	0/0:	0/0:	0/0:	0/0:	0/0:	0/0:	0/0:	0/0:	0/0:	0/0:	0/0:	0/0:	0/0:	0/0:	0/0:
A01	112128466	.	G	C	182	.	DP=4022;VDB=0.00482528;SGB=56.677;RPB=0.981922;MQB=1;MQSB=1;BQB=0.495295;MQ0F=0;ICB=0.496241;HOB=0.0150367;AC=2;AN=264;DP4=1756,2116,17,24;MQ=60;ANN=C|intergenic_region|MODIFIER|Gohir.A01G189900-Gohir.A01G190000|Gohir.A01G189900.v3.1-Gohir.A01G190000.v3.1|intergenic_region|Gohir.A01G189900.v3.1-Gohir.A01G190000.v3.1|||n.112128466G>C||||||	GT:PL	0/0:	0/0:	0/0:	0/0:	0/0:	1/1:	0/0:	0/0:	0/0:	0/0:	0/0:	0/0:	0/0:	0/0:	0/0:	0/0:	0/0:	0/0:	0/0:	0/0:	0/0:	0/0:	0/0:	0/0:	0/0:	0/0:	0/0:	0/0:	0/0:	0/0:	0/0:	0/0:	0/0:	0/0:	0/0:	0/0:	0/0:	0/0:	0/0:	0/0:	0/0:
A01	112128467	.	T	A	182	.	DP=3999;VDB=0.00756064;SGB=99.6732;RPB=0.997366;MQB=1;MQSB=1;BQB=0.27057;MQ0F=0;ICB=0.496241;HOB=0.0150367;AC=2;AN=264;DP4=1746,2102,16,24;MQ=60;ANN=A|intergenic_region|MODIFIER|Gohir.A01G189900-Gohir.A01G190000|Gohir.A01G189900.v3.1-Gohir.A01G190000.v3.1|intergenic_region|Gohir.A01G189900.v3.1-Gohir.A01G190000.v3.1|||n.112128467T>A||||||	GT:PL	0/0:	0/0:	0/0:	0/0:	0/0:	1/1:	0/0:	0/0:	0/0:	0/0:	0/0:	0/0:	0/0:	0/0:	0/0:	0/0:	0/0:	0/0:	0/0:	0/0:	0/0:	0/0:	0/0:	0/0:	0/0:	0/0:	0/0:	0/0:	0/0:	0/0:	0/0:	0/0:	0/0:	0/0:	0/0:	0/0:	0/0:	0/0:	0/0:	0/0:	0/0:
A01	112128561	.	A	G	209	.	DP=3593;VDB=0.0326599;SGB=90.1929;RPB=0.499616;MQB=1;MQSB=1;BQB=0.890593;MQ0F=0;ICB=0.66421;HOB=0.0148933;AC=3;AN=264;DP4=1637,1805,11,15;MQ=60;ANN=G|intergenic_region|MODIFIER|Gohir.A01G189900-Gohir.A01G190000|Gohir.A01G189900.v3.1-Gohir.A01G190000.v3.1|intergenic_region|Gohir.A01G189900.v3.1-Gohir.A01G190000.v3.1|||n.112128561A>G||||||	GT:PL	0/0:	0/0:	0/0:	0/1:	0/0:	1/1:	0/0:	0/0:	0/0:	0/0:	0/0:	0/0:	0/0:	0/0:	0/0:	0/0:	0/0:	0/0:	0/0:	0/0:	0/0:	0/0:	0/0:	0/0:	0/0:	0/0:	0/0:	0/0:	0/0:	0/0:	0/0:	0/0:	0/0:	0/0:	0/0:	0/0:	0/0:	0/0:	0/0:	0/0:	0/0:
A01	112128568	.	T	C	225	.	DP=3602;VDB=0.0293616;SGB=59.3139;RPB=0.808749;MQB=1;MQSB=1;BQB=0.298359;MQ0F=0;ICB=0.66421;HOB=0.0148933;AC=3;AN=264;DP4=1664,1767,12,14;MQ=60;ANN=C|intergenic_region|MODIFIER|Gohir.A01G189900-Gohir.A01G190000|Gohir.A01G189900.v3.1-Gohir.A01G190000.v3.1|intergenic_region|Gohir.A01G189900.v3.1-Gohir.A01G190000.v3.1|||n.112128568T>C||||||	GT:PL	0/0:	0/0:	0/0:	0/1:	0/0:	1/1:	0/0:	0/0:	0/0:	0/0:	0/0:	0/0:	0/0:	0/0:	0/0:	0/0:	0/0:	0/0:	0/0:	0/0:	0/0:	0/0:	0/0:	0/0:	0/0:	0/0:	0/0:	0/0:	0/0:	0/0:	0/0:	0/0:	0/0:	0/0:	0/0:	0/0:	0/0:	0/0:	0/0:	0/0:	0/0:
A01	112128801	.	T	C	15.2735	.	DP=3473;VDB=0.0221621;SGB=8.81785;RPB=0.164261;MQB=1;MQSB=1;BQB=0.985375;MQ0F=0;ICB=5.76095e-05;HOB=2.86961e-05;AC=1;AN=264;DP4=1829,1542,3,0;MQ=60;ANN=C|intergenic_region|MODIFIER|Gohir.A01G189900-Gohir.A01G190000|Gohir.A01G189900.v3.1-Gohir.A01G190000.v3.1|intergenic_region|Gohir.A01G189900.v3.1-Gohir.A01G190000.v3.1|||n.112128801T>C||||||	GT:PL	0/0:	0/0:	0/0:	0/0:	0/0:	0/0:	0/0:	0/0:	0/0:	0/0:	0/0:	0/0:	0/0:	0/0:	0/0:	0/0:	0/0:	0/0:	0/0:	0/0:	0/0:	0/0:	0/0:	0/0:	0/0:	0/0:	0/0:	0/0:	0/0:	0/0:	0/0:	0/0:	0/0:	0/0:	0/0:	0/0:	0/0:	0/0:	0/0:	0/0:	0/0:
A01	112128907	.	C	T	184	.	DP=3579;VDB=0.296549;SGB=-1.56128;RPB=0.808014;MQB=1;MQSB=1;BQB=0.310317;MQ0F=0;ICB=0.496241;HOB=0.0150367;AC=2;AN=264;DP4=1783,1654,11,16;MQ=60;ANN=T|intergenic_region|MODIFIER|Gohir.A01G189900-Gohir.A01G190000|Gohir.A01G189900.v3.1-Gohir.A01G190000.v3.1|intergenic_region|Gohir.A01G189900.v3.1-Gohir.A01G190000.v3.1|||n.112128907C>T||||||	GT:PL	0/0:	0/0:	0/0:	0/0:	0/0:	1/1:	0/0:	0/0:	0/0:	0/0:	0/0:	0/0:	0/0:	0/0:	0/0:	0/0:	0/0:	0/0:	0/0:	0/0:	0/0:	0/0:	0/0:	0/0:	0/0:	0/0:	0/0:	0/0:	0/0:	0/0:	0/0:	0/0:	0/0:	0/0:	0/0:	0/0:	0/0:	0/0:	0/0:	0/0:	0/0:
A01	112129079	.	T	C	182	.	DP=3328;VDB=0.0210056;SGB=33.3687;RPB=0.0986321;MQB=1;MQSB=1;BQB=0.229981;MQ0F=0;ICB=0.496241;HOB=0.0150367;AC=2;AN=264;DP4=1508,1742,5,12;MQ=60;ANN=C|intergenic_region|MODIFIER|Gohir.A01G189900-Gohir.A01G190000|Gohir.A01G189900.v3.1-Gohir.A01G190000.v3.1|intergenic_region|Gohir.A01G189900.v3.1-Gohir.A01G190000.v3.1|||n.112129079T>C||||||	GT:PL	0/0:	0/0:	0/0:	0/0:	0/0:	1/1:	0/0:	0/0:	0/0:	0/0:	0/0:	0/0:	0/0:	0/0:	0/0:	0/0:	0/0:	0/0:	0/0:	0/0:	0/0:	0/0:	0/0:	0/0:	0/0:	0/0:	0/0:	0/0:	0/0:	0/0:	0/0:	0/0:	0/0:	0/0:	0/0:	0/0:	0/0:	0/0:	0/0:	0/0:	0/0:
A01	112129618	.	T	C	160	.	DP=3276;VDB=0.94439;SGB=-32.3855;RPB=0.828129;MQB=1;MQSB=1;BQB=0.00316143;MQ0F=0;ICB=0.496241;HOB=0.0150367;AC=2;AN=264;DP4=1849,1317,5,13;MQ=60;ANN=C|intergenic_region|MODIFIER|Gohir.A01G189900-Gohir.A01G190000|Gohir.A01G189900.v3.1-Gohir.A01G190000.v3.1|intergenic_region|Gohir.A01G189900.v3.1-Gohir.A01G190000.v3.1|||n.112129618T>C||||||	GT:PL	0/0:	0/0:	0/0:	0/0:	0/0:	1/1:	0/0:	0/0:	0/0:	0/0:	0/0:	0/0:	0/0:	0/0:	0/0:	0/0:	0/0:	0/0:	0/0:	0/0:	0/0:	0/0:	0/0:	0/0:	0/0:	0/0:	0/0:	0/0:	0/0:	0/0:	0/0:	0/0:	0/0:	0/0:	0/0:	0/0:	0/0:	0/0:	0/0:	0/0:	0/0:
A01	112129777	.	A	C	49.4257	.	DP=3527;VDB=0.892439;SGB=-7.33739;RPB=0.985498;MQB=1;MQSB=1;BQB=0.729047;MQ0F=0;ICB=5.76095e-05;HOB=2.86961e-05;AC=1;AN=264;DP4=1869,1574,5,2;MQ=60;ANN=C|intergenic_region|MODIFIER|Gohir.A01G189900-Gohir.A01G190000|Gohir.A01G189900.v3.1-Gohir.A01G190000.v3.1|intergenic_region|Gohir.A01G189900.v3.1-Gohir.A01G190000.v3.1|||n.112129777A>C||||||	GT:PL	0/0:	0/0:	0/0:	0/0:	0/0:	0/1:	0/0:	0/0:	0/0:	0/0:	0/0:	0/0:	0/0:	0/0:	0/0:	0/0:	0/0:	0/0:	0/0:	0/0:	0/0:	0/0:	0/0:	0/0:	0/0:	0/0:	0/0:	0/0:	0/0:	0/0:	0/0:	0/0:	0/0:	0/0:	0/0:	0/0:	0/0:	0/0:	0/0:	0/0:	0/0:
A01	112129854	.	T	C	154	.	DP=3527;VDB=0.0532543;SGB=-10.3893;RPB=0.245835;MQB=1;MQSB=1;BQB=0.143708;MQ0F=0;ICB=0.66421;HOB=0.0148933;AC=3;AN=264;DP4=1760,1642,14,3;MQ=60;ANN=C|intergenic_region|MODIFIER|Gohir.A01G189900-Gohir.A01G190000|Gohir.A01G189900.v3.1-Gohir.A01G190000.v3.1|intergenic_region|Gohir.A01G189900.v3.1-Gohir.A01G190000.v3.1|||n.112129854T>C||||||	GT:PL	0/0:	0/0:	0/0:	0/1:	0/0:	1/1:	0/0:	0/0:	0/0:	0/0:	0/0:	0/0:	0/0:	0/0:	0/0:	0/0:	0/0:	0/0:	0/0:	0/0:	0/0:	0/0:	0/0:	0/0:	0/0:	0/0:	0/0:	0/0:	0/0:	0/0:	0/0:	0/0:	0/0:	0/0:	0/0:	0/0:	0/0:	0/0:	0/0:	0/0:	0/0:
A01	112129865	.	C	T	160	.	DP=3485;VDB=0.00948976;SGB=43.5993;RPB=0.326097;MQB=1;MQSB=1;BQB=0.969214;MQ0F=0;ICB=0.66421;HOB=0.0148933;AC=3;AN=264;DP4=1692,1675,12,2;MQ=60;ANN=T|intergenic_region|MODIFIER|Gohir.A01G189900-Gohir.A01G190000|Gohir.A01G189900.v3.1-Gohir.A01G190000.v3.1|intergenic_region|Gohir.A01G189900.v3.1-Gohir.A01G190000.v3.1|||n.112129865C>T||||||	GT:PL	0/0:	0/0:	0/0:	0/1:	0/0:	1/1:	0/0:	0/0:	0/0:	0/0:	0/0:	0/0:	0/0:	0/0:	0/0:	0/0:	0/0:	0/0:	0/0:	0/0:	0/0:	0/0:	0/0:	0/0:	0/0:	0/0:	0/0:	0/0:	0/0:	0/0:	0/0:	0/0:	0/0:	0/0:	0/0:	0/0:	0/0:	0/0:	0/0:	0/0:	0/0:
A01	112129965	.	A	T	185	.	DP=3657;VDB=0.928745;SGB=27.6031;RPB=0.935002;MQB=1;MQSB=1;BQB=0.999519;MQ0F=0;ICB=0.66421;HOB=0.0148933;AC=3;AN=264;DP4=1825,1713,12,3;MQ=60;ANN=T|intergenic_region|MODIFIER|Gohir.A01G189900-Gohir.A01G190000|Gohir.A01G189900.v3.1-Gohir.A01G190000.v3.1|intergenic_region|Gohir.A01G189900.v3.1-Gohir.A01G190000.v3.1|||n.112129965A>T||||||	GT:PL	0/0:	0/0:	0/0:	0/1:	0/0:	1/1:	0/0:	0/0:	0/0:	0/0:	0/0:	0/0:	0/0:	0/0:	0/0:	0/0:	0/0:	0/0:	0/0:	0/0:	0/0:	0/0:	0/0:	0/0:	0/0:	0/0:	0/0:	0/0:	0/0:	0/0:	0/0:	0/0:	0/0:	0/0:	0/0:	0/0:	0/0:	0/0:	0/0:	0/0:	0/0:
A01	112130167	.	C	T	206	.	DP=3532;VDB=0.123194;SGB=62.1967;RPB=0.908903;MQB=1;MQSB=1;BQB=0.612941;MQ0F=0;ICB=0.66421;HOB=0.0148933;AC=3;AN=264;DP4=1651,1770,16,11;MQ=60;ANN=T|intergenic_region|MODIFIER|Gohir.A01G189900-Gohir.A01G190000|Gohir.A01G189900.v3.1-Gohir.A01G190000.v3.1|intergenic_region|Gohir.A01G189900.v3.1-Gohir.A01G190000.v3.1|||n.112130167C>T||||||	GT:PL	0/0:	0/0:	0/0:	0/1:	0/0:	1/1:	0/0:	0/0:	0/0:	0/0:	0/0:	0/0:	0/0:	0/0:	0/0:	0/0:	0/0:	0/0:	0/0:	0/0:	0/0:	0/0:	0/0:	0/0:	0/0:	0/0:	0/0:	0/0:	0/0:	0/0:	0/0:	0/0:	0/0:	0/0:	0/0:	0/0:	0/0:	0/0:	0/0:	0/0:	0/0:
A01	112130354	.	G	A	222	.	DP=3781;VDB=0.755802;SGB=91.0247;RPB=0.717092;MQB=1;MQSB=1;BQB=0.177985;MQ0F=0;ICB=0.66421;HOB=0.0148933;AC=3;AN=264;DP4=1837,1792,20,17;MQ=60;ANN=A|intergenic_region|MODIFIER|Gohir.A01G189900-Gohir.A01G190000|Gohir.A01G189900.v3.1-Gohir.A01G190000.v3.1|intergenic_region|Gohir.A01G189900.v3.1-Gohir.A01G190000.v3.1|||n.112130354G>A||||||	GT:PL	0/0:	0/0:	0/0:	0/1:	0/0:	1/1:	0/0:	0/0:	0/0:	0/0:	0/0:	0/0:	0/0:	0/0:	0/0:	0/0:	0/0:	0/0:	0/0:	0/0:	0/0:	0/0:	0/0:	0/0:	0/0:	0/0:	0/0:	0/0:	0/0:	0/0:	0/0:	0/0:	0/0:	0/0:	0/0:	0/0:	0/0:	0/0:	0/0:	0/0:	0/0:
A01	112130392	.	C	A	36.6092	.	DP=3648;VDB=0.0178597;SGB=1.66042;RPB=0.0331779;MQB=1;MQSB=1;BQB=0.336479;MQ0F=0;ICB=5.76095e-05;HOB=2.86961e-05;AC=1;AN=264;DP4=1851,1673,5,1;MQ=60;ANN=A|intergenic_region|MODIFIER|Gohir.A01G189900-Gohir.A01G190000|Gohir.A01G189900.v3.1-Gohir.A01G190000.v3.1|intergenic_region|Gohir.A01G189900.v3.1-Gohir.A01G190000.v3.1|||n.112130392C>A||||||	GT:PL	0/0:	0/0:	0/0:	0/0:	0/0:	0/0:	0/0:	0/0:	0/0:	0/0:	0/0:	0/0:	0/0:	0/0:	0/0:	0/0:	0/0:	0/0:	0/0:	0/0:	0/0:	0/0:	0/0:	0/0:	0/0:	0/0:	0/0:	0/0:	0/0:	0/0:	0/0:	0/0:	0/0:	0/0:	0/0:	0/0:	0/0:	0/0:	0/0:	0/0:	0/0:
A01	112130643	.	A	G	182	.	DP=3858;VDB=0.303918;SGB=-214.48;RPB=0.297486;MQB=1;MQSB=1;BQB=0.125622;MQ0F=0;ICB=0.496241;HOB=0.0150367;AC=2;AN=264;DP4=1856,1756,26,14;MQ=60;ANN=G|intergenic_region|MODIFIER|Gohir.A01G189900-Gohir.A01G190000|Gohir.A01G189900.v3.1-Gohir.A01G190000.v3.1|intergenic_region|Gohir.A01G189900.v3.1-Gohir.A01G190000.v3.1|||n.112130643A>G||||||	GT:PL	0/0:	0/0:	0/0:	0/0:	0/0:	1/1:	0/0:	0/0:	0/0:	0/0:	0/0:	0/0:	0/0:	0/0:	0/0:	0/0:	0/0:	0/0:	0/0:	0/0:	0/0:	0/0:	0/0:	0/0:	0/0:	0/0:	0/0:	0/0:	0/0:	0/0:	0/0:	0/0:	0/0:	0/0:	0/0:	0/0:	0/0:	0/0:	0/0:	0/0:	0/0:
A01	112130675	.	G	A	186	.	DP=3862;VDB=0.838808;SGB=117.373;RPB=0.591085;MQB=1;MQSB=1;BQB=0.368963;MQ0F=0;ICB=0.66421;HOB=0.0148933;AC=3;AN=264;DP4=1908,1825,20,13;MQ=60;ANN=A|intergenic_region|MODIFIER|Gohir.A01G189900-Gohir.A01G190000|Gohir.A01G189900.v3.1-Gohir.A01G190000.v3.1|intergenic_region|Gohir.A01G189900.v3.1-Gohir.A01G190000.v3.1|||n.112130675G>A||||||	GT:PL	0/0:	0/0:	0/0:	0/1:	0/0:	1/1:	0/0:	0/0:	0/0:	0/0:	0/0:	0/0:	0/0:	0/0:	0/0:	0/0:	0/0:	0/0:	0/0:	0/0:	0/0:	0/0:	0/0:	0/0:	0/0:	0/0:	0/0:	0/0:	0/0:	0/0:	0/0:	0/0:	0/0:	0/0:	0/0:	0/0:	0/0:	0/0:	0/0:	0/0:	0/0:
A01	112130730	.	T	C	182	.	DP=3883;VDB=0.609838;SGB=79.4935;RPB=0.996778;MQB=1;MQSB=1;BQB=0.215044;MQ0F=0;ICB=0.496241;HOB=0.0150367;AC=2;AN=264;DP4=2061,1690,16,17;MQ=60;ANN=C|intergenic_region|MODIFIER|Gohir.A01G189900-Gohir.A01G190000|Gohir.A01G189900.v3.1-Gohir.A01G190000.v3.1|intergenic_region|Gohir.A01G189900.v3.1-Gohir.A01G190000.v3.1|||n.112130730T>C||||||	GT:PL	0/0:	0/0:	0/0:	0/0:	0/0:	1/1:	0/0:	0/0:	0/0:	0/0:	0/0:	0/0:	0/0:	0/0:	0/0:	0/0:	0/0:	0/0:	0/0:	0/0:	0/0:	0/0:	0/0:	0/0:	0/0:	0/0:	0/0:	0/0:	0/0:	0/0:	0/0:	0/0:	0/0:	0/0:	0/0:	0/0:	0/0:	0/0:	0/0:	0/0:	0/0:
A01	112130805	.	A	G	182	.	DP=3995;VDB=0.170852;SGB=73.7279;RPB=0.326832;MQB=1;MQSB=1;BQB=0.757084;MQ0F=0;ICB=0.496241;HOB=0.0150367;AC=2;AN=264;DP4=2063,1774,15,16;MQ=60;ANN=G|intergenic_region|MODIFIER|Gohir.A01G189900-Gohir.A01G190000|Gohir.A01G189900.v3.1-Gohir.A01G190000.v3.1|intergenic_region|Gohir.A01G189900.v3.1-Gohir.A01G190000.v3.1|||n.112130805A>G||||||	GT:PL	0/0:	0/0:	0/0:	0/0:	0/0:	1/1:	0/0:	0/0:	0/0:	0/0:	0/0:	0/0:	0/0:	0/0:	0/0:	0/0:	0/0:	0/0:	0/0:	0/0:	0/0:	0/0:	0/0:	0/0:	0/0:	0/0:	0/0:	0/0:	0/0:	0/0:	0/0:	0/0:	0/0:	0/0:	0/0:	0/0:	0/0:	0/0:	0/0:	0/0:	0/0:
A01	112130810	.	C	T	182	.	DP=3996;VDB=0.125985;SGB=105.724;RPB=0.449834;MQB=1;MQSB=1;BQB=0.000800735;MQ0F=0;ICB=0.496241;HOB=0.0150367;AC=2;AN=264;DP4=2055,1804,14,16;MQ=60;ANN=T|intergenic_region|MODIFIER|Gohir.A01G189900-Gohir.A01G190000|Gohir.A01G189900.v3.1-Gohir.A01G190000.v3.1|intergenic_region|Gohir.A01G189900.v3.1-Gohir.A01G190000.v3.1|||n.112130810C>T||||||	GT:PL	0/0:	0/0:	0/0:	0/0:	0/0:	1/1:	0/0:	0/0:	0/0:	0/0:	0/0:	0/0:	0/0:	0/0:	0/0:	0/0:	0/0:	0/0:	0/0:	0/0:	0/0:	0/0:	0/0:	0/0:	0/0:	0/0:	0/0:	0/0:	0/0:	0/0:	0/0:	0/0:	0/0:	0/0:	0/0:	0/0:	0/0:	0/0:	0/0:	0/0:	0/0:
A01	112130934	.	G	C	296	.	DP=3980;VDB=0.655562;SGB=70.8451;RPB=0.904302;MQB=1;MQSB=1;BQB=0.95785;MQ0F=0;ICB=0.66421;HOB=0.0148933;AC=3;AN=264;DP4=1959,1882,19,11;MQ=60;ANN=C|intergenic_region|MODIFIER|Gohir.A01G189900-Gohir.A01G190000|Gohir.A01G189900.v3.1-Gohir.A01G190000.v3.1|intergenic_region|Gohir.A01G189900.v3.1-Gohir.A01G190000.v3.1|||n.112130934G>C||||||	GT:PL	0/0:	0/0:	0/0:	0/1:	0/0:	1/1:	0/0:	0/0:	0/0:	0/0:	0/0:	0/0:	0/0:	0/0:	0/0:	0/0:	0/0:	0/0:	0/0:	0/0:	0/0:	0/0:	0/0:	0/0:	0/0:	0/0:	0/0:	0/0:	0/0:	0/0:	0/0:	0/0:	0/0:	0/0:	0/0:	0/0:	0/0:	0/0:	0/0:	0/0:	0/0:
A01	112130974	.	A	G	215	.	DP=4073;VDB=0.141936;SGB=-116.253;RPB=0.835107;MQB=1;MQSB=1;BQB=0.0938834;MQ0F=0;ICB=0.66421;HOB=0.0148933;AC=3;AN=264;DP4=1917,1948,20,16;MQ=60;ANN=G|intergenic_region|MODIFIER|Gohir.A01G189900-Gohir.A01G190000|Gohir.A01G189900.v3.1-Gohir.A01G190000.v3.1|intergenic_region|Gohir.A01G189900.v3.1-Gohir.A01G190000.v3.1|||n.112130974A>G||||||	GT:PL	0/0:	0/0:	0/0:	0/1:	0/0:	1/1:	0/0:	0/0:	0/0:	0/0:	0/0:	0/0:	0/0:	0/0:	0/0:	0/0:	0/0:	0/0:	0/0:	0/0:	0/0:	0/0:	0/0:	0/0:	0/0:	0/0:	0/0:	0/0:	0/0:	0/0:	0/0:	0/0:	0/0:	0/0:	0/0:	0/0:	0/0:	0/0:	0/0:	0/0:	0/0:
A01	112130998	.	G	A	210	.	DP=3988;VDB=0.426362;SGB=113.49;RPB=0.899942;MQB=1;MQSB=1;BQB=0.0474874;MQ0F=0;ICB=0.66421;HOB=0.0148933;AC=3;AN=264;DP4=1956,1885,17,15;MQ=60;ANN=A|intergenic_region|MODIFIER|Gohir.A01G189900-Gohir.A01G190000|Gohir.A01G189900.v3.1-Gohir.A01G190000.v3.1|intergenic_region|Gohir.A01G189900.v3.1-Gohir.A01G190000.v3.1|||n.112130998G>A||||||	GT:PL	0/0:	0/0:	0/0:	0/1:	0/0:	1/1:	0/0:	0/0:	0/0:	0/0:	0/0:	0/0:	0/0:	0/0:	0/0:	0/0:	0/0:	0/0:	0/0:	0/0:	0/0:	0/0:	0/0:	0/0:	0/0:	0/0:	0/0:	0/0:	0/0:	0/0:	0/0:	0/0:	0/0:	0/0:	0/0:	0/0:	0/0:	0/0:	0/0:	0/0:	0/0:
A01	112131080	.	G	A	257	.	DP=3817;VDB=0.468156;SGB=73.7279;RPB=0.99681;MQB=1;MQSB=1;BQB=0.158492;MQ0F=0;ICB=0.66421;HOB=0.0148933;AC=3;AN=264;DP4=1793,1892,15,16;MQ=60;ANN=A|intergenic_region|MODIFIER|Gohir.A01G189900-Gohir.A01G190000|Gohir.A01G189900.v3.1-Gohir.A01G190000.v3.1|intergenic_region|Gohir.A01G189900.v3.1-Gohir.A01G190000.v3.1|||n.112131080G>A||||||	GT:PL	0/0:	0/0:	0/0:	0/1:	0/0:	1/1:	0/0:	0/0:	0/0:	0/0:	0/0:	0/0:	0/0:	0/0:	0/0:	0/0:	0/0:	0/0:	0/0:	0/0:	0/0:	0/0:	0/0:	0/0:	0/0:	0/0:	0/0:	0/0:	0/0:	0/0:	0/0:	0/0:	0/0:	0/0:	0/0:	0/0:	0/0:	0/0:	0/0:	0/0:	0/0:
A01	112131214	.	T	C	235	.	DP=3698;VDB=0.72354;SGB=-34.2607;RPB=0.71079;MQB=1;MQSB=1;BQB=0.0354084;MQ0F=0;ICB=0.66421;HOB=0.0148933;AC=3;AN=264;DP4=1561,1969,11,23;MQ=60;ANN=C|intergenic_region|MODIFIER|Gohir.A01G189900-Gohir.A01G190000|Gohir.A01G189900.v3.1-Gohir.A01G190000.v3.1|intergenic_region|Gohir.A01G189900.v3.1-Gohir.A01G190000.v3.1|||n.112131214T>C||||||	GT:PL	0/0:	0/0:	0/0:	0/1:	0/0:	1/1:	0/0:	0/0:	0/0:	0/0:	0/0:	0/0:	0/0:	0/0:	0/0:	0/0:	0/0:	0/0:	0/0:	0/0:	0/0:	0/0:	0/0:	0/0:	0/0:	0/0:	0/0:	0/0:	0/0:	0/0:	0/0:	0/0:	0/0:	0/0:	0/0:	0/0:	0/0:	0/0:	0/0:	0/0:	0/0:
A01	112131269	.	A	T	213	.	DP=3578;VDB=0.044145;SGB=59.3139;RPB=0.551572;MQB=1;MQSB=1;BQB=0.236836;MQ0F=0;ICB=0.66421;HOB=0.0148933;AC=3;AN=264;DP4=1729,1671,10,16;MQ=60;ANN=T|intergenic_region|MODIFIER|Gohir.A01G189900-Gohir.A01G190000|Gohir.A01G189900.v3.1-Gohir.A01G190000.v3.1|intergenic_region|Gohir.A01G189900.v3.1-Gohir.A01G190000.v3.1|||n.112131269A>T||||||	GT:PL	0/0:	0/0:	0/0:	0/1:	0/0:	1/1:	0/0:	0/0:	0/0:	0/0:	0/0:	0/0:	0/0:	0/0:	0/0:	0/0:	0/0:	0/0:	0/0:	0/0:	0/0:	0/0:	0/0:	0/0:	0/0:	0/0:	0/0:	0/0:	0/0:	0/0:	0/0:	0/0:	0/0:	0/0:	0/0:	0/0:	0/0:	0/0:	0/0:	0/0:	0/0:
A01	112131424	.	T	C	182	.	DP=3664;VDB=0.0577482;SGB=55.2477;RPB=0.0655566;MQB=1;MQSB=1;BQB=0.749874;MQ0F=0;ICB=0.496241;HOB=0.0150367;AC=2;AN=264;DP4=1943,1577,11,6;MQ=60;ANN=C|intergenic_region|MODIFIER|Gohir.A01G189900-Gohir.A01G190000|Gohir.A01G189900.v3.1-Gohir.A01G190000.v3.1|intergenic_region|Gohir.A01G189900.v3.1-Gohir.A01G190000.v3.1|||n.112131424T>C||||||	GT:PL	0/0:	0/0:	0/0:	0/0:	0/0:	1/1:	0/0:	0/0:	0/0:	0/0:	0/0:	0/0:	0/0:	0/0:	0/0:	0/0:	0/0:	0/0:	0/0:	0/0:	0/0:	0/0:	0/0:	0/0:	0/0:	0/0:	0/0:	0/0:	0/0:	0/0:	0/0:	0/0:	0/0:	0/0:	0/0:	0/0:	0/0:	0/0:	0/0:	0/0:	0/0:
A01	112131429	.	AGGGG	AGGG	92	.	INDEL;IDV=11;IMF=0.6875;DP=3673;VDB=0.805355;SGB=39.7165;MQSB=1;MQ0F=0;ICB=0.496241;HOB=0.0150367;AC=2;AN=264;DP4=1879,1553,9,4;MQ=60;ANN=AGGG|intergenic_region|MODIFIER|Gohir.A01G189900-Gohir.A01G190000|Gohir.A01G189900.v3.1-Gohir.A01G190000.v3.1|intergenic_region|Gohir.A01G189900.v3.1-Gohir.A01G190000.v3.1|||n.112131433delG||||||	GT:PL	0/0:	0/0:	0/0:	0/0:	0/0:	1/1:	0/0:	0/0:	0/0:	0/0:	0/0:	0/0:	0/0:	0/0:	0/0:	0/0:	0/0:	0/0:	0/0:	0/0:	0/0:	0/0:	0/0:	0/0:	0/0:	0/0:	0/0:	0/0:	0/0:	0/0:	0/0:	0/0:	0/0:	0/0:	0/0:	0/0:	0/0:	0/0:	0/0:	0/0:	0/0:
A01	112131730	.	A	G	183	.	DP=3814;VDB=0.152548;SGB=56.4311;RPB=0.784836;MQB=1;MQSB=1;BQB=0.29545;MQ0F=0;ICB=0.496241;HOB=0.0150367;AC=2;AN=264;DP4=1894,1789,11,14;MQ=60;ANN=G|intergenic_region|MODIFIER|Gohir.A01G189900-Gohir.A01G190000|Gohir.A01G189900.v3.1-Gohir.A01G190000.v3.1|intergenic_region|Gohir.A01G189900.v3.1-Gohir.A01G190000.v3.1|||n.112131730A>G||||||	GT:PL	0/0:	0/0:	0/0:	0/0:	0/0:	1/1:	0/0:	0/0:	0/0:	0/0:	0/0:	0/0:	0/0:	0/0:	0/0:	0/0:	0/0:	0/0:	0/0:	0/0:	0/0:	0/0:	0/0:	0/0:	0/0:	0/0:	0/0:	0/0:	0/0:	0/0:	0/0:	0/0:	0/0:	0/0:	0/0:	0/0:	0/0:	0/0:	0/0:	0/0:	0/0:
A01	112131811	.	T	C	215	.	DP=3670;VDB=0.651859;SGB=1.96993;RPB=0.873843;MQB=1;MQSB=1;BQB=0.675662;MQ0F=0;ICB=0.66421;HOB=0.0148933;AC=3;AN=264;DP4=1769,1739,13,18;MQ=60;ANN=C|intergenic_region|MODIFIER|Gohir.A01G189900-Gohir.A01G190000|Gohir.A01G189900.v3.1-Gohir.A01G190000.v3.1|intergenic_region|Gohir.A01G189900.v3.1-Gohir.A01G190000.v3.1|||n.112131811T>C||||||	GT:PL	0/0:	0/0:	0/0:	0/1:	0/0:	1/1:	0/0:	0/0:	0/0:	0/0:	0/0:	0/0:	0/0:	0/0:	0/0:	0/0:	0/0:	0/0:	0/0:	0/0:	0/0:	0/0:	0/0:	0/0:	0/0:	0/0:	0/0:	0/0:	0/0:	0/0:	0/0:	0/0:	0/0:	0/0:	0/0:	0/0:	0/0:	0/0:	0/0:	0/0:	0/0:
A01	112131993	.	G	A	182	.	DP=3823;VDB=0.19611;SGB=-34.0263;RPB=0.296824;MQB=1;MQSB=1;BQB=0.0368193;MQ0F=0;ICB=0.496241;HOB=0.0150367;AC=2;AN=264;DP4=1893,1761,18,14;MQ=60;ANN=A|intergenic_region|MODIFIER|Gohir.A01G189900-Gohir.A01G190000|Gohir.A01G189900.v3.1-Gohir.A01G190000.v3.1|intergenic_region|Gohir.A01G189900.v3.1-Gohir.A01G190000.v3.1|||n.112131993G>A||||||	GT:PL	0/0:	0/0:	0/0:	0/0:	0/0:	1/1:	0/0:	0/0:	0/0:	0/0:	0/0:	0/0:	0/0:	0/0:	0/0:	0/0:	0/0:	0/0:	0/0:	0/0:	0/0:	0/0:	0/0:	0/0:	0/0:	0/0:	0/0:	0/0:	0/0:	0/0:	0/0:	0/0:	0/0:	0/0:	0/0:	0/0:	0/0:	0/0:	0/0:	0/0:	0/0:
A01	112132265	.	T	A	182	.	DP=3881;VDB=0.303489;SGB=85.2591;RPB=0.989852;MQB=1;MQSB=1;BQB=0.972589;MQ0F=0;ICB=0.496241;HOB=0.0150367;AC=2;AN=264;DP4=2034,1687,25,10;MQ=60;ANN=A|intergenic_region|MODIFIER|Gohir.A01G189900-Gohir.A01G190000|Gohir.A01G189900.v3.1-Gohir.A01G190000.v3.1|intergenic_region|Gohir.A01G189900.v3.1-Gohir.A01G190000.v3.1|||n.112132265T>A||||||	GT:PL	0/0:	0/0:	0/0:	0/0:	0/0:	1/1:	0/0:	0/0:	0/0:	0/0:	0/0:	0/0:	0/0:	0/0:	0/0:	0/0:	0/0:	0/0:	0/0:	0/0:	0/0:	0/0:	0/0:	0/0:	0/0:	0/0:	0/0:	0/0:	0/0:	0/0:	0/0:	0/0:	0/0:	0/0:	0/0:	0/0:	0/0:	0/0:	0/0:	0/0:	0/0:
A01	112132463	.	T	G	182	.	DP=3905;VDB=0.734753;SGB=85.2591;RPB=0.232565;MQB=1;MQSB=1;BQB=0.883837;MQ0F=0;ICB=0.496241;HOB=0.0150367;AC=2;AN=264;DP4=1738,2028,13,22;MQ=60;ANN=G|intergenic_region|MODIFIER|Gohir.A01G189900-Gohir.A01G190000|Gohir.A01G189900.v3.1-Gohir.A01G190000.v3.1|intergenic_region|Gohir.A01G189900.v3.1-Gohir.A01G190000.v3.1|||n.112132463T>G||||||	GT:PL	0/0:	0/0:	0/0:	0/0:	0/0:	1/1:	0/0:	0/0:	0/0:	0/0:	0/0:	0/0:	0/0:	0/0:	0/0:	0/0:	0/0:	0/0:	0/0:	0/0:	0/0:	0/0:	0/0:	0/0:	0/0:	0/0:	0/0:	0/0:	0/0:	0/0:	0/0:	0/0:	0/0:	0/0:	0/0:	0/0:	0/0:	0/0:	0/0:	0/0:	0/0:
A01	112132642	.	C	T	226	.	DP=3574;VDB=0.930593;SGB=47.7827;RPB=0.981012;MQB=1;MQSB=1;BQB=0.615873;MQ0F=0;ICB=0.66421;HOB=0.0148933;AC=3;AN=264;DP4=1531,1920,5,17;MQ=60;ANN=T|intergenic_region|MODIFIER|Gohir.A01G189900-Gohir.A01G190000|Gohir.A01G189900.v3.1-Gohir.A01G190000.v3.1|intergenic_region|Gohir.A01G189900.v3.1-Gohir.A01G190000.v3.1|||n.112132642C>T||||||	GT:PL	0/0:	0/0:	0/0:	0/1:	0/0:	1/1:	0/0:	0/0:	0/0:	0/0:	0/0:	0/0:	0/0:	0/0:	0/0:	0/0:	0/0:	0/0:	0/0:	0/0:	0/0:	0/0:	0/0:	0/0:	0/0:	0/0:	0/0:	0/0:	0/0:	0/0:	0/0:	0/0:	0/0:	0/0:	0/0:	0/0:	0/0:	0/0:	0/0:	0/0:	0/0:
A01	112132696	.	T	A	219	.	DP=3526;VDB=0.323453;SGB=20.9037;RPB=0.992881;MQB=1;MQSB=1;BQB=0.51796;MQ0F=0;ICB=0.66421;HOB=0.0148933;AC=3;AN=264;DP4=1489,1913,10,12;MQ=60;ANN=A|intergenic_region|MODIFIER|Gohir.A01G189900-Gohir.A01G190000|Gohir.A01G189900.v3.1-Gohir.A01G190000.v3.1|intergenic_region|Gohir.A01G189900.v3.1-Gohir.A01G190000.v3.1|||n.112132696T>A||||||	GT:PL	0/0:	0/0:	0/0:	0/1:	0/0:	1/1:	0/0:	0/0:	0/0:	0/0:	0/0:	0/0:	0/0:	0/0:	0/0:	0/0:	0/0:	0/0:	0/0:	0/0:	0/0:	0/0:	0/0:	0/0:	0/0:	0/0:	0/0:	0/0:	0/0:	0/0:	0/0:	0/0:	0/0:	0/0:	0/0:	0/0:	0/0:	0/0:	0/0:	0/0:	0/0:
A01	112132913	.	C	G	183	.	DP=3160;VDB=0.795764;SGB=22.7865;RPB=0.985249;MQB=1;MQSB=1;BQB=0.814778;MQ0F=0;ICB=0.496241;HOB=0.0150367;AC=2;AN=264;DP4=1417,1640,13,10;MQ=60;ANN=G|intergenic_region|MODIFIER|Gohir.A01G189900-Gohir.A01G190000|Gohir.A01G189900.v3.1-Gohir.A01G190000.v3.1|intergenic_region|Gohir.A01G189900.v3.1-Gohir.A01G190000.v3.1|||n.112132913C>G||||||	GT:PL	0/0:	0/0:	0/0:	0/0:	0/0:	1/1:	0/0:	0/0:	0/0:	0/0:	0/0:	0/0:	0/0:	0/0:	0/0:	0/0:	0/0:	0/0:	0/0:	0/0:	0/0:	0/0:	0/0:	0/0:	0/0:	0/0:	0/0:	0/0:	0/0:	0/0:	0/0:	0/0:	0/0:	0/0:	0/0:	0/0:	0/0:	0/0:	0/0:	0/0:	0/0:
A01	112133066	.	G	A	182	.	DP=3485;VDB=0.901821;SGB=-32.7371;RPB=0.60063;MQB=1;MQSB=1;BQB=0.322782;MQ0F=0;ICB=0.496241;HOB=0.0150367;AC=2;AN=264;DP4=1847,1536,7,14;MQ=60;ANN=A|intergenic_region|MODIFIER|Gohir.A01G189900-Gohir.A01G190000|Gohir.A01G189900.v3.1-Gohir.A01G190000.v3.1|intergenic_region|Gohir.A01G189900.v3.1-Gohir.A01G190000.v3.1|||n.112133066G>A||||||	GT:PL	0/0:	0/0:	0/0:	0/0:	0/0:	1/1:	0/0:	0/0:	0/0:	0/0:	0/0:	0/0:	0/0:	0/0:	0/0:	0/0:	0/0:	0/0:	0/0:	0/0:	0/0:	0/0:	0/0:	0/0:	0/0:	0/0:	0/0:	0/0:	0/0:	0/0:	0/0:	0/0:	0/0:	0/0:	0/0:	0/0:	0/0:	0/0:	0/0:	0/0:	0/0:
A01	112133099	.	CT	C	182	.	INDEL;IDV=15;IMF=0.882353;DP=3457;VDB=0.819486;SGB=55.2477;MQSB=1;MQ0F=0;ICB=0.496241;HOB=0.0150367;AC=2;AN=264;DP4=1873,1468,10,7;MQ=60;ANN=C|intergenic_region|MODIFIER|Gohir.A01G189900-Gohir.A01G190000|Gohir.A01G189900.v3.1-Gohir.A01G190000.v3.1|intergenic_region|Gohir.A01G189900.v3.1-Gohir.A01G190000.v3.1|||n.112133100delT||||||	GT:PL	0/0:	0/0:	0/0:	0/0:	0/0:	1/1:	0/0:	0/0:	0/0:	0/0:	0/0:	0/0:	0/0:	0/0:	0/0:	0/0:	0/0:	0/0:	0/0:	0/0:	0/0:	0/0:	0/0:	0/0:	0/0:	0/0:	0/0:	0/0:	0/0:	0/0:	0/0:	0/0:	0/0:	0/0:	0/0:	0/0:	0/0:	0/0:	0/0:	0/0:	0/0:
A01	112133670	.	GACA	GA	198	.	INDEL;IDV=23;IMF=0.884615;DP=3804;VDB=0.639112;SGB=86.3101;MQSB=1;MQ0F=0;ICB=0.66421;HOB=0.0148933;AC=3;AN=264;DP4=1909,1760,13,12;MQ=60;ANN=GA|intergenic_region|MODIFIER|Gohir.A01G189900-Gohir.A01G190000|Gohir.A01G189900.v3.1-Gohir.A01G190000.v3.1|intergenic_region|Gohir.A01G189900.v3.1-Gohir.A01G190000.v3.1|||n.112133672_112133673delCA||||||	GT:PL	0/0:	0/0:	0/0:	0/1:	0/0:	1/1:	0/0:	0/0:	0/0:	0/0:	0/0:	0/0:	0/0:	0/0:	0/0:	0/0:	0/0:	0/0:	0/0:	0/0:	0/0:	0/0:	0/0:	0/0:	0/0:	0/0:	0/0:	0/0:	0/0:	0/0:	0/0:	0/0:	0/0:	0/0:	0/0:	0/0:	0/0:	0/0:	0/0:	0/0:	0/0:
A01	112134129	.	C	T	213	.	DP=3624;VDB=0.704664;SGB=-32.9715;RPB=0.926703;MQB=1;MQSB=1;BQB=0.0188818;MQ0F=0;ICB=0.66421;HOB=0.0148933;AC=3;AN=264;DP4=1660,1837,8,15;MQ=60;ANN=T|intergenic_region|MODIFIER|Gohir.A01G189900-Gohir.A01G190000|Gohir.A01G189900.v3.1-Gohir.A01G190000.v3.1|intergenic_region|Gohir.A01G189900.v3.1-Gohir.A01G190000.v3.1|||n.112134129C>T||||||	GT:PL	0/0:	0/0:	0/0:	0/1:	0/0:	1/1:	0/0:	0/0:	0/0:	0/0:	0/0:	0/0:	0/0:	0/0:	0/0:	0/0:	0/0:	0/0:	0/0:	0/0:	0/0:	0/0:	0/0:	0/0:	0/0:	0/0:	0/0:	0/0:	0/0:	0/0:	0/0:	0/0:	0/0:	0/0:	0/0:	0/0:	0/0:	0/0:	0/0:	0/0:	0/0:
A01	112134146	.	G	C	216	.	DP=3550;VDB=0.916415;SGB=33.3687;RPB=0.991503;MQB=1;MQSB=1;BQB=0.289259;MQ0F=0;ICB=0.66421;HOB=0.0148933;AC=3;AN=264;DP4=1690,1745,6,11;MQ=60;ANN=C|intergenic_region|MODIFIER|Gohir.A01G189900-Gohir.A01G190000|Gohir.A01G189900.v3.1-Gohir.A01G190000.v3.1|intergenic_region|Gohir.A01G189900.v3.1-Gohir.A01G190000.v3.1|||n.112134146G>C||||||	GT:PL	0/0:	0/0:	0/0:	0/1:	0/0:	1/1:	0/0:	0/0:	0/0:	0/0:	0/0:	0/0:	0/0:	0/0:	0/0:	0/0:	0/0:	0/0:	0/0:	0/0:	0/0:	0/0:	0/0:	0/0:	0/0:	0/0:	0/0:	0/0:	0/0:	0/0:	0/0:	0/0:	0/0:	0/0:	0/0:	0/0:	0/0:	0/0:	0/0:	0/0:	0/0:
A01	112134155	.	T	C	209	.	DP=3455;VDB=0.2458;SGB=24.7203;RPB=0.412468;MQB=1;MQSB=1;BQB=0.613512;MQ0F=0;ICB=0.66421;HOB=0.0148933;AC=3;AN=264;DP4=1651,1673,6,8;MQ=60;ANN=C|intergenic_region|MODIFIER|Gohir.A01G189900-Gohir.A01G190000|Gohir.A01G189900.v3.1-Gohir.A01G190000.v3.1|intergenic_region|Gohir.A01G189900.v3.1-Gohir.A01G190000.v3.1|||n.112134155T>C||||||	GT:PL	0/0:	0/0:	0/0:	0/1:	0/0:	1/1:	0/0:	0/0:	0/0:	0/0:	0/0:	0/0:	0/0:	0/0:	0/0:	0/0:	0/0:	0/0:	0/0:	0/0:	0/0:	0/0:	0/0:	0/0:	0/0:	0/0:	0/0:	0/0:	0/0:	0/0:	0/0:	0/0:	0/0:	0/0:	0/0:	0/0:	0/0:	0/0:	0/0:	0/0:	0/0:
A01	112134161	.	T	C	229	.	DP=3464;VDB=0.138479;SGB=9.6069;RPB=0.563296;MQB=1;MQSB=1;BQB=0.798914;MQ0F=0;ICB=0.66421;HOB=0.0148933;AC=3;AN=264;DP4=1639,1707,7,9;MQ=60;ANN=C|intergenic_region|MODIFIER|Gohir.A01G189900-Gohir.A01G190000|Gohir.A01G189900.v3.1-Gohir.A01G190000.v3.1|intergenic_region|Gohir.A01G189900.v3.1-Gohir.A01G190000.v3.1|||n.112134161T>C||||||	GT:PL	0/0:	0/0:	0/0:	0/1:	0/0:	1/1:	0/0:	0/0:	0/0:	0/0:	0/0:	0/0:	0/0:	0/0:	0/0:	0/0:	0/0:	0/0:	0/0:	0/0:	0/0:	0/0:	0/0:	0/0:	0/0:	0/0:	0/0:	0/0:	0/0:	0/0:	0/0:	0/0:	0/0:	0/0:	0/0:	0/0:	0/0:	0/0:	0/0:	0/0:	0/0:
A01	112134314	.	G	A	201	.	DP=3450;VDB=0.841368;SGB=24.7203;RPB=0.935122;MQB=1;MQSB=1;BQB=0.512768;MQ0F=0;ICB=0.66421;HOB=0.0148933;AC=3;AN=264;DP4=1690,1658,4,10;MQ=60;ANN=A|intergenic_region|MODIFIER|Gohir.A01G189900-Gohir.A01G190000|Gohir.A01G189900.v3.1-Gohir.A01G190000.v3.1|intergenic_region|Gohir.A01G189900.v3.1-Gohir.A01G190000.v3.1|||n.112134314G>A||||||	GT:PL	0/0:	0/0:	0/0:	0/1:	0/0:	1/1:	0/0:	0/0:	0/0:	0/0:	0/0:	0/0:	0/0:	0/0:	0/0:	0/0:	0/0:	0/0:	0/0:	0/0:	0/0:	0/0:	0/0:	0/0:	0/0:	0/0:	0/0:	0/0:	0/0:	0/0:	0/0:	0/0:	0/0:	0/0:	0/0:	0/0:	0/0:	0/0:	0/0:	0/0:	0/0:
A01	112134363	.	G	A	280	.	DP=3702;VDB=0.671899;SGB=20.9037;RPB=0.865876;MQB=1;MQSB=1;BQB=0.366535;MQ0F=0;ICB=0.66421;HOB=0.0148933;AC=3;AN=264;DP4=1915,1668,9,13;MQ=60;ANN=A|intergenic_region|MODIFIER|Gohir.A01G189900-Gohir.A01G190000|Gohir.A01G189900.v3.1-Gohir.A01G190000.v3.1|intergenic_region|Gohir.A01G189900.v3.1-Gohir.A01G190000.v3.1|||n.112134363G>A||||||	GT:PL	0/0:	0/0:	0/0:	0/1:	0/0:	1/1:	0/0:	0/0:	0/0:	0/0:	0/0:	0/0:	0/0:	0/0:	0/0:	0/0:	0/0:	0/0:	0/0:	0/0:	0/0:	0/0:	0/0:	0/0:	0/0:	0/0:	0/0:	0/0:	0/0:	0/0:	0/0:	0/0:	0/0:	0/0:	0/0:	0/0:	0/0:	0/0:	0/0:	0/0:	0/0:
A01	112134627	.	C	T	182	.	DP=3726;VDB=0.658104;SGB=20.9037;RPB=0.688268;MQB=1;MQSB=1;BQB=0.380247;MQ0F=0;ICB=0.496241;HOB=0.0150367;AC=2;AN=264;DP4=1657,1953,10,12;MQ=60;ANN=T|intergenic_region|MODIFIER|Gohir.A01G189900-Gohir.A01G190000|Gohir.A01G189900.v3.1-Gohir.A01G190000.v3.1|intergenic_region|Gohir.A01G189900.v3.1-Gohir.A01G190000.v3.1|||n.112134627C>T||||||	GT:PL	0/0:	0/0:	0/0:	0/0:	0/0:	1/1:	0/0:	0/0:	0/0:	0/0:	0/0:	0/0:	0/0:	0/0:	0/0:	0/0:	0/0:	0/0:	0/0:	0/0:	0/0:	0/0:	0/0:	0/0:	0/0:	0/0:	0/0:	0/0:	0/0:	0/0:	0/0:	0/0:	0/0:	0/0:	0/0:	0/0:	0/0:	0/0:	0/0:	0/0:	0/0:
A01	112134701	.	ATTTTTTTT	ATTTTTTT	19.0115	.	INDEL;IDV=15;IMF=0.714286;DP=3472;VDB=0.360122;SGB=-263.711;MQSB=1;MQ0F=0;ICB=0.496241;HOB=0.0150367;AC=2;AN=264;DP4=1517,1492,8,20;MQ=60;ANN=ATTTTTTT|intergenic_region|MODIFIER|Gohir.A01G189900-Gohir.A01G190000|Gohir.A01G189900.v3.1-Gohir.A01G190000.v3.1|intergenic_region|Gohir.A01G189900.v3.1-Gohir.A01G190000.v3.1|||n.112134709delT||||||	GT:PL	0/0:	0/0:	0/0:	0/0:	0/0:	1/1:	0/0:	0/0:	0/0:	0/0:	0/0:	0/0:	0/0:	0/0:	0/0:	0/0:	0/0:	0/0:	0/0:	0/0:	0/0:	0/0:	0/0:	0/0:	0/0:	0/0:	0/0:	0/0:	0/0:	0/0:	0/0:	0/0:	0/0:	0/0:	0/0:	0/0:	0/0:	0/0:	0/0:	0/0:	0/0:
A01	112134856	.	C	T	146	.	DP=3266;VDB=0.581929;SGB=18.9547;RPB=0.941536;MQB=1;MQSB=1;BQB=0.0505351;MQ0F=0;ICB=0.000233073;HOB=0.000114784;AC=2;AN=264;DP4=1537,1614,4,8;MQ=60;ANN=T|intergenic_region|MODIFIER|Gohir.A01G189900-Gohir.A01G190000|Gohir.A01G189900.v3.1-Gohir.A01G190000.v3.1|intergenic_region|Gohir.A01G189900.v3.1-Gohir.A01G190000.v3.1|||n.112134856C>T||||||	GT:PL	0/0:	0/0:	0/0:	0/1:	0/0:	0/1:	0/0:	0/0:	0/0:	0/0:	0/0:	0/0:	0/0:	0/0:	0/0:	0/0:	0/0:	0/0:	0/0:	0/0:	0/0:	0/0:	0/0:	0/0:	0/0:	0/0:	0/0:	0/0:	0/0:	0/0:	0/0:	0/0:	0/0:	0/0:	0/0:	0/0:	0/0:	0/0:	0/0:	0/0:	0/0:
A01	112134979	.	T	C	10.211	.	DP=3039;VDB=0.465768;SGB=4.78975;RPB=0.783126;MQB=1;MQSB=1;BQB=0.89038;MQ0F=0;ICB=5.84941e-05;HOB=2.91358e-05;AC=1;AN=262;DP4=1505,1465,3,1;MQ=60;ANN=C|intergenic_region|MODIFIER|Gohir.A01G189900-Gohir.A01G190000|Gohir.A01G189900.v3.1-Gohir.A01G190000.v3.1|intergenic_region|Gohir.A01G189900.v3.1-Gohir.A01G190000.v3.1|||n.112134979T>C||||||	GT:PL	0/0:	0/0:	0/0:	0/0:	0/0:	0/0:	0/0:	0/0:	0/0:	0/0:	0/0:	0/0:	0/0:	0/0:	0/0:	0/0:	0/0:	0/0:	0/0:	0/0:	0/0:	0/0:	0/0:	0/0:	0/0:	0/0:	0/0:	0/0:	0/0:	0/0:	0/0:	0/0:	0/0:	0/0:	0/0:	0/0:	0/0:	0/0:	0/0:	0/0:	0/0:
A01	112135282	.	A	T	275	.	DP=3895;VDB=0.641807;SGB=94.0757;RPB=0.946407;MQB=1;MQSB=1;BQB=0.911516;MQ0F=0;ICB=0.66421;HOB=0.0148933;AC=3;AN=264;DP4=2042,1692,17,10;MQ=60;ANN=T|intergenic_region|MODIFIER|Gohir.A01G189900-Gohir.A01G190000|Gohir.A01G189900.v3.1-Gohir.A01G190000.v3.1|intergenic_region|Gohir.A01G189900.v3.1-Gohir.A01G190000.v3.1|||n.112135282A>T||||||	GT:PL	0/0:	0/0:	0/0:	0/1:	0/0:	1/1:	0/0:	0/0:	0/0:	0/0:	0/0:	0/0:	0/0:	0/0:	0/0:	0/0:	0/0:	0/0:	0/0:	0/0:	0/0:	0/0:	0/0:	0/0:	0/0:	0/0:	0/0:	0/0:	0/0:	0/0:	0/0:	0/0:	0/0:	0/0:	0/0:	0/0:	0/0:	0/0:	0/0:	0/0:	0/0:
A01	112135884	.	C	T	237	.	DP=3431;VDB=0.712164;SGB=35.9661;RPB=0.96681;MQB=1;MQSB=1;BQB=0.562856;MQ0F=0;ICB=0.66421;HOB=0.0148933;AC=3;AN=264;DP4=1836,1470,16,14;MQ=60;ANN=T|intergenic_region|MODIFIER|Gohir.A01G189900-Gohir.A01G190000|Gohir.A01G189900.v3.1-Gohir.A01G190000.v3.1|intergenic_region|Gohir.A01G189900.v3.1-Gohir.A01G190000.v3.1|||n.112135884C>T||||||	GT:PL	0/0:	0/0:	0/0:	0/1:	0/0:	1/1:	0/0:	0/0:	0/0:	0/0:	0/0:	0/0:	0/0:	0/0:	0/0:	0/0:	0/0:	0/0:	0/0:	0/0:	0/0:	0/0:	0/0:	0/0:	0/0:	0/0:	0/0:	0/0:	0/0:	0/0:	0/0:	0/0:	0/0:	0/0:	0/0:	0/0:	0/0:	0/0:	0/0:	0/0:	0/0:
A01	112136048	.	G	T	182	.	DP=3463;VDB=0.167513;SGB=55.2477;RPB=0.628804;MQB=1;MQSB=1;BQB=0.0145261;MQ0F=0;ICB=0.496241;HOB=0.0150367;AC=2;AN=264;DP4=1499,1840,4,13;MQ=60;ANN=T|intergenic_region|MODIFIER|Gohir.A01G189900-Gohir.A01G190000|Gohir.A01G189900.v3.1-Gohir.A01G190000.v3.1|intergenic_region|Gohir.A01G189900.v3.1-Gohir.A01G190000.v3.1|||n.112136048G>T||||||	GT:PL	0/0:	0/0:	0/0:	0/0:	0/0:	1/1:	0/0:	0/0:	0/0:	0/0:	0/0:	0/0:	0/0:	0/0:	0/0:	0/0:	0/0:	0/0:	0/0:	0/0:	0/0:	0/0:	0/0:	0/0:	0/0:	0/0:	0/0:	0/0:	0/0:	0/0:	0/0:	0/0:	0/0:	0/0:	0/0:	0/0:	0/0:	0/0:	0/0:	0/0:	0/0:
A01	112136251	.	C	T	4.8849	.	DP=3226;VDB=0.0437511;SGB=4.78975;RPB=0.223237;MQB=1;MQSB=1;BQB=0.843622;MQ0F=0;ICB=5.76095e-05;HOB=2.86961e-05;AC=1;AN=264;DP4=1836,1280,1,3;MQ=60;ANN=T|intergenic_region|MODIFIER|Gohir.A01G189900-Gohir.A01G190000|Gohir.A01G189900.v3.1-Gohir.A01G190000.v3.1|intergenic_region|Gohir.A01G189900.v3.1-Gohir.A01G190000.v3.1|||n.112136251C>T||||||	GT:PL	0/0:	0/0:	0/0:	0/0:	0/0:	0/0:	0/0:	0/0:	0/0:	0/0:	0/0:	0/0:	0/0:	0/0:	0/0:	0/0:	0/0:	0/0:	0/0:	0/0:	0/0:	0/0:	0/0:	0/0:	0/0:	0/0:	0/0:	0/0:	0/0:	0/0:	0/0:	0/0:	0/0:	0/0:	0/0:	0/0:	0/0:	0/0:	0/0:	0/0:	0/0:
A01	112136446	.	G	A	116	.	DP=3283;VDB=0.61005;SGB=-51.9129;RPB=0.890094;MQB=1;MQSB=1;BQB=0.137444;MQ0F=0;ICB=0.000233073;HOB=0.000114784;AC=2;AN=264;DP4=1424,1732,4,11;MQ=60;ANN=A|intergenic_region|MODIFIER|Gohir.A01G189900-Gohir.A01G190000|Gohir.A01G189900.v3.1-Gohir.A01G190000.v3.1|intergenic_region|Gohir.A01G189900.v3.1-Gohir.A01G190000.v3.1|||n.112136446G>A||||||	GT:PL	0/0:	0/0:	0/0:	0/1:	0/0:	0/1:	0/0:	0/0:	0/0:	0/0:	0/0:	0/0:	0/0:	0/0:	0/0:	0/0:	0/0:	0/0:	0/0:	0/0:	0/0:	0/0:	0/0:	0/0:	0/0:	0/0:	0/0:	0/0:	0/0:	0/0:	0/0:	0/0:	0/0:	0/0:	0/0:	0/0:	0/0:	0/0:	0/0:	0/0:	0/0:
A01	112136615	.	T	G	183	.	DP=2813;VDB=0.529129;SGB=39.1343;RPB=0.720283;MQB=1;MQSB=1;BQB=0.12542;MQ0F=0;ICB=0.496241;HOB=0.0150367;AC=2;AN=264;DP4=1411,1297,15,4;MQ=60;ANN=G|intergenic_region|MODIFIER|Gohir.A01G189900-Gohir.A01G190000|Gohir.A01G189900.v3.1-Gohir.A01G190000.v3.1|intergenic_region|Gohir.A01G189900.v3.1-Gohir.A01G190000.v3.1|||n.112136615T>G||||||	GT:PL	0/0:	0/0:	0/0:	0/0:	0/0:	1/1:	0/0:	0/0:	0/0:	0/0:	0/0:	0/0:	0/0:	0/0:	0/0:	0/0:	0/0:	0/0:	0/0:	0/0:	0/0:	0/0:	0/0:	0/0:	0/0:	0/0:	0/0:	0/0:	0/0:	0/0:	0/0:	0/0:	0/0:	0/0:	0/0:	0/0:	0/0:	0/0:	0/0:	0/0:	0/0:
A01	112136637	.	G	T	182	.	DP=2833;VDB=0.21493;SGB=15.2553;RPB=0.9078;MQB=1;MQSB=1;BQB=0.616664;MQ0F=0;ICB=0.496241;HOB=0.0150367;AC=2;AN=264;DP4=1430,1310,14,5;MQ=60;ANN=T|intergenic_region|MODIFIER|Gohir.A01G189900-Gohir.A01G190000|Gohir.A01G189900.v3.1-Gohir.A01G190000.v3.1|intergenic_region|Gohir.A01G189900.v3.1-Gohir.A01G190000.v3.1|||n.112136637G>T||||||	GT:PL	0/0:	0/0:	0/0:	0/0:	0/0:	1/1:	0/0:	0/0:	0/0:	0/0:	0/0:	0/0:	0/0:	0/0:	0/0:	0/0:	0/0:	0/0:	0/0:	0/0:	0/0:	0/0:	0/0:	0/0:	0/0:	0/0:	0/0:	0/0:	0/0:	0/0:	0/0:	0/0:	0/0:	0/0:	0/0:	0/0:	0/0:	0/0:	0/0:	0/0:	0/0:
A01	112136804	.	AAAGAAGAAGAAGAAGAAGAA	AAAGAAGAAGAAGAAGAA	19.9705	.	INDEL;IDV=2;IMF=0.125;DP=3381;VDB=0.00229943;SGB=-356.047;MQSB=1;MQ0F=0;ICB=5.76095e-05;HOB=2.86961e-05;AC=1;AN=264;DP4=1530,1287,12,8;MQ=60;ANN=AAAGAAGAAGAAGAAGAA|intergenic_region|MODIFIER|Gohir.A01G189900-Gohir.A01G190000|Gohir.A01G189900.v3.1-Gohir.A01G190000.v3.1|intergenic_region|Gohir.A01G189900.v3.1-Gohir.A01G190000.v3.1|||n.112136822_112136824delGAA||||||	GT:PL	0/0:	0/0:	0/0:	0/0:	0/0:	0/0:	0/0:	0/0:	0/0:	0/0:	0/0:	0/0:	0/0:	0/0:	0/0:	0/0:	0/0:	0/0:	0/0:	0/0:	0/0:	0/0:	0/0:	0/0:	0/0:	0/0:	0/0:	0/0:	0/0:	0/0:	0/0:	0/0:	0/0:	0/0:	0/0:	0/0:	0/0:	0/0:	0/0:	0/0:	0/0:
A01	112137206	.	T	C	182	.	DP=3830;VDB=0.506249;SGB=-2.44408;RPB=0.154064;MQB=1;MQSB=1;BQB=0.998434;MQ0F=0;ICB=0.496241;HOB=0.0150367;AC=2;AN=264;DP4=1968,1719,17,9;MQ=60;ANN=C|intergenic_region|MODIFIER|Gohir.A01G189900-Gohir.A01G190000|Gohir.A01G189900.v3.1-Gohir.A01G190000.v3.1|intergenic_region|Gohir.A01G189900.v3.1-Gohir.A01G190000.v3.1|||n.112137206T>C||||||	GT:PL	0/0:	0/0:	0/0:	0/0:	0/0:	1/1:	0/0:	0/0:	0/0:	0/0:	0/0:	0/0:	0/0:	0/0:	0/0:	0/0:	0/0:	0/0:	0/0:	0/0:	0/0:	0/0:	0/0:	0/0:	0/0:	0/0:	0/0:	0/0:	0/0:	0/0:	0/0:	0/0:	0/0:	0/0:	0/0:	0/0:	0/0:	0/0:	0/0:	0/0:	0/0:
A01	112137261	.	TAAAAAAA	TAAAAAAAA	46.149	.	INDEL;IDV=17;IMF=0.653846;DP=3467;VDB=0.372579;SGB=74.6617;MQSB=1;MQ0F=0;ICB=0.496241;HOB=0.0150367;AC=2;AN=264;DP4=1656,1402,13,9;MQ=60;ANN=TAAAAAAAA|intergenic_region|MODIFIER|Gohir.A01G189900-Gohir.A01G190000|Gohir.A01G189900.v3.1-Gohir.A01G190000.v3.1|intergenic_region|Gohir.A01G189900.v3.1-Gohir.A01G190000.v3.1|||n.112137268_112137269insA||||||	GT:PL	0/0:	0/0:	0/0:	0/0:	0/0:	1/1:	0/0:	0/0:	0/0:	0/0:	0/0:	0/0:	0/0:	0/0:	0/0:	0/0:	0/0:	0/0:	0/0:	0/0:	0/0:	0/0:	0/0:	0/0:	0/0:	0/0:	0/0:	0/0:	0/0:	0/0:	0/0:	0/0:	0/0:	0/0:	0/0:	0/0:	0/0:	0/0:	0/0:	0/0:	0/0:
A01	112137384	.	G	A	182	.	DP=3792;VDB=0.356543;SGB=5.50113;RPB=0.326353;MQB=1;MQSB=1;BQB=0.12283;MQ0F=0;ICB=0.496241;HOB=0.0150367;AC=2;AN=264;DP4=1742,1917,19,16;MQ=60;ANN=A|intergenic_region|MODIFIER|Gohir.A01G189900-Gohir.A01G190000|Gohir.A01G189900.v3.1-Gohir.A01G190000.v3.1|intergenic_region|Gohir.A01G189900.v3.1-Gohir.A01G190000.v3.1|||n.112137384G>A||||||	GT:PL	0/0:	0/0:	0/0:	0/0:	0/0:	1/1:	0/0:	0/0:	0/0:	0/0:	0/0:	0/0:	0/0:	0/0:	0/0:	0/0:	0/0:	0/0:	0/0:	0/0:	0/0:	0/0:	0/0:	0/0:	0/0:	0/0:	0/0:	0/0:	0/0:	0/0:	0/0:	0/0:	0/0:	0/0:	0/0:	0/0:	0/0:	0/0:	0/0:	0/0:	0/0:
A01	112137391	.	A	G	182	.	DP=3880;VDB=0.426248;SGB=73.7279;RPB=0.167379;MQB=1;MQSB=1;BQB=0.341026;MQ0F=0;ICB=0.496241;HOB=0.0150367;AC=2;AN=264;DP4=1835,1923,16,15;MQ=60;ANN=G|intergenic_region|MODIFIER|Gohir.A01G189900-Gohir.A01G190000|Gohir.A01G189900.v3.1-Gohir.A01G190000.v3.1|intergenic_region|Gohir.A01G189900.v3.1-Gohir.A01G190000.v3.1|||n.112137391A>G||||||	GT:PL	0/0:	0/0:	0/0:	0/0:	0/0:	1/1:	0/0:	0/0:	0/0:	0/0:	0/0:	0/0:	0/0:	0/0:	0/0:	0/0:	0/0:	0/0:	0/0:	0/0:	0/0:	0/0:	0/0:	0/0:	0/0:	0/0:	0/0:	0/0:	0/0:	0/0:	0/0:	0/0:	0/0:	0/0:	0/0:	0/0:	0/0:	0/0:	0/0:	0/0:	0/0:
A01	112137481	.	A	T	188	.	DP=3670;VDB=0.997269;SGB=112.324;RPB=0.387653;MQB=1;MQSB=1;BQB=0.479948;MQ0F=0;ICB=0.66421;HOB=0.0148933;AC=3;AN=264;DP4=1851,1654,23,18;MQ=60;ANN=T|intergenic_region|MODIFIER|Gohir.A01G189900-Gohir.A01G190000|Gohir.A01G189900.v3.1-Gohir.A01G190000.v3.1|intergenic_region|Gohir.A01G189900.v3.1-Gohir.A01G190000.v3.1|||n.112137481A>T||||||	GT:PL	0/0:	0/0:	0/0:	0/1:	0/0:	1/1:	0/0:	0/0:	0/0:	0/0:	0/0:	0/0:	0/0:	0/0:	0/0:	0/0:	0/0:	0/0:	0/0:	0/0:	0/0:	0/0:	0/0:	0/0:	0/0:	0/0:	0/0:	0/0:	0/0:	0/0:	0/0:	0/0:	0/0:	0/0:	0/0:	0/0:	0/0:	0/0:	0/0:	0/0:	0/0:
A01	112137565	.	G	GTC	182	.	INDEL;IDV=14;IMF=0.411765;DP=3512;VDB=0.583994;SGB=63.0133;MQSB=1;MQ0F=0;ICB=0.496241;HOB=0.0150367;AC=2;AN=264;DP4=1760,1634,11,8;MQ=60;ANN=GTC|intergenic_region|MODIFIER|Gohir.A01G189900-Gohir.A01G190000|Gohir.A01G189900.v3.1-Gohir.A01G190000.v3.1|intergenic_region|Gohir.A01G189900.v3.1-Gohir.A01G190000.v3.1|||n.112137565_112137566insTC||||||	GT:PL	0/0:	0/0:	0/0:	0/0:	0/0:	1/1:	0/0:	0/0:	0/0:	0/0:	0/0:	0/0:	0/0:	0/0:	0/0:	0/0:	0/0:	0/0:	0/0:	0/0:	0/0:	0/0:	0/0:	0/0:	0/0:	0/0:	0/0:	0/0:	0/0:	0/0:	0/0:	0/0:	0/0:	0/0:	0/0:	0/0:	0/0:	0/0:	0/0:	0/0:	0/0:
A01	112137671	.	G	A	182	.	DP=3703;VDB=0.339821;SGB=24.6693;RPB=0.724148;MQB=1;MQSB=1;BQB=0.239595;MQ0F=0;ICB=0.496241;HOB=0.0150367;AC=2;AN=264;DP4=1767,1821,8,16;MQ=60;ANN=A|intergenic_region|MODIFIER|Gohir.A01G189900-Gohir.A01G190000|Gohir.A01G189900.v3.1-Gohir.A01G190000.v3.1|intergenic_region|Gohir.A01G189900.v3.1-Gohir.A01G190000.v3.1|||n.112137671G>A||||||	GT:PL	0/0:	0/0:	0/0:	0/0:	0/0:	1/1:	0/0:	0/0:	0/0:	0/0:	0/0:	0/0:	0/0:	0/0:	0/0:	0/0:	0/0:	0/0:	0/0:	0/0:	0/0:	0/0:	0/0:	0/0:	0/0:	0/0:	0/0:	0/0:	0/0:	0/0:	0/0:	0/0:	0/0:	0/0:	0/0:	0/0:	0/0:	0/0:	0/0:	0/0:	0/0:
A01	112137986	.	T	C	182	.	DP=3811;VDB=0.0213962;SGB=65.0795;RPB=0.189006;MQB=1;MQSB=1;BQB=0.470095;MQ0F=0;ICB=0.496241;HOB=0.0150367;AC=2;AN=264;DP4=1866,1801,15,13;MQ=60;ANN=C|intergenic_region|MODIFIER|Gohir.A01G189900-Gohir.A01G190000|Gohir.A01G189900.v3.1-Gohir.A01G190000.v3.1|intergenic_region|Gohir.A01G189900.v3.1-Gohir.A01G190000.v3.1|||n.112137986T>C||||||	GT:PL	0/0:	0/0:	0/0:	0/0:	0/0:	1/1:	0/0:	0/0:	0/0:	0/0:	0/0:	0/0:	0/0:	0/0:	0/0:	0/0:	0/0:	0/0:	0/0:	0/0:	0/0:	0/0:	0/0:	0/0:	0/0:	0/0:	0/0:	0/0:	0/0:	0/0:	0/0:	0/0:	0/0:	0/0:	0/0:	0/0:	0/0:	0/0:	0/0:	0/0:	0/0:
A01	112137995	.	C	T	182	.	DP=3853;VDB=0.0474718;SGB=39.7317;RPB=0.684049;MQB=1;MQSB=1;BQB=0.00344435;MQ0F=0;ICB=0.496241;HOB=0.0150367;AC=2;AN=264;DP4=1966,1752,19,13;MQ=60;ANN=T|intergenic_region|MODIFIER|Gohir.A01G189900-Gohir.A01G190000|Gohir.A01G189900.v3.1-Gohir.A01G190000.v3.1|intergenic_region|Gohir.A01G189900.v3.1-Gohir.A01G190000.v3.1|||n.112137995C>T||||||	GT:PL	0/0:	0/0:	0/0:	0/0:	0/0:	1/1:	0/0:	0/0:	0/0:	0/0:	0/0:	0/0:	0/0:	0/0:	0/0:	0/0:	0/0:	0/0:	0/0:	0/0:	0/0:	0/0:	0/0:	0/0:	0/0:	0/0:	0/0:	0/0:	0/0:	0/0:	0/0:	0/0:	0/0:	0/0:	0/0:	0/0:	0/0:	0/0:	0/0:	0/0:	0/0:
A01	112138441	.	G	A	203	.	DP=3767;VDB=0.418259;SGB=67.9623;RPB=0.150417;MQB=1;MQSB=1;BQB=0.0295319;MQ0F=0;ICB=0.66421;HOB=0.0148933;AC=3;AN=264;DP4=1863,1776,12,17;MQ=60;ANN=A|intergenic_region|MODIFIER|Gohir.A01G189900-Gohir.A01G190000|Gohir.A01G189900.v3.1-Gohir.A01G190000.v3.1|intergenic_region|Gohir.A01G189900.v3.1-Gohir.A01G190000.v3.1|||n.112138441G>A||||||	GT:PL	0/0:	0/0:	0/0:	0/1:	0/0:	1/1:	0/0:	0/0:	0/0:	0/0:	0/0:	0/0:	0/0:	0/0:	0/0:	0/0:	0/0:	0/0:	0/0:	0/0:	0/0:	0/0:	0/0:	0/0:	0/0:	0/0:	0/0:	0/0:	0/0:	0/0:	0/0:	0/0:	0/0:	0/0:	0/0:	0/0:	0/0:	0/0:	0/0:	0/0:	0/0:
A01	112138666	.	A	G	297	.	DP=4035;VDB=0.839069;SGB=93.9076;RPB=0.716543;MQB=1;MQSB=1;BQB=0.66329;MQ0F=0;ICB=0.66421;HOB=0.0148933;AC=3;AN=264;DP4=1972,1932,16,22;MQ=60;ANN=G|intergenic_region|MODIFIER|Gohir.A01G189900-Gohir.A01G190000|Gohir.A01G189900.v3.1-Gohir.A01G190000.v3.1|intergenic_region|Gohir.A01G189900.v3.1-Gohir.A01G190000.v3.1|||n.112138666A>G||||||	GT:PL	0/0:	0/0:	0/0:	0/1:	0/0:	1/1:	0/0:	0/0:	0/0:	0/0:	0/0:	0/0:	0/0:	0/0:	0/0:	0/0:	0/0:	0/0:	0/0:	0/0:	0/0:	0/0:	0/0:	0/0:	0/0:	0/0:	0/0:	0/0:	0/0:	0/0:	0/0:	0/0:	0/0:	0/0:	0/0:	0/0:	0/0:	0/0:	0/0:	0/0:	0/0:
A01	112138885	.	A	G	292	.	DP=3870;VDB=0.322574;SGB=7.26674;RPB=0.999285;MQB=1;MQSB=1;BQB=0.225562;MQ0F=0;ICB=0.66421;HOB=0.0148933;AC=3;AN=264;DP4=1903,1820,23,14;MQ=60;ANN=G|intergenic_region|MODIFIER|Gohir.A01G189900-Gohir.A01G190000|Gohir.A01G189900.v3.1-Gohir.A01G190000.v3.1|intergenic_region|Gohir.A01G189900.v3.1-Gohir.A01G190000.v3.1|||n.112138885A>G||||||	GT:PL	0/0:	0/0:	0/0:	0/1:	0/0:	1/1:	0/0:	0/0:	0/0:	0/0:	0/0:	0/0:	0/0:	0/0:	0/0:	0/0:	0/0:	0/0:	0/0:	0/0:	0/0:	0/0:	0/0:	0/0:	0/0:	0/0:	0/0:	0/0:	0/0:	0/0:	0/0:	0/0:	0/0:	0/0:	0/0:	0/0:	0/0:	0/0:	0/0:	0/0:	0/0:
A01	112139007	.	A	T	72	.	DP=4145;VDB=2.13753e-08;SGB=-656.536;RPB=0.000287964;MQB=0.0271016;MQSB=0.205012;BQB=0.0100213;MQ0F=0.000241255;ICB=0.000953859;HOB=0.000459137;AC=4;AN=264;DP4=1911,2034,59,2;MQ=59;ANN=T|intergenic_region|MODIFIER|Gohir.A01G189900-Gohir.A01G190000|Gohir.A01G189900.v3.1-Gohir.A01G190000.v3.1|intergenic_region|Gohir.A01G189900.v3.1-Gohir.A01G190000.v3.1|||n.112139007A>T||||||	GT:PL	0/0:	0/0:	0/0:	0/0:	0/0:	0/0:	0/0:	0/0:	0/0:	0/0:	0/0:	0/0:	0/0:	0/0:	0/0:	0/0:	0/0:	0/0:	0/0:	0/0:	0/0:	0/0:	0/0:	0/0:	0/0:	0/0:	0/0:	0/0:	0/1:	0/1:	0/0:	0/0:	0/0:	0/1:	0/0:	0/0:	0/0:	0/0:	0/0:	0/0:	0/0:
A01	112139154	.	A	G	225	.	DP=3973;VDB=0.888495;SGB=25.2431;RPB=0.926773;MQB=0.997606;MQSB=0.889912;BQB=0.245517;MQ0F=0;ICB=0.66421;HOB=0.0148933;AC=3;AN=264;DP4=1875,1851,26,25;MQ=59;ANN=G|intergenic_region|MODIFIER|Gohir.A01G189900-Gohir.A01G190000|Gohir.A01G189900.v3.1-Gohir.A01G190000.v3.1|intergenic_region|Gohir.A01G189900.v3.1-Gohir.A01G190000.v3.1|||n.112139154A>G||||||	GT:PL	0/0:	0/0:	0/0:	0/1:	0/0:	1/1:	0/0:	0/0:	0/0:	0/0:	0/0:	0/0:	0/0:	0/0:	0/0:	0/0:	0/0:	0/0:	0/0:	0/0:	0/0:	0/0:	0/0:	0/0:	0/0:	0/0:	0/0:	0/0:	0/0:	0/0:	0/0:	0/0:	0/0:	0/0:	0/0:	0/0:	0/0:	0/0:	0/0:	0/0:	0/0:
A01	112139258	.	C	T	248	.	DP=3941;VDB=0.0887136;SGB=5.50113;RPB=0.870854;MQB=0.990359;MQSB=0.396009;BQB=0.416126;MQ0F=0.000507485;ICB=0.66421;HOB=0.0148933;AC=3;AN=264;DP4=1788,2022,10,25;MQ=59;ANN=T|intergenic_region|MODIFIER|Gohir.A01G189900-Gohir.A01G190000|Gohir.A01G189900.v3.1-Gohir.A01G190000.v3.1|intergenic_region|Gohir.A01G189900.v3.1-Gohir.A01G190000.v3.1|||n.112139258C>T||||||	GT:PL	0/0:	0/0:	0/0:	0/1:	0/0:	1/1:	0/0:	0/0:	0/0:	0/0:	0/0:	0/0:	0/0:	0/0:	0/0:	0/0:	0/0:	0/0:	0/0:	0/0:	0/0:	0/0:	0/0:	0/0:	0/0:	0/0:	0/0:	0/0:	0/0:	0/0:	0/0:	0/0:	0/0:	0/0:	0/0:	0/0:	0/0:	0/0:	0/0:	0/0:	0/0:
A01	112139270	.	T	C	333	.	DP=3829;VDB=0.242451;SGB=-34.535;RPB=0.0312498;MQB=0.970248;MQSB=0.999648;BQB=0.422695;MQ0F=0;ICB=0.8034;HOB=0.0144341;AC=5;AN=264;DP4=1748,1949,5,44;MQ=59;ANN=C|intergenic_region|MODIFIER|Gohir.A01G189900-Gohir.A01G190000|Gohir.A01G189900.v3.1-Gohir.A01G190000.v3.1|intergenic_region|Gohir.A01G189900.v3.1-Gohir.A01G190000.v3.1|||n.112139270T>C||||||	GT:PL	0/0:	0/0:	0/0:	0/1:	0/0:	1/1:	0/0:	0/0:	0/0:	0/0:	0/0:	0/0:	0/0:	0/0:	0/0:	0/0:	0/0:	0/0:	0/0:	0/0:	0/0:	0/0:	0/0:	0/0:	0/0:	0/0:	0/0:	0/0:	0/0:	0/0:	0/0:	0/0:	0/0:	0/0:	0/0:	0/0:	0/0:	0/0:	0/0:	0/0:	0/0:
A01	112139282	.	C	T	50	.	DP=3846;VDB=1.89622e-05;SGB=13.1892;RPB=0.00158057;MQB=1;MQSB=1;BQB=0.00188654;MQ0F=0;ICB=0.000233073;HOB=0.000114784;AC=2;AN=264;DP4=1806,1920,1,9;MQ=60;ANN=T|intergenic_region|MODIFIER|Gohir.A01G189900-Gohir.A01G190000|Gohir.A01G189900.v3.1-Gohir.A01G190000.v3.1|intergenic_region|Gohir.A01G189900.v3.1-Gohir.A01G190000.v3.1|||n.112139282C>T||||||	GT:PL	0/0:	0/0:	0/0:	0/0:	0/0:	0/0:	0/0:	0/0:	0/0:	0/0:	0/0:	0/0:	0/0:	0/0:	0/0:	0/0:	0/0:	0/0:	0/0:	0/0:	0/0:	0/0:	0/0:	0/0:	0/0:	0/0:	0/0:	0/0:	0/0:	0/0:	0/0:	0/0:	0/0:	0/0:	0/0:	0/0:	0/0:	0/0:	0/0:	0/0:	0/0:
A01	112139283	.	C	T	48.7631	.	DP=3843;VDB=0.338575;SGB=-14.8033;RPB=0.04598;MQB=1;MQSB=1;BQB=0.00278914;MQ0F=0;ICB=0.000233073;HOB=0.000114784;AC=2;AN=264;DP4=1813,1920,2,10;MQ=60;ANN=T|intergenic_region|MODIFIER|Gohir.A01G189900-Gohir.A01G190000|Gohir.A01G189900.v3.1-Gohir.A01G190000.v3.1|intergenic_region|Gohir.A01G189900.v3.1-Gohir.A01G190000.v3.1|||n.112139283C>T||||||	GT:PL	0/0:	0/0:	0/0:	0/0:	0/0:	0/0:	0/0:	0/0:	0/0:	0/0:	0/0:	0/0:	0/0:	0/0:	0/0:	0/0:	0/0:	0/0:	0/0:	0/0:	0/0:	0/0:	0/0:	0/0:	0/0:	0/0:	0/0:	0/0:	0/0:	0/0:	0/0:	0/0:	0/0:	0/0:	0/0:	0/0:	0/0:	0/0:	0/0:	0/0:	0/0:
[truncated: 24,381 more rows]
[truncated: 91 more columns]

## Sheet: TabS6-TE0076021
Supplemental Table S6-TE. Fasta sequence of the 277-bp insertion that is annotated as transposable element TE0077021 in the WHU G. hirsutum reference genome and is associated with increased fiber expression of A07-1731 and increased fiber strength.
>TE0076021
[truncated: 1 more rows]

## Sheet: TabS7-FR
Supplemental Table S7. Thirteen genes that were identified as potentially involved in textile flammability (Table 1, Table S10 in (Thyssen, Condon et al. 2023)) were BLASTed against the JGIv3.1 cotton reference genome to find homeologs and gene family members that have >90% identity to the prior candidates. The homologs of these 278 genes in three other cotton reference genomes are shown along wi…
[truncated: 279 more rows]

[truncated: 14 more sheets: TabS8-RNA, TabS9-8DPA, TabS10-16DPA, TabS11-HAPLO, TabS12-PCR, TabS13-PRIMERS, TabS14-8xFig234, TabS15-16xFig234, TabS16-gDNA-TE, TabS17-CDS-TE, TabS18-UTX-TE, TabS19-Fig5, TabS20-A07-D13-ANOVA, TabS21-NES-VCF]
